# Supplementary material for: Genome-wide association study meta-analysis of blood pressure traits and hypertension in sub-Saharan African populations: an AWI-Gen study
Source: Nat Commun. 2023 Dec 16;14:8376. doi: 10.1038/s41467-023-44079-0 (PMC10725455; doi:10.1038/s41467-023-44079-0)
Supplement: Supplementary file 4 — Supplementary Data 1-13 [file 41467_2023_44079_MOESM4_ESM.xlsx]

## Sheet: S1_Definitions&formulas
Supplementary Data 1: Definitions and formulas.
Trait	Definitions	Formula / Range	Trait measure	Deviation
SBP	Pressure in the arteries when the heart beats	Direct measure in mm/Hg	Continuous trait	Adjusted for AHM by adding 15 mmHg
DBP	Pressure in the arteries when the heart rests between beats	Direct measure in mm/Hg	Continuous trait	Adjusted for AHM by adding 10 mmHg
PP	Represents the force that the heart generates each time it contracts	SBP-DBP (i.e. difference between the SBP and DBP)	Continuous trait	Calculated using adjusted SBP and DBP
MAP	Average BP in a person's blood vessels during a single cardiac cycle	DBP + 1/3 PP (i.e. sum of DBP and a third of the PP)	Continuous trait	Calculated using adjusted DBP
HTN	A medical condition commonly known as high BP, that ocurs when the force of the blood against the artery walls is too high	HTN if SBp>=140 mmHg and/or DBP>= 90 mmHg and/ or treatment with AHM	Binary trait (HTN/ No HTN)	Adjusted for AHM for self-reported HTN status
BP Catergories	Derived from adjusted SBP and DBP values	Systolic/Diastolic	Catergories based of Continuous values	Adjusted for AHM
HoTN	Low BP	< 90/60 mmHg	Continuous trait
Normal	Normal BP range	< 120/80 mm Hg (or 90-119/60-79 mmHg)	Continuous trait
At Risk /Pre-HTN	At risk of having HTN	120-140/80-90 mmHg	Continuous trait
HTN	High BP	> 140/90 mmHg	Continuous trait
Other Traits
Family History	When a parent of the patient has HTN	Parent with no HTN=Neither parents are reported as having HTN; Parent with HTN=One or both parents have HTN	Binary trait
HTN Awareness & Control	When indiviual is aware they have HTN and are controling for it by the means of AHM	Grouped by (1) No-HTN; (2) Non-aware & non-controlled; (3) Non-aware but controlled; (4) Aware but non-controlled; (5) Aware & controlled	Catergory
Age2	Tranformed variable to measure effect a differing ages (not assuming a linear effect for all ages)	Age x 2 (i.e.squaring age)	Continuous trait
BP traits, systolic blood pressure (SBP), diastolic blood pressure (DBP), hypertension (HTN), pulse pressure (PP) and mean-arterial pressure (MAP), measured according to JNC7 guidelines 66.

## Sheet: S2_HTN status
Supplementary Data 2: Comparison of HTN Status (N=10775).
Variable	No HTN (n)	HTN Present (n)	Missing	Total (N)	Percent (%)	No HTN (%)	HTN Present (%)
#HTN Status	7634	3074	67	10775	100	70.8492	28.529
Sex (%)	7634	3074	67	10775	100	70.8492	28.529
Female	4192	1663	37	5892	54.6821	38.9049	15.4339
Male	3442	1411	30	4883	45.3179	31.9443	13.0951
Site by region (%)	7634	3074	67	10775	100	70.8492	28.529
East	1401	369	1	1771	16.4362	13.0023	3.42459
Nairobi	1401	369	1	1771	16.4362	13.0023	3.42459
South	3059	2053	65	5177	48.0464	28.3898	19.0534
Agincourt	1326	873	54	2253	20.9095	12.3063	8.10209
Dikgale	803	337	3	1143	10.6079	7.45244	3.12761
Soweto	930	843	8	1781	16.529	8.63109	7.82367
West	3174	652	1	3827	35.5174	29.4571	6.05104
Nanoro	1741	242	0	1983	18.4037	16.1578	2.24594
Navrongo	1433	410	1	1844	17.1137	13.2993	3.8051
#BP Status (%)	7634	1409	67	9043	83.9258	70.8492	13.0766
Hypotension (Low BP)	512	0	0	512	4.75174	4.75174	0
Normal BP	3724	0	0	3724	34.5615	34.5615	0
Pre-HTN	3398	0	0	3398	31.536	31.536	0
Stage 1 HTN	0	185	0	185	1.71694	0	1.71694
Stage 2 HTN	0	1224	0	1224	11.3596	0	11.3596
Missing	0	0	67		0.62181
Self-reported AHM use (%)	7536	3029	67	10565	98.051	69.9397	28.1114
No	6515	1757	39	8272	76.7703	60.464	16.3063
Yes	1021	1272	28	2293	21.2807	9.47564	11.8051
Missing	98	45	0	210	1.94896	0.909513	0.417633
Family History	7634	3074	2737	8038	74.5986	55.1183	19.3596
Parent without HTN	4681	1373		6063	56.2691	43.4432	12.7425
Parent with HTN	1258	713		1975	18.3295	11.6752	6.61717
Missing	1695	988	2737		25.4014	15.7309	9.16937
*HTN Prevalence	7634	3074	39	10736	100	70.8492	28.529
No HTN Prevalence	6918	0		6918	64.2042	64.2042	0
HTN Prevalence	716	3074		3818	35.4339	6.64501	28.529
Missing	0	0	39		0.361949	0	0
HTN Awareness & Control	7649	3947	67	10820	100.418	70.8492	28.529
No-HTN	5482	1221	35	6874	63.7958	50.877	11.3318
Non-aware & non-controlled	28	10	0	1234	11.4524	0.259861	0.0928074
Non-aware but controlled	180	209	6	389	3.61021	1.67053	1.93968
Aware but non-controlled	716	748	18	209	1.93968	6.64501	6.942
Aware & controlled	1228	886	8	2114	19.6195	11.3968	8.22274
Missing	15	873	955		8.86311	0.139211	8.10209
HTN Status derived from continuous traits i.e. systolic blood pressure (SBP) and diastolic blood pressure (DBP).

## Sheet: S3_Mega_Regions
Supplementary Data 3: GW associations of AWI-Gen's combined mega-analysis vs independent regional discovery at p<5E-08.
Stage 1 Discovery GWAS (5E-8)													GWAS by Region
GW region	Trait	SNP	CHR	POS	GENPOS	EA	RA	EAF	INFO	BETA	SE	P	AF_E	BETA_E	SE_E	P_E	AF_S	BETA_S	SE_S	P_S	AF_W	BETA_W	SE_W	P_W
Mega	3.HTN	rs28580359	4	140824728	1.49362	G	A	0.904937	0.961916	-0.0611289	0.0107747	1.4e-08	0.91867	-0.0646227	0.0274344	0.018	0.886288	-0.0714334	0.0158038	6.2e-06	0.922784	-0.0354136	0.0172416	0.04
Mega	3.HTN	rs72931688	4	140829185	1.49367	T	G	0.901042	0.957135	-0.0597565	0.0106216	1.9e-08	0.900975	-0.0692756	0.0252927	0.0062	0.884701	-0.0671942	0.0157426	2e-05	0.922297	-0.0364076	0.0172866	0.035
Mega	3.HTN	rs113112741	4	140832392	1.49394	G	A	0.902044	0.94701	-0.0618235	0.0107382	8.6e-09	0.901164	-0.0713666	0.0256765	0.0054	0.886657	-0.0696794	0.0159385	1.2e-05	0.922439	-0.0383556	0.017386	0.027
Mega	2.DBP	rs6494981	15	33521677	0.481341	C	T	0.0470954	0.962661	-2.37251	0.426191	2.6e-08	0.0316647	-2.04283	1.31629	0.12	0.0511702	-2.70094	0.612049	1e-05	0.0489662	-1.86868	0.65654	0.0044
East	4.PP	rs150745051	3	76975156	1.05098	T	C	0.989199	0.990964	-2.01371	0.836295	0.015	0.994237	-14.514	2.60599	2.6e-08	0.983012	-0.923301	1.07235	0.38	0.994891	0.10545	1.76065	0.95
East	4.PP	rs149242715	3	76980793	1.051	T	A	0.989219	0.99188	-1.98619	0.836605	0.016	0.994267	-14.4283	2.61407	3.4e-08	0.983038	-0.901719	1.0725	0.39	0.994897	0.0999023	1.76067	0.95
East	3.HTN	rs653107	6	154428043	1.67691	T	C	0.199369	0.995028	-0.00555468	0.00775281	0.47	0.24057	-0.0948288	0.016919	2.1e-08	0.201925	0.0160528	0.0123617	0.19	0.176919	0.0171935	0.0117108	0.14
East	3.HTN	rs653011	6	154428120	1.67691	A	T	0.199374	0.995001	-0.00554686	0.0077529	0.47	0.24057	-0.0948288	0.016919	2.1e-08	0.20193	0.0160776	0.0123618	0.19	0.176926	0.0171849	0.011711	0.14
East	3.HTN	rs645189	6	154433986	1.67691	A	G	0.20502	0.997656	-0.00609138	0.00767099	0.43	0.246595	-0.0913572	0.0167304	4.8e-08	0.210549	0.0120518	0.0121578	0.32	0.178534	0.0202143	0.0116955	0.084
East	3.HTN	rs599945	6	154442570	1.67694	C	A	0.205409	0.999647	-0.00534496	0.00765487	0.49	0.246799	-0.0917064	0.0167295	4.2e-08	0.21031	0.0112385	0.0121641	0.36	0.179824	0.0237216	0.0116131	0.041
East	2.DBP	rs115193609	9	130046051	1.53988	T	A	0.983418	0.926797	-0.219903	0.726077	0.76	0.997744	-32.4972	5.48961	3.2e-09	0.989755	0.635915	1.37049	0.64	0.968534	0.428759	0.819895	0.6
East	5.MAP	rs115193609	9	130046051	1.53988	T	A	0.983408	0.926797	-0.4449	0.845256	0.6	0.997744	-36.5808	6.41161	1.2e-08	0.989744	0.40671	1.57682	0.8	0.968525	0.382722	0.968929	0.69
East	2.DBP	rs112661265	10	62654358	0.850282	T	C	0.98043	0.899948	-3.00379	0.676247	9e-06	0.97743	-8.82745	1.5687	1.8e-08	0.970184	-1.88891	0.827727	0.022	0.995135	0.439515	2.14856	0.84
East	5.MAP	rs112661265	10	62654358	0.850282	T	C	0.980468	0.899948	-3.32708	0.787982	2.4e-05	0.97743	-10.1648	1.8322	2.9e-08	0.970257	-2.0275	0.953919	0.034	0.995134	0.938367	2.53864	0.71
East	4.PP	rs572887061	12	48809120	0.619803	T	G	0.972906	0.939291	0.395056	0.571418	0.49	0.999505	-85.6098	15.3333	2.4e-08	0.943149	0.328144	0.633577	0.6	0.999182	6.02377	5.03091	0.23
East	4.PP	rs112907301	13	25610907	0.147584	A	G	0.98161	0.919897	0.494515	0.686619	0.47	0.999738	-75.1423	13.32	1.7e-08	0.960995	0.536254	0.757099	0.48	0.999953	0	NA	1
East	4.PP	rs113092949	21	43913342	0.565868	G	C	0.989637	0.946605	-1.20708	0.893012	0.17	0.999898	-180.271	32.3932	2.6e-08	0.978056	-1.16192	0.984395	0.24	0.999905	-30.9862	27.9055	0.27
East	4.PP	rs111316393	21	43917474	0.565877	A	G	0.989632	0.949534	-1.18435	0.891227	0.18	0.999898	-180.271	32.3932	2.6e-08	0.978046	-1.14271	0.982425	0.25	0.999905	-30.9862	27.9055	0.27
South	5.MAP	rs2703126	4	77819842	0.914405	T	C	0.627764	0.988177	-0.828788	0.214943	0.00012	0.681607	-0.183965	0.567999	0.75	0.604092	-1.72899	0.315333	4.2e-08	0.633489	0.302872	0.339839	0.37
South	5.MAP	rs2645684	4	77819892	0.914405	A	C	0.626933	0.986139	-0.847065	0.21501	8.2e-05	0.680617	-0.210329	0.567699	0.71	0.603915	-1.7211	0.315367	4.9e-08	0.63188	0.252423	0.340135	0.46
South	5.MAP	rs2703125	4	77819900	0.914405	T	C	0.626935	0.986148	-0.846764	0.215008	8.2e-05	0.680617	-0.210329	0.567699	0.71	0.603915	-1.7211	0.315367	4.9e-08	0.631887	0.253256	0.340128	0.46
South	2.DBP	rs7688747	4	77821745	0.914409	G	C	0.634301	0.998998	-0.755853	0.184256	4.1e-05	0.688024	-0.328572	0.484435	0.5	0.614188	-1.49911	0.27439	4.7e-08	0.635486	0.213154	0.285843	0.46
South	5.MAP	rs7688747	4	77821745	0.914409	G	C	0.634282	0.998998	-0.854061	0.214537	6.9e-05	0.688024	-0.281588	0.565785	0.62	0.614202	-1.75782	0.315836	2.6e-08	0.635388	0.297841	0.33786	0.38
South	2.DBP	rs2703121	4	77822328	0.91441	C	G	0.635347	0.997762	-0.765294	0.18448	3.4e-05	0.690338	-0.334294	0.485625	0.49	0.615545	-1.518	0.274865	3.3e-08	0.635541	0.212498	0.285847	0.46
South	5.MAP	rs2703121	4	77822328	0.91441	C	G	0.635329	0.997762	-0.865896	0.214798	5.6e-05	0.690338	-0.293758	0.567174	0.6	0.615561	-1.77915	0.316382	1.9e-08	0.635442	0.297076	0.337864	0.38
South	5.MAP	rs2703119	4	77823640	0.914413	C	T	0.634419	0.997967	-0.854644	0.21466	6.9e-05	0.689814	-0.290455	0.567544	0.61	0.614135	-1.74361	0.315835	3.4e-08	0.635023	0.286897	0.33792	0.4
South	2.DBP	rs12502590	4	77823642	0.914413	G	A	0.634819	0.998177	-0.766046	0.18439	3.3e-05	0.690294	-0.349707	0.485742	0.47	0.614531	-1.51003	0.274512	3.8e-08	0.635419	0.209974	0.285895	0.46
South	5.MAP	rs12502590	4	77823642	0.914413	G	A	0.6348	0.998177	-0.86559	0.214693	5.6e-05	0.690294	-0.307909	0.567311	0.59	0.614546	-1.76961	0.315976	2.2e-08	0.63532	0.294747	0.337921	0.38
South	2.DBP	rs2703118	4	77823672	0.914413	A	G	0.634768	0.998397	-0.765154	0.184368	3.3e-05	0.69009	-0.345224	0.48546	0.48	0.614515	-1.50981	0.27451	3.8e-08	0.635392	0.210031	0.285879	0.46
South	5.MAP	rs2703118	4	77823672	0.914413	A	G	0.634749	0.998397	-0.8645	0.214667	5.7e-05	0.69009	-0.302844	0.566982	0.59	0.61453	-1.7693	0.315973	2.2e-08	0.635293	0.294919	0.337903	0.38
South	2.DBP	rs2703115	4	77824442	0.914415	C	T	0.635012	1	-0.758855	0.184222	3.8e-05	0.690047	-0.308139	0.484346	0.52	0.614833	-1.51367	0.274358	3.5e-08	0.635676	0.216486	0.285726	0.45
South	5.MAP	rs2703115	4	77824442	0.914415	C	T	0.634994	1	-0.85624	0.214497	6.6e-05	0.690047	-0.255203	0.56568	0.65	0.614848	-1.77393	0.315798	2e-08	0.635577	0.303167	0.337722	0.37
South	5.MAP	rs2645709	4	77824474	0.914415	G	A	0.634749	1	-0.839614	0.214459	9.1e-05	0.690047	-0.255203	0.56568	0.65	0.614327	-1.73976	0.315676	3.6e-08	0.635577	0.303167	0.337722	0.37
South	3.HTN	rs11957408	5	81230757	0.959847	A	T	0.566835	0.991225	-0.0247235	0.00640813	0.00011	0.690905	-0.00803378	0.0157494	0.61	0.592832	-0.0579505	0.010313	1.9e-08	0.475459	0.00696895	0.00903482	0.44
South	1.SBP	rs115482299	6	73289188	0.872851	A	G	0.919845	0.990723	-2.00192	0.553043	0.00034	0.962107	0.960652	1.8969	0.61	0.95525	-5.86874	1.06569	3.8e-08	0.854243	-0.667203	0.659266	0.31
West	1.SBP	rs368514298	1	29629864	0.514564	C	T	0.983173	0.894628	-2.31781	1.2109	0.051	0.986671	0.2533	3.31238	0.94	0.970905	-1.37198	1.38336	0.32	0.99748	-30.7049	5.40811	1.4e-08
West	2.DBP	rs368514298	1	29629864	0.514564	C	T	0.98313	0.894628	-1.70812	0.734731	0.02	0.986671	0.626449	2.06003	0.76	0.970819	-1.20259	0.840346	0.15	0.99748	-20.1735	3.24919	5.4e-10
West	5.MAP	rs368514298	1	29629864	0.514564	C	T	0.983166	0.894628	-1.92805	0.85648	0.024	0.986671	0.498848	2.40627	0.84	0.970887	-1.28515	0.96839	0.18	0.997479	-23.695	3.84007	7e-10
West	4.PP	rs558806288	2	33609909	0.547476	G	A	0.985336	0.976609	0.555438	0.747665	0.47	0.99773	4.88129	4.10958	0.24	0.969679	0.411463	0.835344	0.62	0.999905	-170.089	29.3235	6.7e-09
West	1.SBP	2:155181162	2	155181162	1.73886	G	A	0.989421	0.729616	-1.89903	1.69259	0.26	0.996828	-4.46653	9.74141	0.65	0.978803	-1.13499	1.77961	0.53	0.99977	-163.123	28.3548	8.7e-09
West	4.PP	rs145726750	3	137988353	1.50475	A	G	0.989757	0.988871	0.382481	0.877679	0.67	0.991778	-1.01219	2.18831	0.64	0.982101	1.56439	1.06661	0.15	0.998756	-21.2034	3.71975	1.2e-08
West	4.PP	rs146049558	3	137989336	1.50477	T	C	0.989767	0.987979	0.363722	0.878377	0.69	0.991836	-1.09777	2.19918	0.62	0.982101	1.55426	1.0668	0.15	0.998756	-21.2034	3.71975	1.2e-08
West	4.PP	rs148083527	3	138002736	1.50491	G	A	0.989808	0.989717	0.269446	0.879509	0.77	0.992098	-1.69228	2.21336	0.44	0.982127	1.49326	1.06725	0.17	0.998716	-20.4867	3.73706	4.2e-08
West	4.PP	rs373971324	5	146194207	1.54187	G	A	0.988683	0.978575	0.289562	0.830151	0.72	0.993175	-3.9375	2.27329	0.083	0.978457	0.701464	0.970007	0.46	0.999872	-174.049	30.7889	1.6e-08
West	1.SBP	rs530100169	7	3724812	0.0592537	A	G	0.988575	0.943042	-0.666344	1.43574	0.64	0.998545	18.5931	11.3461	0.1	0.976316	-0.898508	1.49675	0.55	0.999865	-217.052	38.4774	1.7e-08
West	4.PP	rs530100169	7	3724812	0.0592537	A	G	0.98857	0.943042	-0.0178679	0.855377	0.98	0.998545	8.52044	6.05324	0.16	0.976302	-0.194188	0.950732	0.85	0.999865	-121.121	21.5117	1.8e-08
West	4.PP	8:85080639	8	85080639	1.06285	C	T	0.988052	0.931367	-1.29757	0.836349	0.12	0.998399	-11.6624	6.02478	0.053	0.975219	-1.11237	0.929686	0.23	0.999905	-176.072	29.3413	2e-09
West	4.PP	rs181218495	10	10444952	0.23051	C	T	0.985894	0.941851	-0.536071	0.76532	0.48	0.999418	0.155116	10.8146	0.99	0.970262	-0.24994	0.846313	0.76	0.999905	-129.275	23.6759	4.8e-08
West	4.PP	rs553908582	12	126955849	1.53946	A	T	0.989571	0.982908	-0.252288	0.868376	0.79	0.997992	-0.320526	4.58466	0.94	0.978634	0.195357	0.973863	0.83	0.999858	-60.4537	10.9628	3.5e-08
West	3.HTN	14:31344891	14	31344891	0.233769	T	C	0.974861	0.828675	-0.0661941	0.0217435	0.0023	0.953914	-0.0134189	0.0369681	0.72	0.971967	-0.0401627	0.0320627	0.21	0.988345	-0.298242	0.0537181	2.8e-08
West	4.PP	16:15696365	16	15696365	0.323731	C	T	0.987261	0.967943	-0.448096	0.794283	0.56	0.998807	3.55245	6.02984	0.56	0.973402	-0.20735	0.881489	0.79	0.999892	-139.432	24.8451	2e-08
West	3.HTN	rs115433319	19	31021726	0.524584	G	A	0.979306	0.966693	-0.0219665	0.0220841	0.32	0.988155	0.083506	0.068583	0.22	0.972389	0.0426276	0.0307728	0.17	0.984182	-0.200486	0.0363277	3.4e-08
Mega-analysis of AWI-GEN regions vs independent regions i.e. East (E), South (S) and West (W) African subsets.
Given with respect to Build 37 (GRCh37/hg19).
Arranged in order of trait, Chr and position and SNP. 437 SNPs with duplicate SNPs and positions highlighed in bold and red respectively.
Abbreviations: CHR, chromosomes; POS, gene position; SNP, single nucleotide polymorphism; EA, effect allele; RA, reference allele; EAF, effect allele frequency; Beta, effect size estimates for continuous trait i.e. systolic blood pressure (SBP), diastolic blood pressure (DBP), pulse pressure (PP) and mean-arterial pressure (MAP); OR, odds ratio effect size estimates for binary traits i.e. hyperte…
P: P-values (two-tailed) using Bolt-LMM v2.3.2 68, with p<5E-4 in bold and p<5E-08 highlighted in green

## Sheet: S4_associations
Supplementary Data 4: Stage 1 Discovery GWAS genomic regions, associated with five BP traits at p<5E-06.
GRL	CHR	POS	SNP	Start: End	Nearest Gene*	Distance (kb)	Type	CADD	RDB	EA	RA	MAF	BETA	SE	P-Value
1. SBP
1	1	167816417	rs35280473	167815514: 167817381	ADCY10	0	intronic	0.473	6	G	A	0.02194	-3.17416	2.98111	1.52736e-06
2	2	46592766	rs17035073	46582656: 46611697	EPAS1	0	intronic	0.409	6	T	C	0.08321	-2.94425	0.619855	2.77963e-06
3	2	142006018	rs418646	141989128: 142029827	LRP1B	0	intronic	1.341	7	G	C	0.03631	-3.3485	0.801656	1.23185e-06
4	2	177042261	rs13028842	177004026: 177042261	HOXD-AS1	0	ncRNA_ exonic	7.551	4	A	G	0.07564	-2.78288	0.750175	4.98477e-06
5	3	76193236	rs13074390	76159352: 76193236	ROBO2	0	intronic	6.509	5	T	C	0.3979	1.71503	1.04921	4.59082e-07
6	3	84001315	rs2325825	83966538: 84003399	SRRM1P2	13927	intergenic	0.236	6	C	A	0.08018	2.84934	0.607591	3.73343e-06
7	3	102604317	rs115212628	102521182: 102604317	RNU6-461P	130302	intergenic	6.597	4	T	C	0.03026	-4.13198	1.88565	2.54919e-06
8	3	138814199	rs66499171	138749681: 138814199	MRPS22	0	intronic	7.849	6	G	T	0.1498	0.0559937	1.52798	3.94365e-06
9	3	139194873	rs115247003	139039309: a	RP11-319G6.1:RBP2	0	ncRNA_ intronic	6.173	5	G	T	0.01135	-7.17209	5.0606	4.29934e-06
10	3	152582544	rs77846204	a: 152584959	RP11-38P22.2	23315	intergenic	1.427	7	A	C	0.1914	-1.98652	1.238	4.95008e-08
11	4	164683324	rs73870031	164682663: 164688652	36951	0	intronic	0.623	7	G	C	0.07489	-2.65332	1.16571	4.90012e-06
12	4	165825237	rs115647167	165825237: 165834859	RP11-366M4.3	5119	intergenic	4.389	6	T	G	0.03101	-2.69965	1.46227	1.34262e-06
13	5	5524069	rs2652702	5498125: 5535339	KIAA0947	33721	intergenic	7.327	5	G	A	0.4576	0.430906	1.23144	2.18422e-06
14	5	158205565	rs56286460	158194844: 158237436	EBF1	0	intronic	9.489	5	G	A	0.1475	2.17012	0.612905	3.5136e-06
15	6	73252264	rs79408375	73176860: 73316077	RP11-135M8__A.1	19323	intergenic	1.547	7	C	T	0.0938	-1.92695	1.83816	1.99332e-06
16	7	18371841	rs116465573	18179319: 18669403	HDAC9	0	intronic	5.343	6	G	A	0.02572	7.70177	3.5819	4.75725e-06
17	7	81606987	rs149248534	81569743: 81606987	CACNA2D1	0	intronic	2.812	7	T	C	0.03631	-3.62107	0.763502	2.88095e-06
18	7	107804947	rs382751	107790841: 107833368	NRCAM	0	intronic	8.398	NA	T	C	0.4334	-1.36495	0.293137	4.38544e-06
19	8	4682266	rs116429934	4682204: 4684099	CSMD1	0	intronic	7.808	5	A	C	0.01891	-5.44053	1.14096	2.53799e-06
20	8	14879525	rs7834376	14879525: 14879525	SGCZ	0	intronic	2.468	5	T	G	0.2141	0.36421	1.57293	7.31751e-07
21	8	141559358	rs2292781	141545193: 141569178	AGO2	0	exonic	1.953	NA	G	A	0.4546	1.30711	0.474956	1.40708e-06
22	9	11408315	rs72698162	11350783: 11615916	RP11-23D5.1	132000	intergenic	3.444	7	T	C	0.04463	3.92606	0.890488	4.07526e-06
23	9	128429951	rs13286111	128190093: 128458850	MAPKAP1	0	intronic	3.119	7	A	T	0.04917	3.41429	0.700206	1.47604e-06
24	11	8706639	rs77786762	8702681: 8729057	RPL27A	0	UTR3	9.91	4	C	T	0.2451	-1.66516	0.345944	2.02527e-06
25	11	111231872	rs76055470	111190185: 111262873	POU2AF1	0	intronic	0.861	4	G	T	0.02118	-4.58756	2.73753	2.37122e-06
26	11	125949129	rs183482712	125938601: 125949129	NAP1L1P1	10632	intergenic	1.05	6	C	T	0.02648	-5.13252	1.87491	3.79648e-06
27	12	122693955	rs376726660	122688470: 122700214	DIABLO:RP11-512M8.5	0	intronic	2.573	7	A	G	0.05371	-2.89363	0.574462	6.51597e-07
28	13	77388697	rs73538290	77388676: 77389303	KCTD12	65614	intergenic	0.349	7	T	C	0.152	1.76386	0.547001	4.75472e-06
29	13	78682272	rs1831450	78682272: 78682281	RNF219-AS1	0	ncRNA_ intronic	1.654	7	T	A	0.2753	-1.49764	0.580639	2.53595e-06
30	13	96852599	rs4771927	96819515: 96852699	HS6ST3	0	intronic	0.437	7	G	T	0.03253	-3.7567	1.26435	2.8433e-06
31	13	114609294	rs78733626	114515105: 114615868	LINC00452	0	ncRNA_ intronic	0.283	NA	T	C	0.1293	-2.24915	0.462115	1.54565e-06
32	14	94907748	rs17090853	94899671: 94935615	RP11-349I1.2	0	ncRNA_ intronic	0.205	4	C	A	0.09607	-2.62978	0.735915	1.91766e-06
33	15	88571290	rs78221432	88555896: 88571290	NTRK3	0	intronic	0.425	4	T	C	0.02118	-3.79453	0.810769	3.90352e-06
34	16	84005789	rs74032341	84005490: 84006565	NECAB2	0	intronic	6.796	5	C	T	0.2965	-1.4988	0.322231	4.49024e-06
35	16	86419360	rs28650431	86419360: 86419360	LINC00917	36070	intergenic	0.095	6	C	G	0.2784	1.5456	0.33267	4.60279e-06
36	17	12089417	rs150218634	12048630: 12110054	RP11-471L13.2	15499	intergenic	1.22	6	A	G	0.02118	-6.78737	1.25842	9.38307e-08
37	19	51183780	rs73598619	51180413: 51185203	SHANK1	0	intronic	1.827	5	A	C	0.04992	-2.58604	0.564748	4.29382e-06
38	20	8556837	rs77648973	8452446: 8566891	PLCB1	0	intronic	12	6	C	T	0.03404	-5.07358	1.26228	7.72644e-07
39	21	21754619	rs73315125	21742789: 21759439	FDPSP6	6026	intergenic	4.697	6	A	G	0.1838	2.03964	0.451662	6.35375e-08
40	21	36387806	rs2242886	36387806: 36387806	RUNX1	0	intronic	0.628	4	C	T	0.02042	-5.62763	4.38828	3.78685e-07
41	22	43498114	rs5996274	43498114: 43498114	BIK	8639	intergenic	1.623	7	G	A	0.3941	1.5795	0.44673	5.05151e-07
2. DBP
1	1	167817381	rs7526804	167815514: 167817381	ADCY10	0	intronic	1.237	7	G	A	0.02194	-2.08285	1.60077	4.71327e-06
2	1	203404608	rs151244414	203404608: 203404608	RP11-435P24.3	34898	intergenic	4.501	7	C	T	0.02194	-4.06092	1.03747	3.52529e-06
3	2	4379490	rs4328647	4379490: 4379490	AC068292.1	103381	intergenic	3.313	6	T	A	0.2716	-0.997181	0.196624	5.46989e-07
4	2	53654550	rs58049903	53654550: 53654550	SCARNA16	43034	intergenic	4.738	7	T	C	0.351	-0.848822	0.183115	4.84227e-06
5	3	139194873	rs115247003	139039309: 139194873	RP11-319G6.1:RBP2	0	ncRNA_ intronic	6.173	5	G	T	0.01135	-3.93656	3.44853	6.25493e-07
6	3	151031460	rs146347498	150938513: 151182365	MED12L:GPR87	0	intronic	1.267	7	C	T	0.03782	2.71784	0.68131	3.1421e-06
7	3	152582544	rs77846204	152582544: 152584959	RP11-38P22.2	23315	intergenic	1.427	7	A	C	0.1914	-0.95595	0.815591	1.66408e-06
8	3	177196371	rs10428130	177185886: 177211034	LINC00578	0	ncRNA_ intronic	12.9	3a	T	C	0.03177	-1.9374	0.402556	2.03157e-06
9	3	191781586	rs6770630	191777021: 191781586	RP11-655G22.1	27239	intergenic	0.303	4	C	G	0.2723	0.990788	0.204325	1.69421e-06
10	4	60117262	rs35314703	60091364: 60134233	RP11-622J8.1	75397	intergenic	9.665	6	T	C	0.05976	1.26292	0.795995	3.13948e-06
11	4	77175687	rs55870158	77175687: 77175687	FAM47E:FAM47E-STBD1:FAM47E-STBD1	0	intronic	11.9	7	A	G	0.06657	1.96621	0.41162	2.43625e-06
12	4	77822328	rs2703121	77813832: 77831307	SOWAHB	3325	intergenic	5.277	5	C	G	0.3888	-0.55809	0.60245	1.52978e-06
13	7	5390393	rs114312082	5375940: 5390393	TNRC18	0	intronic	2.113	4	C	G	0.02799	2.48852	0.512893	1.67002e-06
14	7	147407076	rs78914962	147407076: 147407076	CNTNAP2	0	intronic	0.989	7	G	T	0.08472	1.35652	0.379715	1.48874e-06
15	8	4685107	rs80180295	4647113: 4685387	CSMD1	0	intronic	0.149	6	G	A	0.1437	-1.28514	0.271233	2.94603e-06
16	8	14879525	rs7834376	14879525: 14879525	SGCZ	0	intronic	2.468	5	T	G	0.2141	0.393932	0.969209	8.75662e-07
17	8	95268909	rs75639512	95250134: 95279462	GEM	0	intronic	0.072	4	C	T	0.1997	-1.04857	0.448672	3.29484e-06
18	9	128429951	rs13286111	128190093: 128458850	MAPKAP1	0	intronic	3.119	7	A	T	0.04917	2.15903	0.428946	6.64186e-07
19	10	30077672	rs10826695	30074341: 30078224	SVIL	51961	intergenic	4.148	7	G	A	0.4085	0.883461	0.177526	8.89389e-07
20	11	8706639	rs77786762	8702681: 8729057	RPL27A	0	UTR3	9.91	4	C	T	0.2451	-1.01892	0.210158	1.70057e-06
21	15	33521677	rs6494981	33514860: 33521737	TMCO5B	6075	intergenic	0.534	7	C	T	0.05295	-2.28585	0.423843	9.40276e-08
22	17	12089417	rs150218634	12048630: 12110054	RP11-471L13.2	15499	intergenic	1.22	6	A	G	0.02118	-3.53975	0.75762	4.05858e-06
23	18	56007474	rs9960278	56000724: 56047636	NEDD4L	0	intronic	0.783	6	A	G	0.3245	-0.898465	0.193065	4.44073e-06
24	20	5380909	rs73598500	5380909: 5380909	LINC00658	26631	intergenic	2.361	3a	A	T	0.03328	2.31363	0.682606	2.26754e-06
25	21	21754619	rs73315125	21751038: 21759439	FDPSP6	6026	intergenic	4.697	6	A	G	0.1838	1.10728	0.290375	1.12924e-06
3. HTN
1	2	142006018	rs418646	141989128: 142058031	LRP1B	0	intronic	1.341	7	G	C	0.03631	-0.0670517	0.0136774	1.29458e-06
2	2	224587084	rs7571454	224583740: 224620222	AC012512.1	17028	intergenic	3.644	4	A	G	0.02269	-0.109458	0.0743882	3.17637e-06
3	3	177015832	rs114056991	177013087: 177058090	LINC00501:ASS1P7	0	ncRNA_ exonic	8.156	6	G	A	0.0416	0.0875689	0.0328137	3.90955e-06
4	3	183342612	rs80085870	183311674: 183395609	RP11-14I2.2	8081	intergenic	0.346	5	C	T	0.03858	0.0662246	0.0301252	3.05812e-06
5	4	59648029	rs10027233	59639023: 59663396	RP11-506N2.1	0	ncRNA_ intronic	1.81	6	A	G	0.08094	0.0517099	0.0124001	3.19791e-06
6	4	77117096	rs3733259	77085651: 77119218	SCARB2	0	intronic	0.264	4	G	A	0.2731	-0.0315089	0.00672311	3.78538e-06
7	4	77816490	rs151307823	77799163: 77830663	SOWAHB	0	UTR3	1.739	5	C	A	0.01815	-0.101866	0.028477	3.02305e-06
8	4	140832392	rs113112741	140821756: 140833078	MAML3	0	intronic	3.964	6	G	A	0.09002	-0.0581584	0.0109492	7.12206e-08
9	4	164682693	rs7682464	164682663: 164688652	36951	0	intronic	1.262	6	T	G	0.1641	-0.0395514	0.0131095	1.80144e-07
10	4	181309638	rs4324582	181308863: 181312660	RP11-751A18.1	184978	intergenic	3.024	7	G	A	0.3563	0.0317638	0.00763737	2.9311e-06
11	5	22127077	rs181143153	22027160: 22127077	CDH12	0	intronic	1.313	6	A	G	0.02421	-0.0864802	0.0465819	4.51531e-06
12	5	81230757	rs11957408	81230757: 81230757	ATG10	37086	intergenic	1.924	7	A	T	0.4259	-0.019869	0.0221691	1.35962e-06
13	5	96809102	rs113283060	96601571: 96869941	RP11-155G15.3	23656	intergenic	6.857	7	C	T	0.01815	0.0963477	0.0196301	1.25564e-06
14	5	139629228	rs115649427	139550893: 139670915	CYSTM1:PFDN1	0	intronic	5.788	5	A	G	0.03933	-0.068599	0.0368602	3.64926e-06
15	5	155471714	rs6556352	155462984: 155499547	SGCD	0	intronic	6.109	6	C	T	0.03253	0.0928645	0.0177064	2.14883e-07
16	6	50384480	rs147933360	50383139: 50404232	RP11-524K22.1	97267	intergenic	0.18	6	G	C	0.07867	-0.0579889	0.0231666	3.73303e-07
17	6	154436236	rs617648	154409816: 154447329	OPRM1	0	intronic	0.626	7	T	C	0.1899	-0.0164295	0.0323213	1.12211e-06
18	7	15437098	rs374638325	15430567: 15443311	AGMO	0	intronic	4.88	6	A	C	0.02496	-0.0975196	0.0280254	1.26022e-06
19	8	117943047	rs2921726	117943047: 117945361	AARD	7390	intergenic	2.477	NA	C	T	0.02345	0.115434	0.0428595	2.09166e-06
20	8	141565892	rs4961270	141549291: 141566487	AGO2	0	intronic	0.381	5	A	C	0.4607	0.0294492	0.00715536	1.68554e-06
21	9	128945440	rs2809440	128945440: 128945440	RP11-343J18.2	23547	intergenic	1.21	6	G	A	0.3903	-0.0293167	0.00783878	1.127e-06
22	10	991489	rs374743775	861500: 1051058	RP11-363N22.2	2805	intergenic	0.852	5	A	G	0.03933	-0.0834822	0.0173485	2.03853e-06
23	10	49674784	rs577978531	49661984: 49697967	ARHGAP22	0	intronic	16.73	NA	C	A	0.09682	0.0413911	0.0235383	1.74417e-06
24	10	134344233	rs114923908	134344233: 134344233	INPP5A	7090	intergenic	0.937	7	C	T	0.02421	0.084965	0.0172408	1.13475e-06
25	11	61852903	rs17634150	61832078: 61867745	RP11-810P12.5	3246	intergenic	10.92	5	A	T	0.04917	-0.0503357	0.0426302	3.42864e-06
26	11	125949129	rs183482712	125938601: 125949129	NAP1L1P1	10632	intergenic	1.05	6	C	T	0.02648	-0.11727	0.0251548	4.26874e-06
27	12	8056761	ss1388055954	8047793: 8068491	NANOGP1	4024	intergenic	0.11	7	G	A	0.04992	-0.0894212	0.0190443	3.62933e-06
28	12	122693955	rs376726660	122688470: 122700214	DIABLO:RP11-512M8.5	0	intronic	2.573	7	A	G	0.05371	-0.0582655	0.0119804	1.57507e-06
29	13	30065829	rs115764024	30065809: 30065829	MTUS2	0	intronic	2.701	5	G	T	0.09834	-0.0202747	0.0383367	4.38568e-06
30	14	31344891	rs28400026	31344891: 31344891	COCH	0	intronic	10.8	2b	T	C	0.0174	-0.111531	0.0749658	2.68528e-06
31	15	34621801	rs76233038	34611820: 34621801	SLC12A6	0	intronic	5.628	5	G	A	0.05976	-0.0710611	0.0324859	3.3246e-06
32	15	39619616	rs76276319	39618573: 39622432	RP11-624L4.1	0	ncRNA_ intronic	3.043	5	C	T	0.1188	0.0460074	0.00989281	4.50548e-06
33	15	102252285	rs144465479	102252285: 102365256	TARSL2	0	intronic	0.124	7	G	C	0.03328	-0.122882	0.0257858	2.57417e-06
34	17	12089417	rs150218634	12048630: 12110054	RP11-471L13.2	15499	intergenic	1.22	6	A	G	0.02118	-0.13031	0.0245994	1.63142e-07
35	18	4316559	rs9947079	4308423: 4318595	DLGAP1	0	intronic	1.32	7	T	C	0.2118	0.0355007	0.00699951	5.45931e-07
36	19	2627561	rs74631976	2613051: 2635765	GNG7	0	intronic	4.518	2a	C	T	0.0643	-0.0751838	0.0408604	4.79336e-06
37	19	31021726	rs115433319	31021726: 31021726	ZNF536	0	intronic	0.119	5	G	A	0.02042	-0.0288621	0.093254	1.10938e-06
38	21	41977441	rs138585855	41977441: 41977441	DSCAM	0	intronic	4.508	7	C	T	0.01589	-0.111274	0.0562378	2.58006e-06
4. PP
1	1	10820488	rs61443570	10816193: 10835097	CASZ1	0	intronic	1.383	5	C	T	0.07943	-1.36842	0.292123	3.82586e-06
2	1	89781429	rs11802591	89781429: 89781432	RP5-908D6.1	8775	intergenic	1.594	6	A	G	0.1467	1.26903	0.258635	1.26572e-06
3	2	22577137	rs62132460	22436447: 22629597	AC068490.2	0	ncRNA_ intronic	0.892	6	C	A	0.02194	-3.71125	0.794811	4.11541e-06
4	2	142006018	rs418646	141989128: 142029827	LRP1B	0	intronic	1.341	7	G	C	0.03631	-1.81578	0.479037	4.83706e-06
5	2	192080043	rs141839431	192080043: 192080043	AC092614.2	13847	intergenic	1.946	5	C	T	0.01286	4.44877	1.10681	5.73693e-07
6	3	25360766	rs1483838	25357637: 25363081	RARB	0	intronic	4.61	NA	A	G	0.4871	-0.690155	0.338761	4.53349e-06
7	3	76159352	rs1994523	76159352: 76159352	ROBO2	0	intronic	0.522	6	G	C	0.4985	-0.839668	0.170298	1.12032e-06
8	3	152563469	rs116559081	152515666: 152584959	RP11-38P22.2	4240	intergenic	0.428	6	T	C	0.05068	-1.59067	0.320744	9.72408e-07
9	3	174928991	rs147463529	174924900: 174931761	NAALADL2	0	intronic	10.39	6	C	A	0.02799	-2.39252	0.6142	1.21645e-06
10	4	24565027	rs79455198	24513890: 24656314	DHX15:RN7SL16P	0	ncRNA_ exonic	8.513	5	C	T	0.01967	3.36498	0.664801	5.75703e-07
11	4	102207137	rs142088422	102207137: 102207137	PPP3CA	0	intronic	1.916	5	G	A	0.01437	-3.84866	1.43253	3.27711e-06
12	4	133031941	rs62317311	133020568: 133033397	RP11-789C2.1	0	ncRNA_ intronic	10.52	5	C	T	0.04539	-2.17048	0.436193	8.9193e-07
13	4	133259109	rs115808349	133259109: 133294165	ELL2P2	29831	intergenic	7.198	6	T	C	0.0469	-2.92013	0.851812	1.75596e-08
14	4	138743810	rs12512086	138743810: 138743810	RP11-793B23.1	6253	intergenic	1.738	5	C	T	0.3669	0.831894	0.177666	3.86336e-06
15	5	5558887	rs75348990	5552660: 5559392	KIAA0947	68539	intergenic	0.636	4	G	A	0.04463	1.85258	1.25387	3.639e-06
16	7	5936166	rs141183710	5930575: 6864068	CCZ1	2189	intergenic	2.137	7	C	T	0.09682	-0.709269	0.940014	4.21034e-06
17	7	124236615	rs7785551	124210529: 124387943	RNU6-102P	51157	intergenic	0.299	6	T	G	0.05144	2.38421	0.554098	2.58898e-06
18	7	149646426	rs34727857	149639638: 149674661	RP11-728K20.1	39632	intergenic	3.847	NA	T	C	0.1513	-1.22464	0.34414	2.86495e-06
19	8	139211099	rs13266670	139199550: 139228656	FAM135B	0	intronic	0.878	6	G	T	0.1785	-0.00629487	0.941348	2.92524e-07
20	10	88048211	rs867820	88028288: 88130641	GRID1	0	intronic	0.446	4	G	T	0.4607	0.814835	0.170083	2.27189e-06
21	11	1807725	rs77375201	1766958: 1807725	RPL36AP39	6057	intergenic	1.28	5	G	A	0.01967	-2.66834	3.07878	4.69457e-06
22	11	18233771	rs78603175	18233771: 18250769	RP11-113D6.10	0	intronic	3.511	5	C	T	0.02874	-2.09997	1.00635	2.34452e-06
23	13	36965562	rs17053909	36965562: 36994045	SPG20	21244	intergenic	4.959	7	A	T	0.1944	0.164955	0.9163	4.56869e-06
24	13	97018962	rs181921589	96819515: 97018962	HS6ST3	0	intronic	0.549	7	C	T	0.01286	-3.8313	0.958937	2.99483e-07
25	14	33068608	rs17506750	33068608: 33085597	AKAP6	0	intronic	14.95	5	C	T	0.06505	1.57074	0.336715	4.20692e-06
26	14	38483167	rs113619824	38449742: 38530063	TTC6	0	intronic	0.852	7	G	T	0.01059	3.44515	0.693293	9.2328e-07
27	15	89976161	rs148486060	89976161: 90027696	RHCG	22518	intergenic	0.638	6	G	T	0.0121	-3.36757	0.993077	2.51467e-06
28	16	66949764	rs80141533	66914117: 66949764	CDH16	0	intronic	1.037	7	G	A	0.02345	-1.73911	0.383356	3.52433e-06
29	17	33484383	rs34352145	33477565: 33542497	UNC45B	0	intronic	1.303	7	G	A	0.0416	1.67774	0.347932	1.9388e-06
30	19	18802047	rs116417128	18700482: 18867002	CRTC1	0	intronic	5.101	7	C	T	0.08623	-1.70441	0.346144	1.15913e-06
31	19	46956653	rs116865478	46956653: 46956653	PNMAL1	13094	intergenic	6.6	7	G	A	0.01891	2.89047	0.605149	2.43981e-06
32	20	22362719	rs142234410	22362719: 22362719	RP5-1004I9.1	18269	intergenic	7.619	5	G	A	0.02421	-4.24528	2.14742	5.77223e-07
33	21	36387806	rs2242886	36387806: 36387806	RUNX1	0	intronic	0.628	4	C	T	0.02042	-2.90523	2.50426	1.58365e-06
34	22	38246592	rs150363281	38218915: 38510116	EIF3L	0	intronic	0.997	6	C	T	0.01891	-2.85659	1.55129	3.39444e-06
5. MAP
1	1	167816417	rs35280473	167815514: 167817381	ADCY10	0	intronic	0.473	6	G	A	0.02194	-2.47682	2.04882	1.2194e-06
2	2	53654550	rs58049903	53654550: 53654550	SCARNA16	43034	intergenic	4.738	7	T	C	0.351	-1.01358	0.213464	2.8026e-06
3	3	76193236	rs13074390	76193236: 76193236	ROBO2	0	intronic	6.509	5	T	C	0.3979	1.18027	0.752121	1.9578e-06
4	3	102604317	rs115212628	102521182: 102604317	RNU6-461P	130302	intergenic	6.597	4	T	C	0.03026	-3.0071	1.42293	2.46464e-06
5	3	139194873	rs115247003	139039309: 139194873	RP11-319G6.1:RBP2	0	ncRNA_ intronic	6.173	5	G	T	0.01135	-5.03524	3.98941	7.03681e-07
6	3	152582544	rs77846204	152582544: 152584959	RP11-38P22.2	23315	intergenic	1.427	7	A	C	0.1914	-1.30296	0.958786	1.50762e-07
7	3	191781586	rs6770630	191777021: 191781586	RP11-655G22.1	27239	intergenic	0.303	4	C	G	0.2723	1.13169	0.237921	2.68911e-06
8	4	77175687	rs55870158	77175687: 77175687	FAM47E:FAM47E-STBD1:FAM47E-STBD1	0	intronic	11.9	7	A	G	0.06657	2.21999	0.479579	4.99303e-06
9	4	77822328	rs2703121	77813832: 77831307	SOWAHB	3325	intergenic	5.277	5	C	G	0.3888	-0.608122	0.726598	9.45294e-07
10	4	164683324	rs73870031	164682663: 164688652	36951	0	intronic	0.623	7	G	C	0.07489	-1.89069	0.777875	4.72614e-06
11	5	153484274	rs10050838	153099854: 153491297	MFAP3	0	intergenic	7.843	7	G	A	0.0174	-2.56066	0.798148	3.63895e-06
12	8	4682266	rs116429934	4682204: 4684099	CSMD1	0	intronic	7.808	5	A	C	0.01891	-3.94699	0.807381	1.38562e-06
13	8	14879525	rs7834376	14879525: 14879525	SGCZ	0	intronic	2.468	5	T	G	0.2141	0.387983	1.18003	1.37295e-07
14	9	11408315	rs72698162	11350783: 11615916	RP11-23D5.1	132000	intergenic	3.444	7	T	C	0.04463	2.86919	0.598562	2.24033e-06
15	9	128429951	rs13286111	128169170: 128458850	MAPKAP1	0	intronic	3.119	7	A	T	0.04917	2.57719	0.498742	3.28981e-07
16	10	30077672	rs10826695	30074341: 30078224	SVIL	51961	intergenic	4.148	7	G	A	0.4085	0.996873	0.207077	2.01876e-06
17	11	8706639	rs77786762	8702681: 8729057	RPL27A	0	UTR3	9.91	4	C	T	0.2451	-1.24487	0.245006	5.1973e-07
18	11	111231872	rs76055470	111190185: 111262873	POU2AF1	0	intronic	0.861	4	G	T	0.02118	-3.23515	1.97991	1.88875e-06
19	12	122693955	rs376726660	122688470: 122700214	DIABLO:RP11-512M8.5	0	intronic	2.573	7	A	G	0.05371	-2.01723	0.407086	9.91496e-07
20	14	94907748	rs17090853	94899671: 94935615	RP11-349I1.2	0	ncRNA_ intronic	0.205	4	C	A	0.09607	-1.86658	0.397339	3.58934e-06
21	15	33521677	rs6494981	33514860: 33521737	TMCO5B	6075	intergenic	0.534	7	C	T	0.05295	-2.40052	0.493824	1.59395e-06
22	17	12089417	rs150218634	12048630: 12110054	RP11-471L13.2	15499	intergenic	1.22	6	A	G	0.02118	-4.63106	0.894438	3.11211e-07
23	17	15117019	rs230923	15088020: 15117019	PMP22	16075	intergenic	5.083	4	A	G	0.4002	-0.537784	0.835868	4.25578e-06
24	18	56007474	rs9960278	56000724: 56047636	NEDD4L	0	intronic	0.783	6	A	G	0.3245	-1.0447	0.225441	4.87604e-06
25	19	53199266	rs189500098	53197744: 53203231	ZNF83	5516	intergenic	0.008	5	A	G	0.09077	1.6052	0.664643	3.98566e-06
26	20	5380909	rs73598500	5380909: 5380909	LINC00658	26631	intergenic	2.361	3a	A	T	0.03328	2.60074	0.57075	3.37343e-06
27	20	8556837	rs77648973	8551300: 8566891	PLCB1	0	intronic	12	6	C	T	0.03404	-3.48323	1.20877	3.51208e-06
28	21	21754619	rs73315125	21751038: 21759439	FDPSP6	6026	intergenic	4.697	6	A	G	0.1838	1.41519	0.345359	8.02135e-08
29	21	36387806	rs2242886	36387806: 36387806	RUNX1	0	intronic	0.628	4	C	T	0.02042	-3.68401	2.74641	3.88723e-06
30	22	43071727	rs6002888	43070801: 43076956	A4GALT	16399	intergenic	1.247	6	C	G	0.0416	-1.43247	1.05091	4.44704e-06
31	22	43498114	rs5996274	43498114: 43498114	BIK	8639	intergenic	1.623	7	G	A	0.3941	1.06683	0.337465	1.86519e-06
Suggestive associated genomic regions (or loci) (p<5E-06) from the Stage 1 discovery GWAS (identified in FUMA). Abbreviations: CHR, chromosomes; POS, gene position, SNP, single nucleotide polymorphism; EA, effect allele; RA, reference allele; EAF, effect allele frequency; β, Beta i.e. effect size estimates for continuous trait i.e. systolic blood pressure (SBP), diastolic blood pressure (DBP), pu…
Position given with respect to Build 37 (GRCh37/hg19). Duplicate SNPs in bold. P-value<5E-8 in bold.
* Nearest annotated gene(s) given.
Beta, SE: EAF and P-value (two-tailed) calculated using RE2 (Han and Eskin's random-effects) model implemented in METASOFT v2.0.1 69.
P-value, Stage 1 meta-analysis P-value for RE2.
Beta and SE for Random Effects (RE) as provided by METASOFT v2.0.1 69.
Start : Window Start of the locus defined by FUMA 73; End : Window End of the locus as defined by FUMA 73.
* Red Text=SNP name found by chr:pos.
* Red Highlight=Duplicate SNPs.

## Sheet: S5_associations
Supplementary Data 5: Stage 2 Discovery GWAS genomic regions, associated with five BP traits at p<5E-06.
GRL	CHR	POS	SNP	Start: End	Nearest Gene*	Distance (kb)	Type	CADD	RDB	EA	RA	MAF	BETA	SE	P-Value
1. SBP
1	2	197128384	rs115702999	197088798: 197130366	HECW2:AC020571.3	0	ncRNA_ exonic	4.95	3a	C	T	0.03	0.08	0.8	2.77E-07
2	3	73200353	rs145241697	73184859: 73200353	CCDC75P1	31298	intergenic	1.28	6	C	T	0.03	0.29	0.06	4.41E-06
3	3	135663939	rs115203217	135621560: 135717765	AC092989.1	7712	intergenic	0.89	4	C	T	0.12	-0.13	0.03	7.58E-07
4	5	31010087	rs114847851	30931615: 31031953	RPL19P11	43584	intergenic	0.17	6	T	C	0.01	-2.04	1.26	4.89E-06
5	5	129905417	rs12654241	129873800: 129936371	AC005741.2	28623	intergenic	0.48	7	C	T	0.07	-0.16	0.03	2.73E-06
6	6	34483999	rs149279133	34483999: 34483999	PACSIN1	0	intronic	7.71	5	G	A	0.02	-0.33	0.07	4.01E-06
7	7	27337867	rs17428471	27315917: 27350607	RPL35P4	28569	intergenic	1.98	7	G	T	0.15	-1.74	0.37	3.14E-06
8	7	154710297	rs884687	154710297: 154710297	PAXIP1-AS2	9910	intergenic	0.21	5	A	G	0.16	-1.01	0.68	4.62E-06
9	8	14940646	rs2410230	14940646: 14940646	SGCZ	0	intronic	1.45	7	G	C	0.13	-0.12	0.03	2.90E-06
10	10	19845861	rs73595842	19819602: 19856538	MALRD1	0	intronic	2.65	7	G	T	0.2	-0.1	0.12	2.03E-06
11	11	5109108	rs113656294	5097099: 5118987	OR52E3P	4797	intergenic	0.23	7	G	A	0.07	-0.25	0.05	1.31E-06
12	11	79504902	rs12271037	79482868: 79504902	AP000478.1	101328	intergenic	3.78	6	A	C	0.25	-0.1	0.02	9.24E-07
13	11	82150867	rs1399347	82138542: 82150867	RP11-179A16.1	0	ncRNA_ intronic	5.9	7	A	G	0.33	0.09	0.02	8.12E-07
14	12	10489485	rs147295627	10486848: 10489485	RP11-277P12.10	0	ncRNA_ intronic	0.92	5	C	T	0.05	-0.28	0.06	1.74E-06
15	15	98646562	15:98646562	98646562: 98646562	CTD-2544M6.1:CTD-2544M6.2	0	ncRNA_ exonic	1.03	5	C	G	0.36	0.09	0.02	1.25E-06
16	18	14241874	rs8089278	14210730: 14242818	ANKRD20A5P	0	ncRNA_ intronic	4.14	6	A	G	0.09	-0.17	0.41	4.88E-06
17	22	40828361	rs6001912	40819013: 41075237	MKL1	0	intronic	6.2	5	T	C	0.15	-0.18	0.21	3.59E-06
2. DBP
1	2	44643657	rs114007149	44535347: 44858217	CAMKMT	0	intronic	3.3	7	G	A	0.04	-1.78	0.38	4.49E-06
2	2	168813304	rs115551021	168763552: 168902758	STK39	0	intronic	1.11	7	T	C	0.02	0.3	0.56	3.80E-06
3	2	177507564	rs73039435	177494102: 177508096	LINC01117	0	ncRNA_ intronic	1.24	7	G	C	0.25	0.1	0.02	3.40E-06
4	3	9257839	rs80087978	9256003: 9258466	SRGAP3	0	intronic	4.42	7	G	A	0.04	-0.15	0.03	4.16E-06
5	3	135717765	rs115423366	135647799: 135796240	PPP2R3A	0	intronic	7.11	6	T	A	0.09	-0.14	0.03	9.32E-07
6	4	55166627	4:55166627	55166627: 55166627	PDGFRA	2212	intergenic	0.92	5	C	T	0.02	0.41	0.39	3.69E-06
7	5	794447	rs141245590	794447: 794447	ZDHHC11	0	intronic	3.67	5	C	T	0.08	1.55	0.31	7.45E-07
8	5	111445090	rs75256845	111445090: 111445090	EPB41L4A	33047	intergenic	1.37	2b	T	C	0.02	-0.25	0.05	4.31E-06
9	6	82062708	rs78578970	82043018: 82080894	FAM46A	138447	intergenic	0.02	7	G	T	0.04	-0.23	0.05	2.99E-06
10	6	124224459	rs7750496	124221118: 124227515	NKAIN2	0	intronic	0.87	7	A	G	0.35	0.09	0.02	4.33E-06
11	6	162281533	rs2155486	162270981: 162283195	PARK2	0	intronic	0.29	7	T	A	0.46	-0.09	0.02	2.37E-06
12	7	15602492	rs6943088	15601734: 15605040	AGMO	851	upstream	0.19	6	C	T	0.14	-0.11	0.02	3.17E-06
13	7	52251473	rs58450947	52250613: 52251473	RP11-153N17.1	0	ncRNA_ intronic	0.32	7	G	C	0.15	0.13	0.03	9.77E-07
14	8	102123864	rs6985315	102123864: 102123864	KB-1460A1.1	10508	intergenic	2	2b	A	G	0.34	0.09	0.02	7.87E-07
15	11	123023385	rs34115002	123022720: 123027718	CLMP	0	intronic	0.62	6	G	T	0.16	0.12	0.02	2.34E-06
16	13	105726489	rs9519581	105720856: 105727068	RPL7P45	259068	intergenic	0.45	6	C	G	0.34	-0.1	0.02	6.05E-07
17	15	68815574	rs873742	68815574: 68817009	CORO2B	55733	intergenic	0.06	NA	G	A	0.18	-0.12	0.04	4.99E-06
18	16	825255	rs73491269	821961: 825255	MSLNL	0	exonic	22.2	5	G	A	0.35	0.09	0.02	2.34E-06
19	16	73093933	rs146701321	73078584: 73093933	RP11-346C20.4	210	upstream	16.56	5	C	T	0.03	0.28	0.06	4.54E-06
20	18	7002082	rs10163962	7000442: 7006159	LAMA1	0	intronic	1.27	7	G	C	0.08	-0.16	0.03	3.11E-06
21	18	32680870	rs474277	32618599: 32760514	MAPRE2	0	intronic	8.11	NA	G	A	0.15	-0.33	0.52	3.01E-06
22	20	42562169	rs57150899	42562169: 42562169	TOX2	0	intronic	0.67	5	C	T	0.01	0.3	0.17	2.55E-06
23	22	46577151	rs6009081	46577151: 46577151	PPARA	0	intronic	1.77	4	G	A	0.06	-0.36	0.07	5.75E-07
Suggestive associated genomic regions (or loci) (p<5E-06) from the Stage 2 meta-analysis GWAS (identified in FUMA).
Abbreviations: CHR, chromosomes; POS, gene position, SNP, single nucleotide polymorphism; EA, effect allele; RA, reference allele; EAF, effect allele frequency; β, Beta i.e. effect size estimates for continuous trait i.e. systolic blood pressure (SBP), diastolic blood pressure (DBP), pulse pressure (PP) and mean-arterial pressure (MAP); OR, odds ratio effect size estimates for binary traits i.e. …
Position given with respect to Build 37 (GRCh37/hg19). Duplicate SNPs in bold. P-value<5E-8 in bold.
* Nearest annotated gene(s) given.
Beta, SE: EAF and P-value (two-tailed) calculated using RE2 (Han and Eskin's random-effects) model implemented in METASOFT v2.0.1 69.
P-value, Stage 1 meta-analysis P-value for RE2.
Beta and SE for Random Effects (RE) as provided by METASOFT v2.0.1 69.
Start : Window Start of the locus defined by FUMA 73; End : Window End of the locus as defined by FUMA 73.

## Sheet: S6_S1
Supplementary Data 6: Stage 1 Discovery GWAS SNPs, associated with five BP traits at p<5E-06 (based on the AWI-Gen cohort regions).
Stage 1 Discovery GWAS (5E-6)																		GWAS by Region						Previous Studies AF
Trait	SNP	CHR	POS	A1	A2	AF	Type	Nearest_Gene	BETA_FE	SE_FE	PVALUE_FE	BETA	SE	Mean_Effect	Het	I2	PVALUE	P_E	P_S	P_W	AF_E	AF_S	AF_W	A1_2	A2_2	Afr	Amr	Eas	Eur	Aas
1.SBP	rs35398078	1	167815514	G	A	0.97	intron	ADCY10	-2.2564	0.832232	0.00670273	-3.04435	2.96917	7.35095	15.7267	91.9476	2.12373e-06	0.0662984	0.00418215	5.62119e-06	0.969407	0.939464	0.979189	A	G	0.0219	0.0937	0.001	0.1133	0.047
1.SBP	rs71632329	1	167816240	T	A	0.97	intron	ADCY10	-2.27362	0.834548	0.00644235	-3.08441	2.98979	7.42221	15.8891	92.0053	1.87953e-06	0.0671222	0.00387237	5.24943e-06	0.969344	0.939392	0.979216	A	T	0.0219	0.0937	0.001	0.1133	0.047
1.SBP	rs35280473	1	167816417	G	A	0.97	intron	ADCY10	-2.38872	0.838617	0.00439393	-3.17416	2.98111	8.1134	15.5978	91.8854	1.52736e-06	0.0790116	0.00253751	5.77334e-06	0.969376	0.941967	0.978622	A	G	0.0219	0.0937	0.001	0.1133	0.047
1.SBP	rs7526804	1	167817381	G	A	0.97	intron	ADCY10	-2.27362	0.834548	0.00644235	-3.08441	2.98979	7.42221	15.8891	92.0053	1.87953e-06	0.0671222	0.00387237	5.24943e-06	0.969344	0.939392	0.979216	A	G	0.0219	0.0937	0.001	0.1133	0.047
1.SBP	rs17035068	2	46591498	T	C	0.94	intron	EPAS1	-2.85403	0.614453	3.40356e-06	-2.85403	0.614453	21.5745	0	0	4.62995e-06	0.00407844	0.0525898	0.00161411	0.964204	0.94383	0.912568	C	T	0.0855	0.0115	0	0	0
1.SBP	rs17035073	2	46592766	T	C	0.94	intron	EPAS1	-2.94425	0.619855	2.03516e-06	-2.94425	0.619855	22.5616	0	0	2.77963e-06	0.00380494	0.0242618	0.00188336	0.96333	0.94287	0.913953	C	T	0.0832	0.0115	0	0	0
1.SBP	rs72887438	2	46606756	G	A	0.94	intron	EPAS1	-2.9904	0.630213	2.0844e-06	-2.9904	0.630213	22.5156	0	0	2.84758e-06	0.0577247	0.154275	1.40466e-05	0.960931	0.926281	0.931196	A	G	0.0794	0.0101	0	0	0
1.SBP	rs418646	2	142006018	G	C	0.95	intron	LRP1B	-3.24619	0.660878	9.01794e-07	-3.3485	0.801656	24.1272	0	28.8543	1.23185e-06	0.0101274	0.000361292	0.00582552	0.95486	0.947061	0.943885	G	C	0.9637	0.9942	1	1	1
1.SBP	rs13028842	2	177042261	A	G	0.94	downstream	HOXD3	-2.86648	0.619191	3.66744e-06	-2.78288	0.750175	21.4313	0	28.2362	4.98477e-06	0.0169776	0.441915	2.29398e-05	0.946618	0.941502	0.93473	A	G	0.9244	0.853	0.9831	0.7346	0.8507
1.SBP	rs1994523	3	76159352	G	C	0.51	intron	ROBO2	-1.35604	0.291761	3.35527e-06	-1.35604	0.291761	21.6019	0	0	4.56504e-06	0.0224946	0.0396426	0.000272541	0.523101	0.535797	0.490811	C	G	0.4985	0.379	0.2232	0.3201	0.1943
1.SBP	rs1400238	3	76172465	C	T	0.11	intron	ROBO2	2.20777	0.474105	3.21285e-06	2.42806	0.758469	21.6851	0	56.4483	4.37815e-06	0.00264348	0.00023917	0.0530123	0.118954	0.0867142	0.0984797	C	T	0.0756	0.0072	0	0	0
1.SBP	rs6549835	3	76187697	A	G	0.11	intron	ROBO2	2.20246	0.474634	3.47836e-06	2.3728	0.692484	21.5328	0	48.2106	4.73065e-06	0.00398861	0.000372365	0.0351154	0.118845	0.089901	0.0995946	A	G	0.0749	0.0072	0	0	0
1.SBP	rs6549836	3	76187784	C	T	0.11	intron	ROBO2	2.2024	0.474632	3.48042e-06	2.37261	0.692341	21.5316	0	48.1911	4.73342e-06	0.00398861	0.000372881	0.0351154	0.118845	0.0898719	0.0995946	C	T	0.0756	0.0072	0	0	0
1.SBP	rs13074390	3	76193236	T	C	0.38	intron	ROBO2	1.12951	0.302266	0.000186371	1.71503	1.04921	13.9637	12.0803	90.8636	4.59082e-07	0.856865	1.62687e-07	0.0037742	0.378278	0.335419	0.415581	C	T	0.6021	0.9107	0.9752	0.9205	0.9581
1.SBP	rs2325825	3	84001315	C	A	0.06	-	SRRM1P2	2.84934	0.607591	2.73779e-06	2.84934	0.607591	21.9921	0	0	3.73343e-06	0.00100656	0.0526139	0.00384139	0.0459521	0.0405704	0.0880878	A	C	0.9198	0.9986	1	1	1
1.SBP	rs146094849	3	102603018	C	G	0.98	intergenic	RNU6-461P	-4.48718	0.941981	1.9021e-06	-4.10575	1.9143	22.6915	0	60.2233	2.59869e-06	0.00181222	0.693581	2.4108e-05	0.991363	0.985623	0.954297	C	G	0.9697	0.9971	1	1	1
1.SBP	rs115212628	3	102604317	T	C	0.98	intergenic	RNU6-461P	-4.48398	0.940534	1.86545e-06	-4.13198	1.88565	22.7289	0	59.1152	2.54919e-06	0.00181222	0.719203	2.50497e-05	0.991363	0.985739	0.954189	C	T	0.0303	0.0029	0	0	0
1.SBP	rs66499171	3	138814199	G	T	0.82	intron	MRPS22	-0.511921	0.379709	0.177596	0.0559937	1.52798	1.81763	20.0666	93.2916	3.94365e-06	1.00437e-06	0.0220355	0.116176	0.817232	0.829467	0.814081	G	T	0.8502	0.732	0.6756	0.9155	0.864
1.SBP	rs145009414	3	139190264	G	A	0.98	intron	RBP2	-1.73596	1.03909	0.0947897	-7.20717	5.09172	2.79109	18.7478	92.9557	4.7158e-06	0.239983	0.000163085	7.87716e-05	0.964698	0.990992	0.990385	A	G	0.0113	0	0	0	0
1.SBP	rs115247003	3	139194873	G	T	0.98	intron	RBP2	-1.766	1.03576	0.0881891	-7.17209	5.0606	2.90712	18.813	92.9703	4.29934e-06	0.243315	0.000167321	6.92904e-05	0.964605	0.990861	0.990304	G	T	0.9887	1	1	1	1
1.SBP	rs116559081	3	152563469	T	C	0.92	downstream	P2RY1	-2.56209	0.548769	3.02982e-06	-2.56209	0.548769	21.7976	0	0	4.12687e-06	0.00498063	0.0297597	0.0019825	0.91796	0.896056	0.942858	C	T	0.0507	0.0043	0	0	0
1.SBP	rs116113376	3	152564290	A	G	0.92	intergenic	SPTSSB	-2.56209	0.548769	3.02982e-06	-2.56209	0.548769	21.7976	0	0	4.12687e-06	0.00498063	0.0297597	0.0019825	0.91796	0.896056	0.942858	A	G	0.9493	0.9957	1	1	1
1.SBP	rs145045201	3	152564509	A	G	0.92	intergenic	SPTSSB	-2.56209	0.548769	3.02982e-06	-2.56209	0.548769	21.7976	0	0	4.12687e-06	0.00498063	0.0297597	0.0019825	0.91796	0.896056	0.942858	A	G	0.9493	0.9957	1	1	1
1.SBP	rs138902032	3	152564620	C	A	0.92	intergenic	SPTSSB	-2.56209	0.548769	3.02982e-06	-2.56209	0.548769	21.7976	0	0	4.12687e-06	0.00498063	0.0297597	0.0019825	0.91796	0.896056	0.942858	A	C	0.0507	0.0043	0	0	0
1.SBP	rs147344996	3	152565183	A	G	0.92	intergenic	SPTSSB	-2.56209	0.548769	3.02982e-06	-2.56209	0.548769	21.7976	0	0	4.12687e-06	0.00498063	0.0297597	0.0019825	0.91796	0.896056	0.942858	A	G	0.9493	0.9957	1	1	1
1.SBP	rs77846204	3	152582544	A	C	0.8	intergenic	SPTSSB	-1.54069	0.366168	2.58083e-05	-1.98652	1.238	17.704	12.6415	90.4789	4.95008e-08	0.68745	0.000323649	4.1577e-07	0.775052	0.793495	0.833905	A	C	0.8086	0.987	1	1	1
1.SBP	rs73022036	3	152584959	G	A	0.83	intergenic	SPTSSB	-1.67677	0.393735	2.05692e-05	-1.94378	1.1098	18.1359	7.39337	86.1873	6.01143e-07	0.794733	0.0131483	2.77754e-07	0.815708	0.836583	0.860365	A	G	0.152	0.0101	0	0	0
1.SBP	rs73870031	4	164683324	G	C	0.92	intron	36951	-2.4644	0.561465	1.13752e-05	-2.65332	1.16571	19.2653	2.19915	72.1996	4.90012e-06	0.223664	0.0791489	2.87761e-06	0.914485	0.955588	0.925068	C	G	0.0749	0.0072	0.0109	0.0099	0.0389
1.SBP	rs115647167	4	165825237	T	G	0.95	intergenic	LINC02174	-3.36836	0.707217	1.90892e-06	-2.69965	1.46227	22.6846	1.27763	69.7458	1.34262e-06	2.07406e-07	0.917798	0.127575	0.940874	0.977925	0.953642	G	T	0.031	0.0029	0	0	0
1.SBP	rs2652702	5	5524069	G	A	0.47	intergenic	LINC02142	-0.266441	0.289966	0.358164	0.430906	1.23144	0.844322	22.1802	94.009	2.18422e-06	0.000608126	3.03705e-06	0.408354	0.482024	0.467346	0.462939	A	G	0.5424	0.7176	0.3492	0.8509	0.7526
1.SBP	rs56286460	5	158205565	G	A	0.87	intron	EBF1	2.01948	0.429483	2.57479e-06	2.17012	0.612905	22.1099	0	43.9847	3.5136e-06	0.000834371	0.00179541	0.0289697	0.872289	0.924462	0.843189	A	G	0.1475	0.0893	0.0942	0.0746	0.0593
1.SBP	6:49483576	6	49483576	A	C	0.98	NA	NA	-4.55456	1.24665	0.000258764	-7.00409	3.99388	13.3475	8.57833	88.0475	3.86053e-06	1.51732e-05	0.000748567	0.990647	0.986004	0.991065	0.980466	NA	NA	NA	NA	NA	NA	NA
1.SBP	6:49483580	6	49483580	T	A	0.98	NA	NA	-4.52319	1.24779	0.000289018	-6.96289	3.96377	13.1403	8.32091	87.8419	4.90854e-06	1.96228e-05	0.000748567	0.997137	0.986113	0.991065	0.980568	NA	NA	NA	NA	NA	NA	NA
1.SBP	rs557482302	6	49497446	T	C	0.98	downstream	GLYATL3	-4.50833	1.07506	2.74595e-05	-5.98959	2.98855	17.5861	5.55247	84.8731	2.05715e-06	2.71069e-05	0.000310453	0.662344	0.982164	0.987907	0.978054	C	T	0.0098	0	0	0	0
1.SBP	rs79408375	6	73252264	C	T	0.92	intergenic	RNU6-248P	-1.98812	0.524982	0.000152457	-1.92695	1.83816	14.3416	8.8575	88.5689	1.99332e-06	6.04977e-08	0.514589	0.150655	0.949776	0.961409	0.850507	C	T	0.9062	0.9899	1	1	1
1.SBP	rs115482299	6	73289188	A	G	0.92	intergenic	RNU6-248P	-1.86043	0.537663	0.00053975	-2.0026	2.00516	11.9731	10.8431	89.8139	2.43773e-06	3.65029e-08	0.612553	0.311519	0.95525	0.962107	0.854243	A	G	0.9123	0.9899	1	1	1
1.SBP	rs76824628	6	73290155	G	A	0.92	intergenic	RNU6-248P	-1.88771	0.523482	0.000310872	-1.84928	1.85898	13.0037	9.3833	88.9475	3.04325e-06	6.97876e-08	0.49593	0.210955	0.949475	0.959983	0.849223	A	G	0.0946	0.0101	0	0	0
1.SBP	rs146530545	6	73292155	C	A	0.92	intergenic	RNU6-248P	-1.93548	0.522322	0.000210941	-2.02283	1.80906	13.731	8.96033	88.4695	2.59885e-06	6.01277e-08	0.713367	0.208453	0.949594	0.958091	0.849041	A	C	0.0953	0.0101	0	0	0
1.SBP	rs115322142	6	73302178	T	C	0.92	intergenic	RNU6-248P	-1.98022	0.522832	0.000152177	-2.04307	1.78464	14.3451	8.52916	88.1462	2.36794e-06	6.51376e-08	0.707088	0.171263	0.949542	0.958091	0.84975	C	T	0.0946	0.0101	0	0	0
1.SBP	rs116465573	7	18371841	G	A	0.98	intron	HDAC9	4.52115	1.11172	4.76594e-05	7.70177	3.5819	16.539	4.98288	82.8418	4.75725e-06	2.28843e-05	0.00936552	0.0609741	0.993215	0.992317	0.966	A	G	0.0257	0.0029	0	0	0
1.SBP	rs191188344	7	18373352	G	A	0.98	intron	HDAC9	4.52115	1.11172	4.76594e-05	7.70177	3.5819	16.539	4.98288	82.8418	4.75725e-06	2.28843e-05	0.00936552	0.0609741	0.993215	0.992317	0.966	A	G	0.0257	0.0029	0	0	0
1.SBP	rs79748558	7	81599453	C	T	0.96	intron	CAC-2D1	-3.49177	0.751578	3.38565e-06	-3.49177	0.751578	21.5846	0	0	4.60583e-06	0.000295402	0.0117532	0.0730786	0.951155	0.948938	0.967155	C	T	0.9637	0.9986	1	0.999	1
1.SBP	rs149248534	7	81606987	T	C	0.96	intron	CAC-2D1	-3.62107	0.763502	2.10873e-06	-3.62107	0.763502	22.4933	0	0	2.88095e-06	0.000120943	0.0128224	0.0806138	0.954246	0.948647	0.966203	C	T	0.0363	0.0014	0	0.002	0.001
1.SBP	rs382751	7	107804947	T	C	0.42	intron	NRCAM	-1.36495	0.293137	3.2184e-06	-1.36495	0.293137	21.6817	0	0	4.38544e-06	0.000354147	0.0193389	0.032852	0.443132	0.401441	0.401291	T	C	0.4334	0.1369	0.0139	0.2107	0.1963
1.SBP	rs116429934	8	4682266	A	C	0.98	intron	CSMD1	-5.44053	1.14096	1.85716e-06	-5.44053	1.14096	22.7374	0	0	2.53799e-06	0.000678239	0.00766683	0.0295056	0.980713	0.981461	0.987568	A	C	0.9811	1	1	1	1
1.SBP	rs7834376	8	14879525	T	G	0.8	intron	SGCZ	-0.39526	0.361715	0.274508	0.36421	1.57293	1.19408	23.9545	94.2221	7.31751e-07	2.10411e-06	0.000523091	0.257964	0.794693	0.822468	0.793919	G	T	0.2141	0.1023	0.0804	0.159	0.0644
1.SBP	rs2977467	8	141547712	T	C	0.51	intron	AGO2	-1.33933	0.288582	3.46588e-06	-1.30792	0.331072	21.5396	0	21.0419	4.71385e-06	0.000416576	0.669849	0.000720919	0.486472	0.559371	0.516622	C	T	0.4705	0.2882	0.2996	0.2097	0.2853
1.SBP	rs2977468	8	141548670	T	A	0.51	intron	AGO2	-1.35269	0.288821	2.82047e-06	-1.31956	0.333549	21.935	0	21.9636	3.84276e-06	0.000364369	0.66389	0.000658647	0.484927	0.559342	0.516196	A	T	0.4705	0.2867	0.2996	0.2097	0.2853
1.SBP	rs2977475	8	141552199	T	C	0.4	NA	NA	-1.42776	0.297189	1.55359e-06	-1.27924	0.506641	23.0805	0.121205	62.7009	1.99062e-06	2.09598e-05	0.98084	0.00130041	0.341103	0.415891	0.463108	NA	NA	NA	NA	NA	NA	NA
1.SBP	rs11166983	8	141558086	A	G	0.58	intron	AGO2	1.443	0.295637	1.0555e-06	1.30918	0.471504	23.8241	0	57.1807	1.43996e-06	2.80142e-05	0.961104	0.000938803	0.63219	0.618117	0.505351	A	G	0.5446	0.5144	0.4335	0.6561	0.5072
1.SBP	rs2292781	8	141559358	G	A	0.59	synonymous	AGO2	1.44397	0.295558	1.03123e-06	1.30711	0.474956	23.8689	0	57.8071	1.40708e-06	2.73492e-05	0.972785	0.000904171	0.63257	0.620198	0.505405	G	A	0.5454	0.5144	0.4058	0.6571	0.5051
1.SBP	rs4961270	8	141565892	A	C	0.57	intron	AGO2	1.41235	0.296385	1.88623e-06	1.26811	0.481504	22.7076	0	58.8208	2.57725e-06	4.82405e-05	0.955736	0.000889133	0.60538	0.602023	0.49477	A	C	0.5393	0.5101	0.4355	0.6551	0.5082
1.SBP	rs2271736	8	141566487	G	A	0.57	intron	AGO2	1.37939	0.296842	3.36981e-06	1.21491	0.507739	21.5936	0.0547421	62.7651	4.45974e-06	4.62711e-05	0.84601	0.00130739	0.605307	0.599884	0.496845	G	A	0.5393	0.5101	0.4385	0.6571	0.5092
1.SBP	rs72698162	9	11408315	T	C	0.97	intergenic	RP11-23D5.1	3.93714	0.842826	2.99214e-06	3.92606	0.890488	21.8216	0	9.66163	4.07526e-06	0.000151687	0.222239	0.00420179	0.976296	0.95358	0.967385	C	T	0.0446	0.1369	0.006	0.2127	0.0941
1.SBP	rs10959797	9	11431990	G	A	0.97	intergenic	RP11-23D5.1	4.01164	0.863041	3.34753e-06	4.01164	0.863041	21.6063	0	0	4.55489e-06	0.000237184	0.155993	0.00566941	0.976587	0.95518	0.97027	A	G	0.0446	0.1369	0.005	0.2117	0.0951
1.SBP	rs925473	9	128228026	A	G	0.95	intron	MAPKAP1	3.23955	0.674409	1.55883e-06	3.23955	0.674409	23.074	0	0	2.12782e-06	0.000194326	0.00842713	0.106751	0.943704	0.893772	0.978649	G	A	0.0537	0.2637	0.2321	0.3787	0.2924
1.SBP	rs13286111	9	128429951	A	T	0.95	intron	MAPKAP1	3.41429	0.700206	1.08196e-06	3.41429	0.700206	23.7765	0	0	1.47604e-06	0.000505911	0.00245653	0.0984327	0.953902	0.87241	0.980831	A	T	0.9508	0.7334	0.7837	0.6054	0.6922
1.SBP	rs13293237	9	128430966	T	C	0.95	intron	MAPKAP1	3.33133	0.698335	1.83868e-06	3.33133	0.698335	22.7566	0	0	2.51303e-06	0.000916957	0.00245501	0.0984327	0.953543	0.872366	0.980831	C	T	0.0507	0.2867	0.2163	0.4284	0.3119
1.SBP	rs4838281	9	128431502	G	A	0.95	intron	MAPKAP1	3.33303	0.698341	1.81698e-06	3.33303	0.698341	22.7795	0	0	2.48371e-06	0.000916957	0.00245501	0.097265	0.953543	0.872366	0.980784	A	G	0.0507	0.2867	0.2173	0.4284	0.3119
1.SBP	rs77786762	11	8706639	C	T	0.77	3_prime_UTR	RPL27A	-1.66516	0.345944	1.48405e-06	-1.66516	0.345944	23.1685	0	0	2.02527e-06	0.000109883	0.0229512	0.0345446	0.767976	0.78571	0.772743	C	T	0.7549	0.9049	0.9375	0.9354	0.8661
1.SBP	rs76055470	11	111231872	G	T	0.99	intron	POU2AF1	-5.94666	1.27206	2.94216e-06	-4.58756	2.73753	21.8539	1.01756	75.5313	2.37122e-06	9.28974e-05	0.340921	0.000198542	0.9873	0.989828	0.984797	G	T	0.9788	1	1	1	1
1.SBP	rs77618079	11	111240353	A	G	0.99	intron	POU2AF1	-6.22079	1.33645	3.24403e-06	-4.95906	2.72347	21.6665	0.364097	71.896	3.6602e-06	0.000161135	0.404015	0.000198083	0.989896	0.990992	0.984851	A	G	0.9788	1	1	1	1
1.SBP	rs116508558	11	111244143	G	C	0.99	intron	POU2AF1	-6.22079	1.33645	3.24403e-06	-4.95906	2.72347	21.6665	0.364097	71.896	3.6602e-06	0.000161135	0.404015	0.000198083	0.989896	0.990992	0.984851	C	G	0.0212	0	0	0	0
1.SBP	rs77173237	11	111248720	T	C	0.99	intron	POU2AF1	-6.30852	1.35533	3.24592e-06	-5.15835	2.62317	21.6654	0.0367085	68.8012	4.34053e-06	0.000181701	0.468345	0.000233709	0.989995	0.991254	0.98498	C	T	0.0204	0	0	0	0
1.SBP	rs77014434	11	111252367	G	A	0.99	intron	POU2AF1	-6.27695	1.34273	2.94286e-06	-5.18432	2.5597	21.8535	0	67.6656	4.00782e-06	0.000177021	0.492601	0.000237617	0.989943	0.991283	0.984723	A	G	0.0204	0	0	0	0
1.SBP	rs183482712	11	125949129	C	T	0.98	intergenic	#NAME?	-5.69392	1.21508	2.78546e-06	-5.13252	1.87491	21.9589	0	53.189	3.79648e-06	0.000262096	0.859583	0.000332713	0.986113	0.987587	0.980865	C	T	0.9735	0.9986	1	1	1
1.SBP	rs376726660	12	122693955	A	G	0.93	intron	DIABLO	-2.89363	0.574462	4.72578e-07	-2.89363	0.574462	25.3726	0	0	6.51597e-07	0.00344254	0.0274955	0.000443099	0.931217	0.911176	0.935676	A	G	0.9463	0.9885	1	1	1
1.SBP	rs73538290	13	77388697	T	C	0.82	intergenic	KCTD12	1.77593	0.383942	3.73691e-06	1.76386	0.547001	21.3953	0.127646	45.78	4.75472e-06	2.39163e-05	0.0154584	0.24153	0.790047	0.833251	0.849899	C	T	0.152	0.0403	0.001	0.0388	0.0256
1.SBP	rs1831450	13	78682272	T	A	0.28	intron	RNF219-AS1	-1.52741	0.328307	3.28129e-06	-1.49764	0.580639	21.6446	1.09436	65.059	2.53595e-06	3.16e-06	0.0293473	0.341565	0.310963	0.283265	0.240574	T	A	0.2753	0.0331	0.0327	0	0.0184
1.SBP	rs4771927	13	96852599	G	T	0.97	intron	HS6ST3	-3.71998	0.79346	2.7548e-06	-3.7567	1.26435	21.9802	0.538315	60.4413	2.8433e-06	0.325653	0.000968689	9.75585e-05	0.971368	0.93654	0.969649	G	T	0.9675	0.8444	0.877	0.9612	0.8804
1.SBP	rs7399657	13	114527600	C	G	0.2	intron	GAS6	1.76316	0.364356	1.30417e-06	1.76316	0.364356	23.4171	0	0	1.7802e-06	0.000360242	0.00636715	0.0321101	0.201077	0.23654	0.186831	G	C	0.8056	0.5735	0.4196	0.4294	0.6339
1.SBP	rs78733626	13	114609294	T	C	0.89	intron	LINC00452	-2.24915	0.462115	1.13257e-06	-2.24915	0.462115	23.6885	0	0	1.54565e-06	0.000119367	0.0192917	0.0284269	0.896951	0.856403	0.889203	T	C	0.8707	0.9784	1	0.998	1
1.SBP	rs112758710	13	114611022	G	A	0.89	intron	LINC00452	-2.21481	0.4649	1.89735e-06	-2.21481	0.4649	22.6963	0	0	2.59226e-06	0.000161393	0.0198437	0.0336089	0.902612	0.860317	0.891595	G	A	0.879	0.9784	1	0.998	1
1.SBP	rs17090853	14	94907748	C	A	0.92	downstream	SERPI-11	-2.70152	0.561162	1.4782e-06	-2.62978	0.735915	23.1761	0.0966872	33.8072	1.91766e-06	0.0995647	0.150926	3.68471e-06	0.937581	0.952256	0.895101	A	C	0.0961	0.0029	0	0.003	0
1.SBP	rs8021644	14	94926102	C	T	0.92	downstream	SERPI-9	-2.47457	0.515488	1.58325e-06	-2.34636	0.665952	23.0441	0	33.0548	2.16169e-06	0.0389336	0.518998	3.8222e-06	0.932882	0.940629	0.885135	C	T	0.8949	0.9971	1	0.997	1
1.SBP	rs78221432	15	88571290	T	C	0.96	intron	NTRK3	-3.79453	0.810769	2.86645e-06	-3.79453	0.810769	21.9039	0	0	3.90352e-06	7.50942e-06	0.122845	0.271829	0.949386	0.973021	0.980453	C	T	0.0212	0.0202	0	0.0318	0.0757
1.SBP	rs74032341	16	84005789	C	T	0.7	intron	NECAB2	-1.4988	0.322231	3.29824e-06	-1.4988	0.322231	21.6347	0	0	4.49024e-06	0.000784365	0.00562287	0.0323475	0.707908	0.754133	0.667595	C	T	0.7035	0.9726	0.996	0.996	0.998
1.SBP	rs28650431	16	86419360	C	G	0.74	intergenic	LINC00917	1.5456	0.33267	3.38339e-06	1.5456	0.33267	21.5859	0	0	4.60279e-06	0.00652887	0.169998	0.000312214	0.784298	0.679977	0.697196	C	G	0.7216	0.5692	0.4782	0.6779	0.59
1.SBP	rs184809975	17	12072289	C	T	0.99	intergenic	MAP2K4	-6.63444	1.27408	1.91656e-07	-6.63444	1.27408	27.1155	0	0	2.65577e-07	0.195844	0.212173	8.1296e-07	0.99949	0.996042	0.967236	C	T	0.9766	1	0.999	1	1
1.SBP	rs115236042	17	12082618	C	A	0.99	intergenic	RP11-471L13.2	-6.06549	1.23314	8.71059e-07	-6.06549	1.23314	24.1939	0	0	1.19067e-06	0.474517	0.172771	2.81745e-06	0.999298	0.99594	0.965493	A	C	0.0257	0	0	0	0
1.SBP	rs114683033	17	12086421	G	A	0.99	intergenic	RP11-471L13.2	-6.65959	1.25918	1.231e-07	-6.65959	1.25918	27.9717	0	0	1.71495e-07	0.249756	0.2366	4.39363e-07	0.999459	0.996071	0.967115	A	G	0.0212	0	0	0	0
1.SBP	rs114779536	17	12089246	A	G	0.99	intergenic	RP11-471L13.2	-6.10646	1.23414	7.49941e-07	-6.10646	1.23414	24.4823	0	0	1.02687e-06	0.132671	0.252208	3.19539e-06	0.999469	0.996115	0.965595	A	G	0.975	1	1	1	1
1.SBP	rs150218634	17	12089417	A	G	0.99	intergenic	RP11-471L13.2	-6.78737	1.25842	6.90773e-08	-6.78737	1.25842	29.0904	0	0	9.38307e-08	0.0758584	0.298876	3.09077e-07	0.999573	0.996202	0.967439	A	G	0.9788	1	1	1	1
1.SBP	rs73598619	19	51183780	A	C	0.92	intron	SHANK1	-2.58617	0.554884	3.1506e-06	-2.58604	0.564748	21.7226	0	2.37207	4.29382e-06	0.000859889	0.394396	0.000549845	0.892992	0.923181	0.944919	A	C	0.9501	0.9914	0.8829	0.999	0.9969
1.SBP	rs149216796	20	8520683	A	C	0.98	intron	PLCB1	-5.19392	1.06063	9.72947e-07	-5.26314	1.18305	23.9809	0	11.0088	1.33022e-06	5.66751e-05	0.491545	0.00200542	0.985671	0.99463	0.969365	A	C	0.9735	1	1	1	1
1.SBP	rs144124905	20	8551300	C	A	0.98	intron	PLCB1	-5.14299	1.0343	6.61236e-07	-5.14299	1.0343	24.7249	0	0	9.08337e-07	9.38229e-05	0.257943	0.00163714	0.984651	0.994368	0.967277	A	C	0.0303	0	0	0	0
1.SBP	rs149874349	20	8551949	T	G	0.98	intron	PLCB1	-5.14102	1.03473	6.74781e-07	-5.14102	1.03473	24.6858	0	0	9.27007e-07	8.70188e-05	0.278584	0.00165874	0.984709	0.994398	0.967209	G	T	0.0303	0	0	0	0
1.SBP	rs77648973	20	8556837	C	T	0.98	intron	PLCB1	-4.88401	0.976534	5.69232e-07	-5.07358	1.26228	25.0137	0.0228166	30.6485	7.72644e-07	3.57927e-05	0.111405	0.00400612	0.984027	0.981621	0.964432	C	T	0.966	0.9986	0.9911	0.996	0.9928
1.SBP	rs79218417	20	8562997	T	C	0.98	intron	PLCB1	-4.91259	1.03775	2.20266e-06	-5.15736	1.47993	22.4096	0.0831739	34.9776	2.88174e-06	3.51104e-05	0.454822	0.00520169	0.985016	0.995052	0.966858	C	T	0.025	0	0	0	0
1.SBP	rs73315104	21	21751038	G	T	0.85	intergenic	AP000472.3	2.19594	0.403251	5.16334e-08	2.14947	0.47404	29.6545	0	23.0702	7.00833e-08	2.77674e-05	0.542199	0.000154388	0.867232	0.87369	0.805608	G	T	0.8313	0.8833	0.7688	0.9225	0.9356
1.SBP	rs11911558	21	21751647	A	G	0.89	intergenic	AP000472.3	2.28394	0.455959	5.46909e-07	2.28394	0.455959	25.0909	1.11022e-16	0	7.53213e-07	0.00172042	0.341432	8.95759e-05	0.919958	0.901426	0.831041	A	G	0.8585	0.8847	0.7669	0.9225	0.9356
1.SBP	rs11909759	21	21752428	T	C	0.93	intergenic	AP000472.3	2.85417	0.569658	5.43417e-07	2.85896	0.62467	25.1032	0	10.8771	7.48771e-07	0.000187041	0.462765	0.000337275	0.955963	0.951281	0.888838	C	T	0.0825	0.0101	0	0	0
1.SBP	rs11908803	21	21752616	G	T	0.95	intergenic	AP000472.3	3.43564	0.697074	8.27985e-07	3.18756	1.07422	24.2916	0	51.1652	1.13173e-06	0.000290086	0.963435	9.40962e-05	0.968476	0.960623	0.932291	G	T	0.9463	0.9928	1	1	1
1.SBP	rs77156383	21	21753040	T	G	0.93	intergenic	AP000472.3	2.85016	0.570511	5.85908e-07	2.8539	0.608423	24.9581	0	7.55929	8.03957e-07	0.00021338	0.459347	0.000334839	0.956108	0.951426	0.888932	G	T	0.0825	0.0101	0	0	0
1.SBP	rs11911622	21	21754160	T	C	0.83	intergenic	AP000472.3	2.0845	0.381821	4.77847e-08	2.03607	0.452202	29.8046	0	23.8797	6.59723e-08	1.68443e-05	0.57324	0.00022639	0.842768	0.868743	0.789865	C	T	0.1838	0.1182	0.2321	0.0785	0.0644
1.SBP	rs73315125	21	21754619	A	G	0.83	intergenic	AP000472.3	2.08766	0.381822	4.56132e-08	2.03964	0.451662	29.8948	0	23.7221	6.35375e-08	1.64182e-05	0.570278	0.000222684	0.842726	0.868597	0.789824	A	G	0.8162	0.8818	0.7679	0.9215	0.9356
1.SBP	rs4818566	21	21755716	T	C	0.88	upstream	FDPSP6	2.17358	0.451034	1.44203e-06	2.17358	0.451034	23.2238	0	0	1.96768e-06	0.00267674	0.357096	0.000159775	0.920291	0.901557	0.826581	C	T	0.1422	0.1153	0.2321	0.0775	0.0644
1.SBP	rs146473588	21	21759394	A	G	0.93	upstream	FDPSP6	2.80529	0.583636	1.53543e-06	2.80408	0.692904	23.1031	0	20.7202	2.09542e-06	0.000197429	0.550331	0.00072905	0.955525	0.951251	0.891473	A	G	0.9183	0.9899	1	1	1
1.SBP	rs11701736	21	21759439	C	T	0.89	upstream	FDPSP6	2.21039	0.460857	1.61653e-06	2.21039	0.460857	23.0041	0	0	2.20786e-06	0.0026254	0.33891	0.000195115	0.91974	0.901019	0.831	C	T	0.8585	0.8847	0.7679	0.9215	0.9356
1.SBP	rs2242886	21	36387806	C	T	0.98	intron	RUNX1	-2.70805	1.00099	0.00682255	-5.62763	4.38828	7.3191	19.0953	92.8	3.78685e-07	0.385896	0.0221028	6.84784e-08	0.966285	0.988941	0.985811	C	T	0.9796	0.915	0.997	0.9304	0.9816
1.SBP	rs115774528	21	36391550	C	T	0.99	intron	RUNX1	-6.11985	1.47759	3.44616e-05	-9.84516	5.05704	17.1544	5.23393	86.6095	3.04124e-06	0.44315	0.00318101	1.79617e-06	0.98744	0.998705	0.989054	C	T	0.9917	1	1	1	1
1.SBP	rs190763168	21	36406286	C	G	0.99	intron	RUNX1	-5.37738	1.45468	0.000218489	-7.65268	5.26114	13.665	8.40581	87.3859	3.58508e-06	0.923403	0.0893445	2.47034e-07	0.986082	0.998952	0.988	C	G	0.9917	1	1	1	1
1.SBP	rs5996274	22	43498114	G	A	0.32	intergenic	SCUBE1	1.56251	0.308937	4.24333e-07	1.5795	0.44673	25.5804	0.287535	49.3832	5.05151e-07	6.62675e-06	0.012421	0.0841012	0.291779	0.394063	0.32473	A	G	0.6059	0.3487	0.624	0.1272	0.3671
2.DBP	rs368514298	1	29629864	C	T	0.98	intron	PTPRU	-1.98473	0.756701	0.00871908	-6.37834	4.53054	6.87948	20.92	94.0846	1.86452e-07	0.152412	0.761054	5.33981e-10	0.970819	0.986671	0.99748	C	T	0.9947	1	1	1	1
2.DBP	rs71632329	1	167816240	T	A	0.97	intron	ADCY10	-1.65693	0.509195	0.00113785	-2.08285	1.60077	10.5886	10.9513	89.6063	4.71327e-06	0.277053	0.00113831	2.1387e-05	0.969357	0.939392	0.979216	A	T	0.0219	0.0937	0.001	0.1133	0.047
2.DBP	rs7526804	1	167817381	G	A	0.97	intron	ADCY10	-1.65693	0.509195	0.00113785	-2.08285	1.60077	10.5886	10.9513	89.6063	4.71327e-06	0.277053	0.00113831	2.1387e-05	0.969357	0.939392	0.979216	A	G	0.0219	0.0937	0.001	0.1133	0.047
2.DBP	rs151244414	1	203404608	C	T	0.99	intergenic	LARP7P1	-4.01594	0.854242	2.58664e-06	-4.06092	1.03747	22.1011	0.00234861	22.5903	3.52529e-06	0.00811257	0.435835	3.60448e-05	0.985188	0.995096	0.988243	C	T	0.9781	0.9942	1	1	1
2.DBP	rs4328647	2	4379490	T	A	0.71	intergenic	AC068292.1	-0.997181	0.196624	3.94652e-07	-0.997181	0.196624	25.7203	0	0	5.46989e-07	2.59046e-05	0.0802781	0.0128878	0.702039	0.685594	0.740007	A	T	0.2716	0.451	0.3353	0.3917	0.2914
2.DBP	rs58049903	2	53654550	T	C	0.62	intergenic	SCAR-16	-0.848822	0.183115	3.56134e-06	-0.848822	0.183115	21.4875	0	0	4.84227e-06	0.000376738	0.089468	0.0120516	0.579317	0.627372	0.660223	C	T	0.351	0.0605	0.0853	0.0278	0.2382
2.DBP	rs143384914	2	153705776	A	G	0.99	downstream	AC009969.1	-3.49941	0.754146	3.48024e-06	-3.49941	0.754146	21.5317	0	0	4.73317e-06	0.000106132	0.309425	0.01302	0.981563	0.986903	0.990331	A	G	0.9939	1	1	1	1
2.DBP	rs115954329	3	139039309	C	T	0.98	intron	MRPS22	-0.112429	0.650754	0.862835	-4.16396	3.50041	0.0298483	22.3558	93.8951	3.04538e-06	0.0113851	9.39164e-05	0.000849019	0.965706	0.992084	0.990986	C	T	0.9887	1	1	1	1
2.DBP	rs192751165	3	139076201	A	C	0.98	intron	COPB2	-0.0134176	0.640372	0.983283	-3.889	3.42844	0.000439023	22.86	93.9716	2.38438e-06	0.00623025	0.000140601	0.000817791	0.96529	0.991647	0.990858	A	C	0.9887	1	1	1	1
2.DBP	rs114559156	3	139136259	A	G	0.98	intron	RP11-319G6.1	-0.00859616	0.638223	0.989254	-3.82991	3.38515	0.000181411	22.4484	93.8953	2.94811e-06	0.00634924	0.000137874	0.00102479	0.965186	0.991531	0.990831	A	G	0.9879	1	1	1	1
2.DBP	rs145009414	3	139190264	G	A	0.98	intron	RBP2	-0.091857	0.631558	0.88436	-3.95552	3.46656	0.0211543	25.2966	94.4074	6.69809e-07	0.0052032	0.000103666	0.000327424	0.964713	0.990992	0.990385	A	G	0.0113	0	0	0	0
2.DBP	rs115247003	3	139194873	G	T	0.98	intron	RBP2	-0.106508	0.629522	0.865648	-3.93656	3.44853	0.0286251	25.4224	94.4297	6.25493e-07	0.00520532	9.77697e-05	0.00032042	0.964619	0.990861	0.990304	G	T	0.9887	1	1	1	1
2.DBP	rs184778106	3	139213141	G	A	0.98	non_coding_transcript_exon	ACTG1P1	0.0405765	0.631155	0.94874	-3.72096	3.3316	0.00413311	22.2099	93.838	3.33024e-06	0.00494856	0.000299486	0.000699994	0.964562	0.991895	0.990351	A	G	0.0098	0	0	0	0
2.DBP	rs116691434	3	139218648	G	T	0.98	intron	RP11-319G6.1	0.0248638	0.631001	0.968568	-3.75226	3.35236	0.00155266	22.66	93.9252	2.63904e-06	0.00486353	0.000299486	0.000554932	0.964546	0.991895	0.990432	G	T	0.9902	1	1	1	1
2.DBP	rs146347498	3	151031460	C	T	0.97	intron	MED12L	2.79337	0.591187	2.3009e-06	2.71784	0.68131	22.3258	0	18.1113	3.1421e-06	0.00331056	0.903969	5.92729e-05	0.981735	0.981446	0.962601	C	T	0.9622	1	1	1	1
2.DBP	rs77846204	3	152582544	A	C	0.8	intergenic	SPTSSB	-0.625597	0.222412	0.00491155	-0.95595	0.815591	7.91172	15.6363	91.8656	1.66408e-06	0.106161	0.000498031	2.49906e-05	0.774735	0.793495	0.834041	A	C	0.8086	0.987	1	1	1
2.DBP	rs200336918	3	177188291	C	T	0.95	intron	LINC00578	-1.95694	0.409866	1.80087e-06	-1.95694	0.409866	22.7966	0	0	2.46195e-06	1.60613e-05	0.167524	0.0436003	0.943166	0.94092	0.95977	C	T	0.9682	0.9755	0.9782	0.9652	0.9755
2.DBP	rs10428130	3	177196371	T	C	0.95	intron	LINC00578	-1.9374	0.402556	1.48866e-06	-1.9374	0.402556	23.1626	0	0	2.03157e-06	2.28396e-05	0.0829929	0.0511061	0.944248	0.938882	0.959595	C	T	0.0318	0.0274	0.0218	0.0348	0.0245
2.DBP	rs62299710	3	177209237	C	T	0.95	intron	LINC00578	-1.8899	0.402987	2.73569e-06	-1.80492	0.509965	21.9935	0.0131154	34.1778	3.70575e-06	6.71008e-06	0.272751	0.0593657	0.943286	0.936001	0.96123	C	T	0.9675	0.9741	0.9623	0.9612	0.9734
2.DBP	rs62299711	3	177210251	A	G	0.95	intron	LINC00578	-1.89643	0.402947	2.52126e-06	-1.81002	0.511824	22.1502	0.0151175	34.6397	3.41494e-06	6.22268e-06	0.270834	0.0585066	0.943265	0.935797	0.961257	A	G	0.9675	0.9741	0.9623	0.9612	0.9734
2.DBP	rs6770630	3	191781586	C	G	0.72	intergenic	-	0.990788	0.204325	1.24032e-06	0.990788	0.204325	23.5136	0	0	1.69421e-06	0.000505616	0.030577	0.00869028	0.681688	0.716283	0.787236	C	G	0.7277	0.4856	0.3353	0.4165	0.4898
2.DBP	rs35314703	4	60117262	T	C	0.93	intergenic	DPP3P1	1.47095	0.338751	1.41022e-05	1.26292	0.795995	18.8553	3.47218	78.308	3.13948e-06	0.912247	0.179813	2.978e-07	0.945772	0.943554	0.897473	C	T	0.0598	0.0735	0.0129	0.0666	0.1084
2.DBP	rs34505061	4	60126732	C	T	0.93	intergenic	DPP3P1	1.46519	0.338553	1.50615e-05	1.25637	0.798163	18.7297	3.51395	78.4426	3.27939e-06	0.92532	0.181601	3.0559e-07	0.945704	0.943539	0.897128	C	T	0.9402	0.9265	0.9871	0.9334	0.8926
2.DBP	rs55870158	4	77175687	A	G	0.95	intron	FAM47E	1.96621	0.41162	1.78143e-06	1.96621	0.41162	22.8174	0	0	2.43625e-06	0.00328978	0.00263718	0.0191857	0.948778	0.905879	0.963628	A	G	0.9334	0.6758	0.9792	0.4662	0.6881
2.DBP	rs2703126	4	77819842	T	C	0.63	upstream	SOWAHB	-0.613316	0.183652	0.000839113	-0.520889	0.59609	11.1527	11.2586	89.4881	3.0053e-06	6.18124e-08	0.59451	0.44257	0.604103	0.681607	0.633588	T	C	0.6074	0.7666	0.7728	0.665	0.6953
2.DBP	rs2645684	4	77819892	A	C	0.63	upstream	SOWAHB	-0.629094	0.183712	0.000616261	-0.537439	0.579724	11.7262	10.3622	88.8749	3.55263e-06	7.2378e-08	0.575114	0.532659	0.603927	0.680617	0.63198	C	A	0.3926	0.2334	0.2262	0.336	0.3047
2.DBP	rs2703125	4	77819900	T	C	0.63	upstream	SOWAHB	-0.628869	0.18371	0.000618987	-0.537249	0.579887	11.718	10.3712	88.8814	3.55118e-06	7.2378e-08	0.575114	0.531465	0.603927	0.680617	0.631986	T	C	0.6074	0.7666	0.7738	0.664	0.6953
2.DBP	rs2703124	4	77820626	G	T	0.63	upstream	SOWAHB	-0.611819	0.183185	0.000838082	-0.54293	0.583204	11.1549	10.6869	89.0822	4.03219e-06	1.06349e-07	0.442882	0.427369	0.60907	0.683382	0.635176	T	G	0.3903	0.2334	0.2282	0.335	0.3037
2.DBP	rs2645681	4	77820949	G	A	0.63	upstream	SOWAHB	-0.612095	0.183193	0.000834016	-0.54373	0.583045	11.164	10.6772	89.0748	4.03366e-06	1.07035e-07	0.43938	0.427369	0.609091	0.683425	0.635176	G	A	0.6112	0.7666	0.7728	0.665	0.6963
2.DBP	rs2703123	4	77821154	C	T	0.63	upstream	SOWAHB	-0.614829	0.182902	0.000775163	-0.540676	0.581467	11.2998	10.6292	89.0472	3.85451e-06	9.34999e-08	0.479582	0.455847	0.60933	0.683571	0.635486	T	C	0.3888	0.2334	0.2272	0.335	0.3037
2.DBP	rs2703122	4	77821418	A	C	0.63	upstream	SOWAHB	-0.619554	0.182853	0.000703391	-0.546345	0.578328	11.4803	10.4727	88.936	3.80804e-06	9.25045e-08	0.469799	0.475327	0.609257	0.683193	0.635196	C	A	0.3888	0.2334	0.2272	0.335	0.3037
2.DBP	rs7688747	4	77821745	G	C	0.63	upstream	SOWAHB	-0.627977	0.183241	0.000610157	-0.549781	0.59593	11.7447	11.3541	89.54	2.10007e-06	4.67027e-08	0.497608	0.455847	0.614188	0.688024	0.635486	C	G	0.3888	0.2334	0.2272	0.335	0.3037
2.DBP	rs2703121	4	77822328	C	G	0.63	upstream	SOWAHB	-0.636353	0.183447	0.000522676	-0.55809	0.60245	12.033	11.6752	89.7404	1.52978e-06	3.33808e-08	0.491214	0.457241	0.615545	0.690338	0.635541	G	C	0.3888	0.2334	0.2272	0.335	0.3037
2.DBP	rs2703119	4	77823640	C	T	0.63	upstream	SOWAHB	-0.627813	0.183335	0.000616167	-0.551934	0.58854	11.7265	10.9234	89.2518	2.65489e-06	6.07936e-08	0.485433	0.475267	0.61412	0.689814	0.635122	T	C	0.3888	0.2349	0.2272	0.336	0.3037
2.DBP	rs12502590	4	77823642	G	A	0.63	-	-	-0.637179	0.183361	0.000510866	-0.561069	0.598379	12.0756	11.4642	89.6054	1.67128e-06	3.78116e-08	0.47156	0.462678	0.614531	0.690294	0.635419	A	G	0.3888	0.2334	0.2272	0.336	0.3037
2.DBP	rs2703118	4	77823672	A	G	0.63	upstream	SOWAHB	-0.636337	0.183341	0.000518949	-0.559598	0.598397	12.0463	11.4697	89.61	1.69213e-06	3.79752e-08	0.477005	0.462531	0.614515	0.69009	0.635392	G	A	0.3888	0.2334	0.2282	0.336	0.3037
2.DBP	rs2703115	4	77824442	C	T	0.63	intergenic	RP11-576N17.4	-0.629967	0.183196	0.000584363	-0.54724	0.603016	11.8251	11.7514	89.792	1.6395e-06	3.44572e-08	0.524649	0.448649	0.614833	0.690047	0.635676	T	C	0.3896	0.2334	0.2272	0.336	0.3037
2.DBP	rs2645709	4	77824474	G	A	0.63	intergenic	RP11-576N17.4	-0.617751	0.183164	0.000744436	-0.537832	0.593026	11.3749	11.2024	89.4442	2.75678e-06	6.06359e-08	0.524649	0.448649	0.614312	0.690047	0.635676	A	G	0.3888	0.2334	0.2272	0.336	0.3037
2.DBP	rs114312082	7	5390393	C	G	0.97	intron	TNRC18	2.48852	0.512893	1.22266e-06	2.48852	0.512893	23.5412	0	0	1.67002e-06	0.000133594	0.170047	0.00566488	0.967162	0.983149	0.964176	C	G	0.972	0.9986	1	0.999	1
2.DBP	rs78914962	7	147407076	G	T	0.88	intron	CNT-P2	1.37638	0.282681	1.12158e-06	1.35652	0.379715	23.7073	0.0528527	38.8131	1.48874e-06	9.08272e-06	0.0195721	0.176005	0.862045	0.89594	0.910264	G	T	0.9153	0.9611	1	0.9493	0.9928
2.DBP	rs980526	8	4652630	T	C	0.91	intron	CSMD1	-1.4603	0.311684	2.79712e-06	-1.4603	0.311684	21.9509	0	0	3.81189e-06	0.00569705	0.250914	0.000263999	0.927814	0.93248	0.887838	T	C	0.8805	0.9885	1	1	1
2.DBP	rs114059258	8	4681952	G	A	0.99	intron	CSMD1	-3.60983	0.778396	3.52605e-06	-3.60983	0.778396	21.5066	0	0	4.79484e-06	0.00332091	0.029002	0.00254823	0.982734	0.985739	0.992297	A	G	0.0098	0	0	0	0
2.DBP	rs80180295	8	4685107	G	A	0.88	intron	CSMD1	-1.28514	0.271233	2.15693e-06	-1.28514	0.271233	22.4499	0	0	2.94603e-06	0.00010825	0.667418	0.00271619	0.875395	0.922002	0.867473	A	G	0.1437	0.0144	0.001	0.002	0.0031
2.DBP	rs7834376	8	14879525	T	G	0.8	intron	SGCZ	-0.123817	0.219461	0.572629	0.393932	0.969209	0.318304	24.4776	94.3575	8.75662e-07	2.0188e-05	5.55913e-05	0.246206	0.794466	0.822468	0.793649	G	T	0.2141	0.1023	0.0804	0.159	0.0644
2.DBP	rs75639512	8	95268909	C	T	0.82	intron	GEM	-1.05348	0.233037	6.16558e-06	-1.04857	0.448672	20.4361	1.79854	70.6963	3.29484e-06	0.262627	0.0828376	1.62172e-06	0.833597	0.805093	0.821405	C	T	0.8003	0.8401	0.9524	0.9245	0.9315
2.DBP	rs13286111	9	128429951	A	T	0.95	intron	MAPKAP1	2.15903	0.428946	4.82005e-07	2.15903	0.428946	25.3345	0	0	6.64186e-07	0.000158404	0.00413724	0.0721386	0.954025	0.87241	0.980831	A	T	0.9508	0.7334	0.7837	0.6054	0.6922
2.DBP	rs13293237	9	128430966	T	C	0.95	intron	MAPKAP1	2.1094	0.427782	8.18039e-07	2.1094	0.427782	24.3149	0	0	1.11781e-06	0.00029566	0.004126	0.0721386	0.953667	0.872366	0.980831	C	T	0.0507	0.2867	0.2163	0.4284	0.3119
2.DBP	rs4838281	9	128431502	G	A	0.95	intron	MAPKAP1	2.11	0.427786	8.12396e-07	2.11	0.427786	24.3282	0	0	1.10982e-06	0.00029566	0.004126	0.0716351	0.953667	0.872366	0.980784	A	G	0.0507	0.2867	0.2173	0.4284	0.3119
2.DBP	rs13296765	9	128455859	T	C	0.95	intron	MAPKAP1	1.98049	0.421386	2.60243e-06	1.98049	0.421386	22.0894	0	0	3.55087e-06	0.000272001	0.00968032	0.100133	0.95232	0.870111	0.979223	C	T	0.0499	0.2666	0.2183	0.3946	0.3078
2.DBP	rs17259739	9	128456639	T	C	0.95	intron	MAPKAP1	1.95567	0.420127	3.24057e-06	1.95567	0.420127	21.6686	0	0	4.41456e-06	0.000328979	0.0114387	0.0905368	0.952106	0.870183	0.979074	C	T	0.0507	0.2666	0.2173	0.3946	0.3057
2.DBP	rs7894199	10	30075949	A	G	0.57	intergenic	SVIL	0.856012	0.17749	1.4151e-06	0.856012	0.17749	23.26	0	0	1.93058e-06	0.0108849	0.11158	8.77191e-05	0.554946	0.617113	0.558318	A	G	0.5915	0.5	0.6032	0.4761	0.7117
2.DBP	rs7894413	10	30076001	C	T	0.57	intergenic	SVIL	0.853626	0.177559	1.52791e-06	0.853626	0.177559	23.1125	0	0	2.08515e-06	0.0109026	0.11158	9.6267e-05	0.554951	0.617069	0.557872	C	T	0.5893	0.4986	0.6032	0.4761	0.7117
2.DBP	rs7894313	10	30076017	A	T	0.57	intergenic	SVIL	0.852971	0.177552	1.55481e-06	0.852971	0.177552	23.079	0	0	2.12224e-06	0.0109026	0.11158	9.84761e-05	0.554951	0.617069	0.557946	A	T	0.5893	0.4986	0.6032	0.4761	0.7117
2.DBP	rs7894452	10	30076128	A	G	0.57	intergenic	SVIL	0.857141	0.177466	1.36615e-06	0.857141	0.177466	23.3277	0	0	1.86374e-06	0.0108353	0.112171	8.39114e-05	0.555003	0.61736	0.558432	A	G	0.5915	0.5	0.6032	0.4761	0.7117
2.DBP	rs7894681	10	30076280	A	G	0.57	intergenic	SVIL	0.854362	0.177553	1.4952e-06	0.854362	0.177553	23.1541	0	0	2.0405e-06	0.0108155	0.110055	9.63487e-05	0.555008	0.617389	0.558196	A	G	0.5915	0.5	0.6032	0.4761	0.7117
2.DBP	rs10826694	10	30076354	G	T	0.62	intergenic	SVIL	0.86671	0.181029	1.68717e-06	0.86671	0.181029	22.9219	0	0	2.30964e-06	0.00428533	0.166781	0.000234582	0.599194	0.660623	0.624831	G	T	0.6407	0.5086	0.6032	0.4771	0.7106
2.DBP	rs10826695	10	30077672	G	A	0.57	intergenic	SVIL	0.883461	0.177526	6.47376e-07	0.883461	0.177526	24.7658	0	0	8.89389e-07	0.00656698	0.113291	6.644e-05	0.563761	0.61771	0.55898	A	G	0.4085	0.5	0.3988	0.5239	0.2883
2.DBP	rs112661265	10	62654358	T	C	0.98	intron	RHOBTB1	-3.00062	0.692948	1.48956e-05	-3.50301	2.53853	18.7509	9.09246	88.9895	1.8307e-07	0.0224867	1.83117e-08	0.837914	0.970184	0.97743	0.995135	C	T	0.0076	0	0	0	0
2.DBP	rs77786762	11	8706639	C	T	0.77	3_prime_UTR	RPL27A	-1.01892	0.210158	1.24496e-06	-1.01892	0.210158	23.5064	0	0	1.70057e-06	0.000372876	0.0289386	0.0103811	0.768281	0.78571	0.772608	C	T	0.7549	0.9049	0.9375	0.9354	0.8661
2.DBP	rs3752849	11	8729057	A	G	0.76	intron	ST5	-0.964715	0.206348	2.9367e-06	-0.964715	0.206348	21.8575	0	0	3.99939e-06	0.000784692	0.208662	0.00223609	0.721344	0.780268	0.788919	A	G	0.7632	0.9078	0.9325	0.9672	0.8885
2.DBP	rs7166383	15	33514860	T	G	0.05	intergenic	TMCO5B	-2.12067	0.40368	1.49355e-07	-2.12067	0.40368	27.5977	0	0	2.06799e-07	5.89883e-05	0.403268	0.000735719	0.0608748	0.0300931	0.0533581	G	T	0.9425	0.9942	1	1	1
2.DBP	rs6494979	15	33518499	C	T	0.05	intergenic	TMCO5B	-2.08869	0.401255	1.93587e-07	-2.08869	0.401255	27.0961	0	0	2.68731e-07	6.57308e-05	0.361828	0.00100392	0.0608124	0.0294237	0.0541554	C	T	0.0567	0.0058	0	0	0
2.DBP	rs925621	15	33521171	T	G	0.05	intergenic	TMCO5B	-2.08803	0.406301	2.76025e-07	-2.08803	0.406301	26.4106	0	0	3.79411e-07	4.07145e-05	0.336894	0.00239844	0.0605367	0.0300204	0.0528108	G	T	0.944	0.9942	1	1	1
2.DBP	rs6494981	15	33521677	C	T	0.05	intergenic	TMCO5B	-2.28585	0.423843	6.9233e-08	-2.28585	0.423843	29.0861	0	0	9.40276e-08	1.01973e-05	0.120672	0.00442368	0.0511702	0.0316647	0.0489662	C	T	0.053	0.0029	0	0	0
2.DBP	rs184809975	17	12072289	C	T	0.99	intergenic	MAP2K4	-3.58013	0.767095	3.0545e-06	-3.58013	0.767095	21.782	0	0	4.16099e-06	0.217377	0.184198	1.25523e-05	0.99949	0.996042	0.967236	C	T	0.9766	1	0.999	1	1
2.DBP	rs114683033	17	12086421	G	A	0.99	intergenic	RP11-471L13.2	-3.51296	0.758088	3.58712e-06	-3.51296	0.758088	21.4737	5.55112e-17	0	4.8769e-06	0.295218	0.19244	1.26934e-05	0.999459	0.996071	0.967115	A	G	0.0212	0	0	0	0
2.DBP	rs150218634	17	12089417	A	G	0.99	intergenic	RP11-471L13.2	-3.53975	0.75762	2.97995e-06	-3.53975	0.75762	21.8294	0	0	4.05858e-06	0.1103	0.239104	1.25177e-05	0.999574	0.996202	0.967439	A	G	0.9788	1	1	1	1
2.DBP	rs9960278	18	56007474	A	G	0.71	intron	NEDD4L	-0.898465	0.193065	3.26051e-06	-0.898465	0.193065	21.6568	0	0	4.44073e-06	0.00209877	0.0325107	0.00498261	0.775759	0.668495	0.637007	A	G	0.6755	0.6383	0.7054	0.6889	0.729
2.DBP	rs9948710	18	56007800	C	A	0.71	intron	NEDD4L	-0.897704	0.193103	3.33812e-06	-0.897704	0.193103	21.6117	0	0	4.54255e-06	0.00212646	0.038449	0.00445244	0.775765	0.669325	0.637541	A	C	0.323	0.3588	0.2927	0.3082	0.2658
2.DBP	rs3816005	18	56010545	G	T	0.71	intron	NEDD4L	-0.893607	0.192562	3.4738e-06	-0.893607	0.192562	21.5353	0	0	4.72451e-06	0.00235739	0.0490797	0.00347974	0.77577	0.669194	0.625993	G	T	0.6762	0.6412	0.7083	0.6909	0.7321
2.DBP	rs73598500	20	5380909	A	T	0.96	intergenic	RP5-971N18.3	2.25097	0.47275	1.92215e-06	2.31363	0.682606	22.6713	0.284093	47.0561	2.26754e-06	0.0455206	0.0596966	1.37473e-05	0.958638	0.964348	0.965649	A	T	0.9667	1	1	1	1
2.DBP	rs73315104	21	21751038	G	T	0.85	intergenic	AP000472.3	1.1378	0.244581	3.28693e-06	1.10469	0.308271	21.6413	0	31.4222	4.4754e-06	7.26628e-05	0.703126	0.00323089	0.867287	0.87369	0.805696	G	T	0.8313	0.8833	0.7688	0.9225	0.9356
2.DBP	rs11908803	21	21752616	G	T	0.95	intergenic	AP000472.3	1.97444	0.422702	2.99745e-06	1.82344	0.793023	21.8182	0.200231	66.0705	3.68332e-06	3.18783e-05	0.919474	0.00126006	0.968593	0.960623	0.932405	G	T	0.9463	0.9928	1	1	1
2.DBP	rs11911622	21	21754160	T	C	0.83	intergenic	AP000472.3	1.13965	0.231611	8.63149e-07	1.10531	0.290264	24.2115	0	30.5717	1.17991e-06	2.94977e-05	0.674398	0.00209343	0.842937	0.868743	0.79	C	T	0.1838	0.1182	0.2321	0.0785	0.0644
2.DBP	rs73315125	21	21754619	A	G	0.83	intergenic	AP000472.3	1.14163	0.231612	8.26168e-07	1.10728	0.290375	24.2959	4.44089e-16	30.6145	1.12924e-06	2.85032e-05	0.671468	0.00207351	0.842896	0.868597	0.789959	A	G	0.8162	0.8818	0.7679	0.9215	0.9356
3.HTN	rs418646	2	142006018	G	C	0.95	intron	LRP1B	-0.0670517	0.0136774	9.4696e-07	-0.0670517	0.0136774	24.0331	0	0	1.29458e-06	0.00226098	0.00803163	0.00381828	0.954869	0.947061	0.94402	G	C	0.9637	0.9942	1	1	1
3.HTN	rs300409	2	142015905	G	A	0.89	intron	LRP1B	-0.0473531	0.00983249	1.46477e-06	-0.0473531	0.00983249	23.1937	0	0	1.99894e-06	0.00628169	0.0157807	0.00148491	0.8804	0.874447	0.912912	G	A	0.9259	0.7752	0.9216	0.8648	0.8354
3.HTN	rs300405	2	142020163	G	A	0.94	intron	LRP1B	-0.0616036	0.0126397	1.09467e-06	-0.0616036	0.0126397	23.754	0	0	1.4935e-06	0.00274489	0.0180716	0.0023617	0.931351	0.930326	0.94998	G	A	0.9546	0.8833	0.9742	0.8678	0.8405
3.HTN	rs300346	2	142045608	C	G	0.92	intron	LRP1B	-0.0536281	0.011276	1.97535e-06	-0.0536281	0.011276	22.6189	0	0	2.69766e-06	0.00371532	0.0199527	0.00274357	0.916948	0.923705	0.92398	C	G	0.941	0.7752	0.9196	0.8648	0.8364
3.HTN	rs300342	2	142058031	A	C	0.92	intron	LRP1B	-0.0544701	0.0115389	2.35182e-06	-0.0544701	0.0115389	22.2838	0	0	3.21172e-06	0.00165435	0.0388035	0.00401798	0.916589	0.929817	0.927858	A	C	0.9433	0.7882	0.9216	0.9046	0.8845
3.HTN	rs1263620	2	207983223	A	G	0.01	-	-	-0.142704	0.0302521	2.39167e-06	-0.142704	0.0302521	22.2515	0	0	3.26603e-06	0.00026339	0.0101932	0.109491	0.0150489	0.0182189	0.0047027	G	A	0.9924	1	1	1	1
3.HTN	rs7571454	2	224587084	A	G	0.98	intergenic	SERPINE2	-0.0830276	0.0218903	0.000148902	-0.109458	0.0743882	14.386	7.91903	87.7686	3.17637e-06	0.700612	1.19845e-07	0.109183	0.99303	0.976819	0.968034	A	G	0.9773	0.8242	0.8829	0.7903	0.909
3.HTN	rs114056991	3	177015832	G	A	0.97	non_coding_transcript_exon	ASS1P7	0.0791203	0.0171442	3.93123e-06	0.0875689	0.0328137	21.2981	0.602796	69.6838	3.90955e-06	0.250782	8.81125e-05	0.000817737	0.968831	0.96883	0.960351	A	G	0.0416	0.0058	0.001	0	0
3.HTN	rs80085870	3	183342612	C	T	0.95	intergenic	TMEM207	0.0650712	0.014463	6.8228e-06	0.0662246	0.0301252	20.2423	2.13542	75.2974	3.05812e-06	1.87401e-05	0.0016397	0.73932	0.941048	0.946202	0.96727	C	T	0.9614	0.9986	1	0.997	1
3.HTN	rs1375419	4	59646822	C	T	0.08	non_coding_transcript_exon	RP11-506N2.1	0.0519146	0.0110341	2.5394e-06	0.0516103	0.0126237	22.1365	0	22.2181	3.46598e-06	4.16131e-05	0.157948	0.0149901	0.0814295	0.111103	0.0735608	T	C	0.9183	0.8329	0.9296	0.8062	0.9018
3.HTN	rs10027233	4	59648029	A	G	0.08	intron	RP11-506N2.1	0.0519593	0.0110049	2.34168e-06	0.0517099	0.0124001	22.2921	0	19.9847	3.19791e-06	4.29989e-05	0.145199	0.0148393	0.0813462	0.112747	0.0736351	A	G	0.0809	0.1671	0.0704	0.1938	0.0982
3.HTN	rs3733259	4	77117096	G	A	0.72	intron	SCARB2	-0.0315089	0.00672311	2.77706e-06	-0.0315089	0.00672311	21.9647	0	0	3.78538e-06	0.000869674	0.0614688	0.00581247	0.685867	0.709168	0.761953	A	G	0.2731	0.1556	0.3542	0.1243	0.2014
3.HTN	rs151307823	4	77816490	C	A	0.97	3_prime_UTR	SOWAHB	-0.0967907	0.0204509	2.21399e-06	-0.101866	0.028477	22.3998	0	37.9001	3.02305e-06	0.000494285	0.00112436	0.0900992	0.960908	0.984255	0.986865	A	C	0.0182	0.0029	0	0	0
3.HTN	rs28703180	4	140821756	C	T	0.92	intron	MAML3	-0.0550554	0.0117968	3.05671e-06	-0.0526217	0.0180347	21.7806	0.30587	53.623	3.55619e-06	8.31926e-06	0.0187228	0.401837	0.898346	0.914159	0.950791	C	T	0.9395	0.9942	1	0.996	0.999
3.HTN	rs28580359	4	140824728	G	A	0.9	intron	MAML3	-0.0564598	0.0107233	1.40091e-07	-0.0563728	0.0121912	27.7216	1.12171e-05	19.2327	1.94351e-07	6.18355e-06	0.018496	0.0399793	0.886288	0.91867	0.922784	A	G	0.0946	0.0086	0	0.004	0.001
3.HTN	rs72931688	4	140829185	T	G	0.9	intron	MAML3	-0.0560399	0.0105735	1.15782e-07	-0.0560486	0.0107784	28.0903	0	3.17953	1.60547e-07	1.96965e-05	0.00616346	0.0351942	0.884701	0.900975	0.922297	G	T	0.0968	0.0086	0	0.004	0.001
3.HTN	rs113112741	4	140832392	G	A	0.9	intron	MAML3	-0.0581439	0.0106834	5.25542e-08	-0.0581584	0.0109492	29.6202	0	4.05157	7.12206e-08	1.23245e-05	0.00544507	0.0273756	0.886657	0.901164	0.922439	A	G	0.09	0.0086	0	0.003	0.001
3.HTN	rs7682446	4	164682663	T	C	0.92	intron	2001-03-01	-0.0583492	0.0116743	5.79061e-07	-0.0533322	0.021605	24.9807	1.13225	66.2123	4.43439e-07	0.0582346	0.474776	2.25375e-07	0.914014	0.951091	0.924209	C	T	0.0764	0.0375	0.0863	0.0229	0.0051
3.HTN	rs7682464	4	164682693	T	G	0.83	intron	2001-03-01	-0.0429782	0.00816194	1.39669e-07	-0.0395514	0.0131095	27.7274	0.154604	58.0187	1.80144e-07	0.00334511	0.621899	1.16192e-06	0.812672	0.849316	0.842459	G	T	0.1641	0.049	0.0982	0.0328	0.044
3.HTN	rs73870031	4	164683324	G	C	0.92	intron	2001-03-01	-0.0575039	0.0117622	1.01414e-06	-0.0518049	0.0222204	23.9011	1.1798	67.1056	7.56748e-07	0.063429	0.596557	2.99094e-07	0.914477	0.955588	0.924932	C	G	0.0749	0.0072	0.0109	0.0099	0.0389
3.HTN	rs73870032	4	164684271	A	T	0.93	intron	2001-03-01	-0.058418	0.011915	9.44374e-07	-0.0522151	0.022311	24.0383	1.12906	66.5937	7.24796e-07	0.0693341	0.592706	2.71801e-07	0.920532	0.955661	0.925122	A	T	0.9259	0.9928	0.9891	0.9901	0.9611
3.HTN	rs73870033	4	164684900	C	T	0.93	intron	2001-03-01	-0.058418	0.011915	9.44374e-07	-0.0522151	0.022311	24.0383	1.12906	66.5937	7.24796e-07	0.0693341	0.592706	2.71801e-07	0.920532	0.955661	0.925122	C	T	0.9259	0.9928	0.9891	0.9901	0.9611
3.HTN	rs73870034	4	164685284	C	A	0.92	intron	2001-03-01	-0.0578822	0.011672	7.0836e-07	-0.0528831	0.0218013	24.5923	1.2051	66.8091	5.25136e-07	0.065708	0.471801	2.36012e-07	0.913936	0.951208	0.924155	A	C	0.0764	0.0418	0.0952	0.0328	0.044
3.HTN	rs28449184	4	164685517	T	C	0.83	intron	2001-03-01	-0.0426167	0.00815198	1.71559e-07	-0.0391967	0.0131859	27.3297	0.198602	58.6066	2.12947e-07	0.00422618	0.615047	1.1116e-06	0.81315	0.849534	0.842973	C	T	0.1664	0.049	0.0952	0.0328	0.044
3.HTN	rs73870035	4	164686485	G	T	0.93	intron	2001-03-01	-0.0545197	0.0121627	7.37684e-06	-0.0485677	0.0254642	20.0929	2.15126	72.3692	3.27852e-06	0.273873	0.49173	4.06918e-07	0.924683	0.962747	0.926047	G	T	0.9289	0.9928	0.9891	0.9901	0.9611
3.HTN	rs73870036	4	164686786	C	T	0.93	intron	2001-03-01	-0.0545197	0.0121627	7.37684e-06	-0.0485677	0.0254642	20.0929	2.15126	72.3692	3.27852e-06	0.273873	0.49173	4.06918e-07	0.924683	0.962747	0.926047	C	T	0.9289	0.9928	0.9891	0.9901	0.9611
3.HTN	rs28633976	4	164687599	G	A	0.84	intron	2001-03-01	-0.0401385	0.00830538	1.34602e-06	-0.0365112	0.0137197	23.3563	0.350866	59.9461	1.53055e-06	0.0179288	0.671374	2.02994e-06	0.823741	0.861249	0.844311	A	G	0.1604	0.0144	0.0109	0.0099	0.0389
3.HTN	rs4324582	4	181309638	G	A	0.32	intergenic	RN7SKP13	0.0308689	0.00651356	2.14587e-06	0.0317638	0.00763737	22.4598	0	23.6448	2.9311e-06	0.00991867	0.000681782	0.008661	0.291193	0.292957	0.377304	A	G	0.6437	0.7709	0.9603	0.67	0.8057
3.HTN	rs181143153	5	22127077	A	G	0.99	intron	CDH12	-0.114101	0.0245372	3.31735e-06	-0.0864802	0.0465819	21.6237	0	33.3746	4.51531e-06	0.708665	0.607702	8.58297e-07	0.996588	0.992026	0.967453	A	G	0.9758	1	1	1	1
3.HTN	rs11957408	5	81230757	A	T	0.57	intergenic	CTD-2232E5.2	-0.0191508	0.00623972	0.00214653	-0.019869	0.0221691	9.41981	14.517	91.3083	1.35962e-06	1.91877e-08	0.609981	0.440503	0.592832	0.690905	0.475459	A	T	0.5741	0.9265	0.995	0.9036	0.9294
3.HTN	rs185906835	5	96728829	C	T	0.97	NA	NA	0.0956749	0.0199287	1.57978e-06	0.0956749	0.0199287	23.0484	0	0	2.15688e-06	0.00017322	0.0144415	0.0707771	0.953688	0.967317	0.995426	NA	NA	NA	NA	NA	NA	NA
3.HTN	rs111851320	5	96768253	T	C	0.97	intron	LIX1-AS1	0.0982936	0.0210198	2.9218e-06	0.0982936	0.0210198	21.8672	0	0	3.97899e-06	2.83057e-05	0.111367	0.0980151	0.961527	0.966153	0.996635	C	T	0.0151	0	0	0	0
3.HTN	rs113030192	5	96807124	G	T	0.97	intergenic	CTD-2151A2.3	0.0944931	0.0196996	1.61296e-06	0.0944931	0.0196996	23.0084	0	0	2.20291e-06	1.32771e-05	0.0731894	0.237181	0.953875	0.961656	0.996946	G	T	0.9796	0.9986	1	1	1
3.HTN	rs112399217	5	96808952	A	G	0.97	intergenic	CTD-2151A2.3	0.0953307	0.0195806	1.12375e-06	0.0953307	0.0195806	23.7035	0	0	1.53345e-06	1.04687e-05	0.0731894	0.195258	0.95322	0.961656	0.996932	A	G	0.9796	0.9986	1	1	1
3.HTN	rs113283060	5	96809102	C	T	0.97	intergenic	CTD-2151A2.3	0.0963477	0.0196301	9.19317e-07	0.0963477	0.0196301	24.0901	0	0	1.25564e-06	1.17187e-05	0.0785544	0.102149	0.953262	0.961816	0.997054	C	T	0.9818	0.9986	1	1	1
3.HTN	rs111425962	5	96818529	A	G	0.97	intergenic	CTD-2151A2.3	0.0933551	0.0198666	2.61324e-06	0.0933551	0.0198666	22.0814	0	0	3.56548e-06	4.04392e-05	0.100882	0.0488927	0.955139	0.962194	0.996689	A	G	0.9849	0.9986	1	1	1
3.HTN	rs111264866	5	96818653	T	C	0.97	intergenic	CTD-2151A2.3	0.0935001	0.0198057	2.34844e-06	0.0935001	0.0198057	22.2866	0	0	3.20712e-06	3.22092e-05	0.0855631	0.0870643	0.954983	0.96138	0.996493	C	T	0.0174	0.0014	0	0	0
3.HTN	rs113111993	5	96820399	C	G	0.97	intergenic	CTD-2151A2.3	0.0933551	0.0198666	2.61324e-06	0.0933551	0.0198666	22.0814	0	0	3.56548e-06	4.04392e-05	0.100882	0.0488927	0.955139	0.962194	0.996689	C	G	0.9826	0.9986	1	1	1
3.HTN	rs145437292	5	96822179	G	A	0.97	intergenic	CTD-2151A2.3	0.0941187	0.0198106	2.02494e-06	0.0941187	0.0198106	22.5712	0	0	2.76553e-06	3.7423e-05	0.0712158	0.0759089	0.955035	0.961496	0.9965	A	G	0.0174	0.0014	0	0	0
3.HTN	rs113916509	5	96822658	C	G	0.97	intergenic	CTD-2151A2.3	0.0941187	0.0198106	2.02494e-06	0.0941187	0.0198106	22.5712	0	0	2.76553e-06	3.7423e-05	0.0712158	0.0759089	0.955035	0.961496	0.9965	C	G	0.9826	0.9986	1	1	1
3.HTN	rs112109063	5	96822761	G	A	0.97	intergenic	CTD-2151A2.3	0.0941187	0.0198106	2.02494e-06	0.0941187	0.0198106	22.5712	0	0	2.76553e-06	3.7423e-05	0.0712158	0.0759089	0.955035	0.961496	0.9965	A	G	0.0174	0.0014	0	0	0
3.HTN	rs112317807	5	96823720	G	C	0.97	intergenic	CTD-2151A2.3	0.0921122	0.0198517	3.48368e-06	0.0921122	0.0198517	21.5298	0	0	4.73781e-06	5.44664e-05	0.104992	0.0470202	0.955483	0.962238	0.996534	C	G	0.0151	0.0014	0	0	0
3.HTN	rs112492476	5	96830936	T	C	0.97	intergenic	CTD-2151A2.3	0.0996463	0.0205455	1.2345e-06	0.0996463	0.0205455	23.5227	0	0	1.68624e-06	1.30435e-05	0.108963	0.0617892	0.959504	0.962325	0.997074	C	T	0.0144	0.0014	0	0	0
3.HTN	rs112775019	5	96842329	G	A	0.97	intron	LINC01340	0.0966033	0.0208166	3.47243e-06	0.0966033	0.0208166	21.536	0	0	4.72266e-06	2.30065e-05	0.0904748	0.183402	0.9598	0.961802	0.998358	A	G	0.0174	0.0014	0	0	0
3.HTN	rs115649427	5	139629228	A	G	0.96	intron	PFDN1	-0.071567	0.0160735	8.48844e-06	-0.068599	0.0368602	19.8246	2.21185	78.3258	3.64926e-06	5.92601e-06	0.896304	0.00350649	0.972867	0.960536	0.955378	A	G	0.9607	0.9986	1	1	1
3.HTN	rs6556352	5	155471714	C	T	0.04	intron	SGCD	0.0928645	0.0177064	1.56543e-07	0.0928645	0.0177064	27.5068	0	0	2.14883e-07	0.00018543	0.000864147	0.0783724	0.029047	0.105704	0.0133446	C	T	0.0325	0.5576	0.4375	0.675	0.5767
3.HTN	rs114327561	6	50383139	C	A	0.94	intergenic	RP11-228O6.2	-0.0581031	0.0125199	3.46982e-06	-0.0526171	0.0195185	21.5375	0.369914	50.396	3.89672e-06	0.268243	0.270404	1.51489e-06	0.946983	0.960972	0.91952	A	C	0.0862	0.0058	0	0	0
3.HTN	rs147933360	6	50384480	G	C	0.95	intergenic	RP11-228O6.2	-0.0675593	0.013294	3.73578e-07	-0.0579889	0.0231666	25.8262	0.617173	57.4414	3.73303e-07	0.271749	0.353716	9.57703e-08	0.958651	0.969776	0.924507	C	G	0.0787	0.0043	0	0	0
3.HTN	rs653107	6	154428043	T	C	0.2	intron	OPRM1	-0.00582014	0.00759647	0.443579	-0.0194282	0.0323405	0.587007	23.5598	94.2312	1.21959e-06	0.194084	2.08411e-08	0.142057	0.201925	0.24057	0.176919	T	C	0.1846	0.0865	0.0179	0.1004	0.0256
3.HTN	rs653011	6	154428120	A	T	0.2	intron	OPRM1	-0.00581486	0.00759655	0.443997	-0.0194229	0.0323426	0.58593	23.5635	94.2319	1.21799e-06	0.1934	2.08411e-08	0.142263	0.20193	0.24057	0.176926	T	A	0.8154	0.9135	0.9821	0.8996	0.9744
3.HTN	rs645189	6	154433986	A	G	0.21	intron	OPRM1	-0.00550003	0.00752737	0.46498	-0.0185957	0.0313669	0.533879	22.2916	93.9856	2.42644e-06	0.321548	4.74659e-08	0.0839196	0.210549	0.246595	0.178534	G	A	0.8109	0.9135	0.9821	0.8996	0.9744
3.HTN	rs617648	6	154436236	T	C	0.2	intron	OPRM1	-0.00244272	0.00751283	0.745075	-0.0164295	0.0323213	0.105716	24.202	94.3435	1.12211e-06	0.307792	6.10344e-08	0.0240212	0.210674	0.242142	0.179189	C	T	0.8101	0.9135	0.9821	0.8986	0.9744
3.HTN	rs514269	6	154436493	C	G	0.2	-	-	-0.00264743	0.00752552	0.724992	-0.0164966	0.0320787	0.123759	23.6122	94.2385	1.5077e-06	0.310491	7.34847e-08	0.0278392	0.210424	0.24156	0.179034	G	C	0.8101	0.9135	0.9821	0.8996	0.9744
3.HTN	rs632395	6	154437252	A	G	0.21	intron	OPRM1	-0.00318594	0.00750204	0.671072	-0.0164557	0.0307759	0.180351	21.257	93.7754	4.96926e-06	0.335844	1.743e-07	0.0432456	0.211402	0.242142	0.179865	G	A	0.8101	0.9135	0.9821	0.8996	0.9744
3.HTN	rs599945	6	154442570	C	A	0.21	intron	OPRM1	-0.00427255	0.00750667	0.569243	-0.0178287	0.0319923	0.323951	23.6631	94.2448	1.32618e-06	0.355535	4.21215e-08	0.0410862	0.21031	0.246799	0.179824	C	A	0.1884	0.0865	0.0179	0.1004	0.0256
3.HTN	rs374638325	7	15437098	A	C	0.98	intron	AGMO	-0.10455	0.0213042	9.22568e-07	-0.0975196	0.0280254	24.0833	0	26.8321	1.26022e-06	0.37885	0.170673	8.84113e-07	0.987261	0.98865	0.968919	A	C	0.975	0.9971	1	1	1
3.HTN	rs2921726	8	117943047	C	T	0.02	intergenic	AARD	0.122448	0.0258724	2.2147e-06	0.115434	0.0428595	22.3992	0.707384	62.651	2.09166e-06	0.267817	0.0608108	1.61074e-06	0.0103829	0.0299476	0.0158176	T	C	0.9766	0.6816	0.8343	0.6392	0.7822
3.HTN	rs11166983	8	141558086	A	G	0.58	intron	AGO2	0.0290128	0.00613589	2.26313e-06	0.0283021	0.00808126	22.3576	0	38.0629	3.09036e-06	5.90262e-05	0.516109	0.00265381	0.632163	0.618117	0.505351	A	G	0.5446	0.5144	0.4335	0.6561	0.5072
3.HTN	rs2292781	8	141559358	G	A	0.59	synonymous	AGO2	0.0286438	0.00613424	3.01937e-06	0.0276985	0.00847709	21.8042	0	43.3865	4.11253e-06	6.07347e-05	0.595849	0.00273545	0.632543	0.620198	0.505405	G	A	0.5454	0.5144	0.4058	0.6571	0.5051
3.HTN	rs4961270	8	141565892	A	C	0.57	intron	AGO2	0.0298599	0.00615656	1.23399e-06	0.0294492	0.00715536	23.5235	0	22.5706	1.68554e-06	8.98312e-05	0.437381	0.00143203	0.605254	0.602023	0.49477	A	C	0.5393	0.5101	0.4355	0.6551	0.5082
3.HTN	rs2271736	8	141566487	G	A	0.57	intron	AGO2	0.0292767	0.00616652	2.05757e-06	0.0285687	0.00773399	22.5405	0	32.4963	2.81055e-06	9.22994e-05	0.53257	0.0017208	0.605181	0.599884	0.496845	G	A	0.5393	0.5101	0.4385	0.6571	0.5092
3.HTN	rs386464043	9	128945440	G	A	0.58	intergenic	RP11-343J18.2	-0.0304876	0.00618477	8.24534e-07	-0.0293167	0.00783878	24.2997	0	34.9086	1.127e-06	0.000768904	0.573386	7.26563e-05	0.544007	0.552678	0.654324	A	G	0.3903	0.6225	0.6478	0.7137	0.8487
3.HTN	rs374743775	10	991489	A	G	0.97	downstream	RP11-363N22.2	-0.0834822	0.0173485	1.49376e-06	-0.0834822	0.0173485	23.156	0	0	2.03853e-06	0.00144916	0.00995922	0.0100388	0.961928	0.960244	0.973716	A	G	0.9607	0.9957	1	1	0.999
3.HTN	rs577978531	10	49674784	C	A	0.92	intron	ARHGAP22	0.0553532	0.0114289	1.27733e-06	0.0413911	0.0235383	23.4571	0	69.8847	1.74417e-06	0.00540941	0.322989	3.75858e-06	0.925166	0.963359	0.903743	A	C	0.0968	0.0259	0	0	0
3.HTN	rs371986653	10	55885578	A	G	0.98	intron	PCDH15	-0.12682	0.0270515	2.75727e-06	-0.12682	0.0270515	21.9785	0	0	3.7592e-06	0.00350721	0.0143257	0.00254523	0.976711	0.988068	0.993345	A	G	0.9909	1	1	1	1
3.HTN	rs567170121	10	134261833	A	G	0.99	non_coding_transcript_exon	C10orf91	0.136313	0.0292841	3.24222e-06	0.136313	0.0292841	21.6676	0	0	4.41672e-06	0.000515668	0.0016299	0.350964	0.983224	0.978551	0.994885	A	G	0.9985	1	1	1	1
3.HTN	rs527981588	10	134265119	C	T	0.99	downstream	C10orf91	0.136313	0.0292841	3.24222e-06	0.136313	0.0292841	21.6676	0	0	4.41672e-06	0.000515668	0.0016299	0.350964	0.983224	0.978551	0.994885	C	T	0.9962	1	1	1	1
3.HTN	rs114923908	10	134344233	C	T	0.96	intergenic	INPP5A	0.084965	0.0172408	8.30192e-07	0.084965	0.0172408	24.2865	0	0	1.13475e-06	0.000741877	0.0608699	0.00164838	0.95027	0.965701	0.980108	C	T	0.9758	1	1	1	1
3.HTN	rs114520986	11	34352830	T	A	0.99	intron	ABTB2	-0.00370533	0.0290677	0.898566	-0.172037	0.155202	0.0162493	22.0802	93.7609	3.53792e-06	0.0112954	0.00252899	4.77766e-05	0.976191	0.990585	0.997642	A	T	0.0038	0	0	0	0
3.HTN	rs116711065	11	34353292	G	A	0.99	intron	ABTB2	0.00342287	0.0283503	0.903901	-0.161425	0.151428	0.014577	22.2017	93.79	3.32637e-06	0.00567101	0.00283454	7.59093e-05	0.975968	0.990396	0.997838	A	G	0.0038	0	0	0	0
3.HTN	rs12787858	11	61850735	A	C	0.96	upstream	RP11-810P12.5	-0.0616378	0.0152811	5.49318e-05	-0.051422	0.0413228	16.2698	5.51423	85.4112	4.1565e-06	4.34094e-05	0.207508	0.000633766	0.965704	0.945431	0.954561	A	C	0.9523	0.8631	0.997	0.83	0.8773
3.HTN	rs12785965	11	61850870	G	T	0.96	upstream	RP11-810P12.5	-0.0611598	0.0152811	6.27255e-05	-0.0506351	0.0420589	16.0185	5.89789	85.9192	3.87895e-06	4.22739e-05	0.181942	0.000633766	0.96585	0.945969	0.954561	G	T	0.9523	0.8631	0.997	0.83	0.8763
3.HTN	rs17634150	11	61852903	A	T	0.96	upstream	RP11-810P12.5	-0.0610319	0.015282	6.50478e-05	-0.0503357	0.0426302	15.9497	6.20785	86.2984	3.42864e-06	3.869e-05	0.167226	0.000623541	0.965788	0.946275	0.954588	A	T	0.9508	0.8646	0.997	0.829	0.8783
3.HTN	rs183482712	11	125949129	C	T	0.98	intergenic	#NAME?	-0.11727	0.0251548	3.13246e-06	-0.11727	0.0251548	21.7337	0	0	4.26874e-06	0.00632463	0.185981	0.000351786	0.986116	0.987587	0.980865	C	T	0.9735	0.9986	1	1	1
3.HTN	rs148361175	12	8056761	G	A	0.97	downstream	#NAME?	-0.0894212	0.0190443	2.66049e-06	-0.0894212	0.0190443	22.047	0	0	3.62933e-06	0.000406794	0.0783587	0.00491699	0.974157	0.972686	0.963041	A	G	0.0499	0.0389	0.0536	0.003	0.0153
3.HTN	rs139738963	12	119598614	A	G	0.98	3_prime_UTR	SRRM4	-0.114666	0.0249833	4.43926e-06	-0.130893	0.044845	21.0652	0.417217	60.3879	4.85518e-06	0.00891105	0.0959987	4.85791e-05	0.973465	0.986496	0.992716	A	G	0.9947	1	1	1	1
3.HTN	rs148514935	12	119631571	G	A	0.98	missense	HSPB8	-0.127283	0.0264425	1.48239e-06	-0.147096	0.0509989	23.1707	0.912923	66.0208	1.26e-06	0.00935973	0.062222	1.43153e-05	0.976587	0.988024	0.992993	A	G	0.0023	0	0	0	0
3.HTN	rs74332860	12	119710050	A	G	0.99	intergenic	LINC00934	-0.130709	0.0272447	1.60588e-06	-0.143159	0.0534692	23.0168	0.821275	68.3007	1.42961e-06	0.00514574	0.224429	7.65236e-06	0.978407	0.986802	0.993419	A	G	0.9902	1	1	1	1
3.HTN	rs75006127	12	119724289	A	C	0.99	intron	LINC00934	-0.130964	0.0276156	2.11212e-06	-0.142406	0.0618189	22.4903	1.59121	75.4143	1.26145e-06	0.00348056	0.451546	3.49866e-06	0.979167	0.987427	0.994209	A	C	0.9939	1	1	1	1
3.HTN	rs376726660	12	122693955	A	G	0.93	intron	DIABLO	-0.0582655	0.0119804	1.15378e-06	-0.0582655	0.0119804	23.6528	0	0	1.57507e-06	0.0335218	0.0223879	9.75757e-05	0.931232	0.911176	0.935676	A	G	0.9463	0.9885	1	1	1
3.HTN	rs115764024	13	30065829	G	T	0.91	intron	MTUS2	-0.0347676	0.0113889	0.00226756	-0.0202747	0.0383367	9.31927	12.3624	90.4482	4.38568e-06	0.77264	0.286507	7.09649e-08	0.907329	0.90959	0.900568	G	T	0.9017	0.987	1	0.998	1
3.HTN	rs28400026	14	31344891	T	C	0.97	intron	COCH	-0.0742273	0.0220809	0.000774886	-0.111531	0.0749658	11.3004	11.3274	90.5771	2.68528e-06	0.21034	0.716615	2.82446e-08	0.971967	0.953914	0.988345	C	T	0.0174	0.098	0.0119	0.1103	0.0971
3.HTN	rs144231989	14	78384734	C	T	0.99	intron	ADCK1	0.141523	0.0290098	1.06927e-06	0.141523	0.0290098	23.7992	0	0	1.45862e-06	1.8189e-06	0.154102	0.960326	0.972607	0.994601	0.998899	C	T	0.9955	0.9986	1	1	1
3.HTN	rs186807742	14	78396243	C	T	0.99	intron	ADCK1	0.137581	0.0289029	1.93491e-06	0.137581	0.0289029	22.6586	0	0	2.64303e-06	3.72583e-06	0.216645	0.797985	0.972113	0.994572	0.999176	C	T	0.9955	1	1	1	1
3.HTN	rs149570368	14	78396402	C	G	0.99	intron	ADCK1	0.137581	0.0289029	1.93491e-06	0.137581	0.0289029	22.6586	0	0	2.64303e-06	3.72583e-06	0.216645	0.797985	0.972113	0.994572	0.999176	C	G	0.9955	1	1	1	1
3.HTN	rs144358553	14	78398397	T	C	0.99	intron	ADCK1	0.140573	0.029453	1.81683e-06	0.140573	0.029453	22.7796	0	0	2.48351e-06	2.46084e-06	0.334227	0.823824	0.972441	0.995896	0.999257	C	T	0.0045	0	0	0	0
3.HTN	rs141426020	14	78414050	C	T	0.99	intergenic	ADCK1	0.147756	0.0297312	6.70402e-07	0.147756	0.0297312	24.6984	0	0	9.20883e-07	3.87799e-06	0.0576929	0.717106	0.972966	0.994179	0.999	C	T	0.9924	1	1	1	1
3.HTN	rs140011213	14	78414745	G	T	0.99	intergenic	ADCK1	0.149501	0.0298302	5.3943e-07	0.149501	0.0298302	25.1174	0	0	7.43397e-07	2.98079e-06	0.0593283	0.776832	0.97307	0.994194	0.999101	G	T	0.9955	1	1	1	1
3.HTN	rs142281574	14	78414870	C	T	0.99	intergenic	ADCK1	0.149501	0.0298302	5.3943e-07	0.149501	0.0298302	25.1174	0	0	7.43397e-07	2.98079e-06	0.0593283	0.776832	0.97307	0.994194	0.999101	C	T	0.9955	1	1	1	1
3.HTN	rs566160747	14	78414957	G	C	0.99	intergenic	ADCK1	0.149501	0.0298302	5.3943e-07	0.149501	0.0298302	25.1174	0	0	7.43397e-07	2.98079e-06	0.0593283	0.776832	0.97307	0.994194	0.999101	C	G	0.0045	0	0	0	0
3.HTN	rs145035315	14	78439058	T	C	0.99	intergenic	ADCK1	0.142709	0.0300963	2.11899e-06	0.065862	0.104969	22.484	0.105117	73.9565	2.7396e-06	5.32206e-07	0.124845	0.102603	0.973835	0.995605	0.997926	C	T	0.0053	0	0	0	0
3.HTN	rs559354797	14	78470680	A	G	0.99	intergenic	FXNP1	0.152531	0.0311078	9.42351e-07	0.152531	0.0311078	24.0424	0	0	1.28809e-06	1.71083e-06	0.121805	0.404843	0.974787	0.996726	0.999493	A	G	0.9992	1	1	1	1
3.HTN	rs139213955	14	78484422	T	A	0.99	intergenic	FXNP1	0.142906	0.0304189	2.62806e-06	0.0991649	0.0806933	22.0706	0	44.7887	3.58551e-06	1.64277e-06	0.271322	0.21917	0.974241	0.995998	0.999061	A	T	0.0053	0	0	0	0
3.HTN	rs75871767	15	34617517	A	T	0.93	intron	SLC12A6	-0.0517226	0.0123405	2.77374e-05	-0.0708604	0.032919	17.5669	4.15515	84.1973	4.29502e-06	0.0334069	1.41734e-06	0.118186	0.931731	0.947744	0.932061	A	T	0.9395	0.9942	1	1	1
3.HTN	rs76233038	15	34621801	G	A	0.93	intron	SLC12A6	-0.0519306	0.0121917	2.04886e-05	-0.0710611	0.0324859	18.1433	4.07401	84.0839	3.3246e-06	0.0312885	1.35627e-06	0.098453	0.931648	0.947614	0.931081	A	G	0.0598	0.0058	0	0	0
3.HTN	rs76276319	15	39619616	C	T	0.9	intron	RP11-624L4.1	0.0460074	0.00989281	3.30985e-06	0.0460074	0.00989281	21.628	0	0	4.50548e-06	0.00322408	0.0427777	0.00282516	0.899974	0.872483	0.899365	C	T	0.8812	0.9928	0.994	1	0.9765
3.HTN	rs7169616	15	39621129	T	C	0	intron	RP11-624L4.1	0.0456308	0.00985771	3.67536e-06	0.0456308	0.00985771	21.4271	0	0	4.99541e-06	0.00273438	0.0419409	0.00368234	0.900229	0.87369	0.900135	T	C	NA	NA	NA	NA	NA
3.HTN	rs7168552	15	39621304	A	G	1	intron	RP11-624L4.1	0.0456308	0.00985771	3.67536e-06	0.0456308	0.00985771	21.4271	0	0	4.99541e-06	0.00273438	0.0419409	0.00368234	0.900229	0.87369	0.900135	A	G	NA	NA	NA	NA	NA
3.HTN	rs144465479	15	102252285	G	C	0.99	intron	TARSL2	-0.122882	0.0257858	1.88395e-06	-0.122882	0.0257858	22.7099	0	0	2.57417e-06	0.0384362	0.116042	4.63189e-05	0.989711	0.98181	0.980818	C	G	0.0333	0.0014	0	0	0
3.HTN	rs138353631	16	49553415	A	G	0.97	intron	ZNF423	-0.091273	0.0191877	1.96642e-06	-0.091273	0.0191877	22.6276	0	0	2.6856e-06	0.0594914	0.0157914	0.000207061	0.981149	0.969368	0.967074	A	G	0.9924	0.9986	1	0.999	1
3.HTN	rs184809975	17	12072289	C	T	0.99	intergenic	MAP2K4	-0.125623	0.0249127	4.59395e-07	-0.125623	0.0249127	25.4272	0	0	6.33467e-07	0.639868	0.0286929	3.08559e-06	0.99949	0.996042	0.967236	C	T	0.9766	1	0.999	1	1
3.HTN	rs115236042	17	12082618	C	A	0.99	intergenic	RP11-471L13.2	-0.117366	0.0241192	1.13839e-06	-0.127165	0.0455749	23.6786	0	14.8539	1.55373e-06	0.878815	0.0195849	5.7919e-06	0.999298	0.99594	0.965493	A	C	0.0257	0	0	0	0
3.HTN	rs114683033	17	12086421	G	A	0.99	intergenic	RP11-471L13.2	-0.126015	0.0246178	3.07348e-07	-0.126015	0.0246178	26.203	0	0	4.23418e-07	0.634863	0.0335851	1.94374e-06	0.999459	0.996071	0.967115	A	G	0.0212	0	0	0	0
3.HTN	rs114779536	17	12089246	A	G	0.99	intergenic	RP11-471L13.2	-0.117026	0.0241322	1.23867e-06	-0.117026	0.0241322	23.5162	0	0	1.69196e-06	0.657651	0.03278	7.16113e-06	0.999469	0.996115	0.965595	A	G	0.975	1	1	1	1
3.HTN	rs150218634	17	12089417	A	G	0.99	intergenic	RP11-471L13.2	-0.13031	0.0245994	1.17544e-07	-0.13031	0.0245994	28.0611	0	0	1.63142e-07	0.343652	0.0445964	8.70443e-07	0.999573	0.996202	0.967439	A	G	0.9788	1	1	1	1
3.HTN	rs7235613	18	4308423	C	G	0.75	intron	DLGAP1	0.0341418	0.00708389	1.43815e-06	0.0341418	0.00708389	23.229	0	0	1.96234e-06	0.00167994	0.0280955	0.00327221	0.722545	0.768437	0.76673	C	G	0.7784	0.7925	0.8065	0.7356	0.8231
3.HTN	rs12959123	18	4310725	A	G	0.75	intron	DLGAP1	0.0342232	0.00706017	1.25114e-06	0.0342232	0.00706017	23.4969	0	0	1.709e-06	0.00156643	0.0254832	0.00327522	0.722789	0.769005	0.767128	A	G	0.7769	0.7882	0.8016	0.7366	0.818
3.HTN	rs9957359	18	4312843	T	C	0.75	intron	DLGAP1	0.0351322	0.0070147	5.48931e-07	0.0351322	0.0070147	25.0838	0	0	7.55731e-07	0.00120497	0.0267231	0.00178093	0.72282	0.771813	0.76998	C	T	0.2224	0.2104	0.1974	0.2575	0.2209
3.HTN	rs2315485	18	4313044	T	C	0.75	intron	DLGAP1	0.0349208	0.00701501	6.42403e-07	0.0349208	0.00701501	24.7806	0	0	8.8259e-07	0.00141631	0.0267231	0.00179105	0.723049	0.771813	0.770101	C	T	0.2224	0.2104	0.1974	0.2565	0.2198
3.HTN	rs4286191	18	4313530	C	T	0.75	intron	DLGAP1	0.0350372	0.00701652	5.92875e-07	0.0350372	0.00701652	24.9353	0	0	8.13886e-07	0.00132397	0.0289458	0.00164874	0.723278	0.77193	0.769574	C	T	0.7776	0.7939	0.8036	0.7465	0.817
3.HTN	rs9947079	18	4316559	T	C	0.74	intron	DLGAP1	0.0355007	0.00699951	3.93904e-07	0.0355007	0.00699951	25.724	0	0	5.45931e-07	0.00315973	0.00428952	0.00197393	0.698476	0.762515	0.776358	C	T	0.2118	0.2032	0.1974	0.2535	0.2198
3.HTN	rs8089040	18	4318545	G	A	0.74	intron	DLGAP1	0.0325581	0.00695957	2.89442e-06	0.0325581	0.00695957	21.8853	0	0	3.94152e-06	0.00600691	0.0190348	0.00263727	0.712339	0.757276	0.769595	A	G	0.2201	0.2104	0.2024	0.2614	0.181
3.HTN	rs74631976	19	2627561	C	T	0.95	intron	GNG7	-0.0515644	0.0135894	0.000147957	-0.0751838	0.0408604	14.398	7.10921	87.4684	4.79336e-06	0.00150144	6.86368e-06	0.823025	0.942546	0.959619	0.945527	C	T	0.9357	0.9971	1	1	1
3.HTN	rs115433319	19	31021726	G	A	0.98	intron	ZNF536	-0.0439949	0.0222148	0.0476552	-0.0288621	0.093254	3.92211	20.4069	93.3192	1.10938e-06	0.16598	0.22338	3.41286e-08	0.972389	0.988155	0.984182	A	G	0.0204	0.0014	0	0	0
3.HTN	rs138585855	21	41977441	C	T	0.98	intron	DSCAM	-0.107548	0.0244594	1.09751e-05	-0.111274	0.0562378	19.3337	3.37172	78.8486	2.58006e-06	0.16334	0.251672	4.35028e-07	0.978303	0.985565	0.987723	C	T	0.9841	0.9986	1	1	1
4.PP	rs61443570	1	10820488	C	T	0.91	intron	CASZ1	-1.36842	0.292123	2.80768e-06	-1.36842	0.292123	21.9437	0	0	3.82586e-06	0.00212489	0.551876	0.00020429	0.900042	0.938591	0.902947	C	T	0.9206	0.9942	1	1	1
4.PP	rs188202111	1	26020312	C	T	0.99	intron	MAN1C1	-2.9715	0.847628	0.000455472	-4.60899	3.23282	12.2897	11.4847	89.3287	1.47766e-06	6.38012e-08	0.212136	0.631211	0.991504	0.997293	0.981468	C	T	0.9955	1	0.999	0.999	1
4.PP	rs11802591	1	89781429	A	G	0.87	intergenic	RP5-908D6.1	1.26903	0.258635	9.26471e-07	1.26903	0.258635	24.0752	0	0	1.26572e-06	0.00886979	0.0302935	0.000368953	0.892675	0.820271	0.865369	A	G	0.8533	0.9063	0.9524	0.8946	0.863
4.PP	rs11802936	1	89781432	T	C	0.87	NA	NA	1.26941	0.259263	9.7687e-07	1.26941	0.259263	23.9732	0	0	1.33534e-06	0.00706901	0.02945	0.000515547	0.893305	0.822875	0.866099	NA	NA	NA	NA	NA	NA	NA
4.PP	rs138600806	1	233249206	C	T	0.99	intron	PCNX2	3.89405	0.815458	1.79449e-06	4.21641	1.06953	22.8034	0	31.7644	2.45343e-06	0.00608073	0.00221398	0.00293878	0.980789	0.988402	0.995168	C	T	0.9924	1	1	1	1
4.PP	rs184965440	1	233250624	T	C	0.99	intron	PCNX2	3.943	0.816445	1.36894e-06	4.34884	1.14091	23.3238	0	38.5856	1.8675e-06	0.00613862	0.00135761	0.00299793	0.980951	0.98881	0.995181	C	T	0.0076	0	0	0	0
4.PP	rs138694137	1	233252570	T	G	0.99	intron	PCNX2	3.86119	0.814758	2.14706e-06	4.24207	1.11766	22.4587	0	36.6494	2.9327e-06	0.00735574	0.00191864	0.00300241	0.980914	0.989101	0.99512	G	T	0.0076	0	0	0	0
4.PP	rs139543875	1	233254591	G	A	0.99	intron	PCNX2	3.85203	0.811469	2.06477e-06	4.20479	1.09437	22.5338	0	35.1313	2.82049e-06	0.0072967	0.00192264	0.00301798	0.98093	0.98945	0.994951	A	G	0.0076	0	0	0	0
4.PP	rs190838004	1	233258397	G	A	0.99	intron	PCNX2	3.92008	0.824707	2.00117e-06	4.24181	1.07605	22.5939	0	30.7896	2.73272e-06	0.00581787	0.00295414	0.00263815	0.981044	0.989974	0.994992	A	G	0.0076	0	0	0	0
4.PP	rs370989301	1	233263005	G	A	0.99	intron	PCNX2	3.9922	0.831991	1.59965e-06	4.15929	0.961081	23.0243	0	16.7955	2.18444e-06	0.0039975	0.00539564	0.00216835	0.981357	0.990483	0.995039	A	G	0.0076	0	0	0	0
4.PP	rs77305975	2	22471328	G	A	0.98	intron	LINC01830	-3.21147	0.688058	3.04968e-06	-3.21147	0.688058	21.785	0	0	4.15432e-06	0.0031684	0.00106521	0.0700446	0.98688	0.968568	0.989051	A	G	0.025	0.0346	0	0.0169	0.0153
4.PP	rs62136194	2	22576945	G	A	0.99	intron	LINC01830	-3.71125	0.794811	3.02148e-06	-3.71125	0.794811	21.8029	0	0	4.11541e-06	0.201547	3.84548e-05	0.0328068	0.992769	0.964508	0.99243	A	G	0.0219	0.0533	0.001	0.0905	0.0225
4.PP	rs62132460	2	22577137	C	A	0.99	intron	LINC01830	-3.71125	0.794811	3.02148e-06	-3.71125	0.794811	21.8029	0	0	4.11541e-06	0.201547	3.84548e-05	0.0328068	0.992769	0.964508	0.99243	A	C	0.0219	0.0533	0.001	0.0905	0.0225
4.PP	rs418646	2	142006018	G	C	0.95	intron	LRP1B	-1.778	0.383545	3.55746e-06	-1.81578	0.479037	21.4896	8.88178e-16	33.068	4.83706e-06	0.10651	0.000488618	0.00182883	0.954935	0.947061	0.944005	G	C	0.9637	0.9942	1	1	1
4.PP	rs141839431	2	192080043	C	T	0.99	intergenic	AC092614.2	4.44189	0.877697	4.17392e-07	4.44877	1.10681	25.6122	0.0148492	36.9982	5.73693e-07	0.00496184	0.081213	2.38648e-05	0.991811	0.980719	0.990376	C	T	0.9871	1	1	1	1
4.PP	rs1483838	3	25360766	A	G	0.46	intron	RARB	-0.754571	0.170409	9.51134e-06	-0.690155	0.338761	19.6071	2.00853	73.1903	4.53349e-06	0.234339	0.333282	6.64064e-07	0.430487	0.410506	0.514916	G	A	0.5129	0.5303	0.8839	0.5815	0.6391
4.PP	rs549895615	3	30983079	C	A	0.99	intergenic	FECHP1	-1.14945	0.854366	0.178502	-1.77426	3.31156	1.81005	19.6537	93.2517	4.90198e-06	0.0292012	2.38716e-07	0.98907	0.988057	0.985143	0.992329	A	C	0.0045	0	0	0	0
4.PP	rs1994523	3	76159352	G	C	0.51	intron	ROBO2	-0.839668	0.170298	8.19816e-07	-0.839668	0.170298	24.3107	0	0	1.12032e-06	0.010556	0.123248	4.66387e-05	0.523115	0.535797	0.490943	C	G	0.4985	0.379	0.2232	0.3201	0.1943
4.PP	rs564182922	3	76493918	T	C	0.98	intron	ROBO2	1.51051	0.807281	0.0613297	-44.9241	48.1795	3.50106	18.51	96.7454	3.32459e-06	0.0334492	5.03258e-08	NA	0.967961	0.999796	0.999993	C	T	-	-	-	-	-
4.PP	rs145726750	3	137988353	A	G	0.99	intron	ARMC8	-0.317812	0.928438	0.732119	-6.23138	5.121	0.117175	22.2436	94.243	3.08527e-06	0.142459	0.643691	1.19652e-08	0.982101	0.991778	0.998756	A	G	0.9947	1	1	1	1
4.PP	rs146049558	3	137989336	T	C	0.99	intron	ARMC8	-0.340059	0.929389	0.714443	-6.2683	5.13454	0.133879	22.2549	94.2414	3.04052e-06	0.145134	0.617658	1.19652e-08	0.982101	0.991836	0.998756	C	T	0.0053	0	0	0	0
4.PP	rs116559081	3	152563469	T	C	0.92	downstream	P2RY1	-1.59067	0.320744	7.07388e-07	-1.59067	0.320744	24.5949	0	0	9.72408e-07	0.00190349	0.0386217	0.000863076	0.918013	0.896056	0.942978	C	T	0.0507	0.0043	0	0	0
4.PP	rs116113376	3	152564290	A	G	0.92	intergenic	SPTSSB	-1.59067	0.320744	7.07388e-07	-1.59067	0.320744	24.5949	0	0	9.72408e-07	0.00190349	0.0386217	0.000863076	0.918013	0.896056	0.942978	A	G	0.9493	0.9957	1	1	1
4.PP	rs145045201	3	152564509	A	G	0.92	intergenic	SPTSSB	-1.59067	0.320744	7.07388e-07	-1.59067	0.320744	24.5949	0	0	9.72408e-07	0.00190349	0.0386217	0.000863076	0.918013	0.896056	0.942978	A	G	0.9493	0.9957	1	1	1
4.PP	rs138902032	3	152564620	C	A	0.92	intergenic	SPTSSB	-1.59067	0.320744	7.07388e-07	-1.59067	0.320744	24.5949	0	0	9.72408e-07	0.00190349	0.0386217	0.000863076	0.918013	0.896056	0.942978	A	C	0.0507	0.0043	0	0	0
4.PP	rs147344996	3	152565183	A	G	0.92	intergenic	SPTSSB	-1.59067	0.320744	7.07388e-07	-1.59067	0.320744	24.5949	0	0	9.72408e-07	0.00190349	0.0386217	0.000863076	0.918013	0.896056	0.942978	A	G	0.9493	0.9957	1	1	1
4.PP	rs115828467	3	152574710	T	A	0.92	intergenic	SPTSSB	-1.5692	0.322059	1.10247e-06	-1.5692	0.322059	23.7403	0	0	1.50421e-06	0.00257716	0.0348478	0.00120205	0.920434	0.89709	0.941883	A	T	0.0514	0.0043	0	0	0
4.PP	rs78012588	3	152576569	C	T	0.92	intergenic	SPTSSB	-1.48521	0.317633	2.92698e-06	-1.48521	0.317633	21.8638	0	0	3.98608e-06	0.00804487	0.035256	0.000957858	0.914431	0.897133	0.941856	C	T	0.9493	0.9957	1	1	1
4.PP	rs77846204	3	152582544	A	C	0.8	intergenic	SPTSSB	-0.987011	0.21484	4.34479e-06	-1.02531	0.413245	21.1064	1.79153	71.6746	2.34005e-06	0.359179	0.00746418	7.09042e-06	0.775016	0.793495	0.833996	A	C	0.8086	0.987	1	1	1
4.PP	rs116313726	3	152583431	G	A	0.92	intergenic	SPTSSB	-1.51278	0.318675	2.06357e-06	-1.51278	0.318675	22.5349	0	0	2.81884e-06	0.00772267	0.0306154	0.000774895	0.914364	0.897846	0.94214	A	G	0.0514	0.0043	0	0	0
4.PP	rs73022036	3	152584959	G	A	0.84	intergenic	SPTSSB	-1.09544	0.231123	2.14087e-06	-1.09376	0.430577	22.4643	1.56664	69.6286	1.29606e-06	0.202911	0.0484921	1.22644e-06	0.815697	0.836583	0.860462	A	G	0.152	0.0101	0	0	0
4.PP	rs141020561	3	174925757	T	C	0.97	intron	#NAME?	-2.41075	0.50084	1.4837e-06	-2.38112	0.62039	23.169	0	34.4001	2.0248e-06	0.00010997	0.247791	0.00163072	0.967144	0.952459	0.975095	C	T	0.0295	0.0014	0	0.002	0.001
4.PP	rs147463529	3	174928991	C	A	0.97	intron	#NAME?	-2.42527	0.493498	8.90301e-07	-2.39252	0.6142	24.1519	0	35.043	1.21645e-06	6.08427e-05	0.225777	0.00185545	0.966561	0.951688	0.975088	A	C	0.028	0.0014	0	0.002	0.001
4.PP	rs139755737	4	24513890	G	A	0.98	intergenic	MTCO3P44	3.23382	0.681432	2.07856e-06	3.23382	0.681432	22.521	0	0	2.83952e-06	3.67021e-05	0.460791	0.0145234	0.971522	0.988359	0.987747	A	G	0.0212	0.0014	0	0	0
4.PP	rs78383023	4	24514162	A	G	0.98	downstream	DHX15	3.23382	0.681432	2.07856e-06	3.23382	0.681432	22.521	0	0	2.83952e-06	3.67021e-05	0.460791	0.0145234	0.971522	0.988359	0.987747	A	G	0.9788	0.9986	1	1	1
4.PP	rs75746703	4	24515168	C	T	0.98	downstream	DHX15	3.27777	0.679389	1.40292e-06	3.27777	0.679389	23.2767	0	0	1.9138e-06	3.74866e-05	0.382331	0.0118519	0.971429	0.988286	0.988004	C	T	0.9788	0.9986	1	1	1
4.PP	rs116637459	4	24521639	T	G	0.98	intron	DHX15	3.23561	0.676511	1.72883e-06	3.23561	0.676511	22.875	0	0	2.367e-06	5.0907e-05	0.341606	0.0128498	0.971184	0.988504	0.988267	G	T	0.0212	0.0014	0	0	0
4.PP	rs114799736	4	24524323	T	A	0.98	downstream	DHX15	3.36803	0.682909	8.14357e-07	3.36803	0.682909	24.3236	0	0	1.1126e-06	6.32319e-05	0.325635	0.00453896	0.971111	0.98881	0.989166	A	T	0.0197	0.0014	0	0	0
4.PP	rs74358103	4	24526480	T	C	0.98	downstream	DHX15	3.32817	0.676809	8.76774e-07	3.32817	0.676809	24.1813	0	0	1.19833e-06	5.46418e-05	0.335894	0.00559025	0.971022	0.988562	0.988909	C	T	0.0197	0.0014	0	0	0
4.PP	rs75132890	4	24528092	G	C	0.98	downstream	DHX15	3.31612	0.676151	9.37064e-07	3.31612	0.676151	24.0533	0	0	1.28064e-06	5.90545e-05	0.336193	0.0055556	0.970955	0.988548	0.988639	C	G	0.0204	0.0014	0	0	0
4.PP	rs114289212	4	24532326	G	A	0.98	intron	DHX15	3.30954	0.675861	9.74201e-07	3.30954	0.675861	23.9784	0	0	1.33186e-06	6.60878e-05	0.299121	0.00598671	0.970882	0.988781	0.989213	A	G	0.0197	0.0014	0	0	0
4.PP	rs114396534	4	24534753	T	C	0.98	intron	DHX15	3.26374	0.666032	9.5705e-07	3.26374	0.666032	24.0126	5.55112e-17	0	1.30881e-06	7.34102e-05	0.250606	0.00641668	0.97058	0.987922	0.989376	C	T	0.0197	0.0014	0	0.001	0
4.PP	rs76337102	4	24536394	T	C	0.98	intron	DHX15	3.23035	0.667302	1.29249e-06	3.23035	0.667302	23.4344	0	0	1.76453e-06	8.70218e-05	0.278952	0.00673688	0.970731	0.988708	0.989382	C	T	0.0197	0.0014	0	0	0
4.PP	rs139969281	4	24545838	A	G	0.98	intron	DHX15	3.26399	0.663935	8.8272e-07	3.26399	0.663935	24.1683	0	0	1.20629e-06	0.000100963	0.257713	0.00400528	0.970663	0.988737	0.989457	A	G	0.9803	0.9986	1	1	1
4.PP	rs115036423	4	24547977	C	A	0.98	intron	DHX15	3.26399	0.663935	8.8272e-07	3.26399	0.663935	24.1683	0	0	1.20629e-06	0.000100963	0.257713	0.00400528	0.970663	0.988737	0.989457	A	C	0.0197	0.0014	0	0	0
4.PP	rs115319522	4	24550119	T	C	0.98	intron	DHX15	3.35466	0.665031	4.55033e-07	3.35466	0.665031	25.4456	1.11022e-16	0	6.27294e-07	0.000100902	0.23442	0.00199421	0.970747	0.988766	0.989572	C	T	0.0197	0.0014	0	0	0
4.PP	rs145411064	4	24551670	T	C	0.98	intron	DHX15	3.33936	0.665078	5.14007e-07	3.33936	0.665078	25.2105	0	0	7.08898e-07	9.93521e-05	0.249469	0.00217529	0.970752	0.988868	0.989686	C	T	0.0197	0.0014	0	0	0
4.PP	rs114156693	4	24554498	C	T	0.98	intron	DHX15	3.31676	0.663279	5.71676e-07	3.31676	0.663279	25.0055	0	0	7.83983e-07	0.000100965	0.23472	0.0026172	0.970622	0.988955	0.989828	C	T	0.9803	0.9986	1	1	1
4.PP	rs140538027	4	24554677	G	A	0.98	intron	DHX15	3.33374	0.662861	4.92241e-07	3.33374	0.662861	25.294	0	0	6.77976e-07	9.89975e-05	0.23079	0.00226755	0.970653	0.98897	0.989923	A	G	0.0197	0.0014	0	0	0
4.PP	rs115531845	4	24558365	C	T	0.98	intron	DHX15	3.35212	0.663902	4.43857e-07	3.35212	0.663902	25.4936	0	0	6.11485e-07	0.000100351	0.222001	0.00205835	0.970715	0.989115	0.989977	C	T	0.9803	0.9986	1	1	1
4.PP	rs150838137	4	24559451	T	C	0.98	intron	DHX15	3.3566	0.663994	4.30004e-07	3.3566	0.663994	25.5548	0	0	5.94017e-07	0.000109771	0.207863	0.0019126	0.970793	0.989246	0.990078	C	T	0.0197	0.0014	0	0	0
4.PP	rs116710724	4	24562816	A	G	0.98	intron	DHX15	3.3566	0.663994	4.30004e-07	3.3566	0.663994	25.5548	0	0	5.94017e-07	0.000109771	0.207863	0.0019126	0.970793	0.989246	0.990078	A	G	0.9803	0.9986	1	1	1
4.PP	rs79455198	4	24565027	C	T	0.98	intron	DHX15	3.36498	0.664801	4.15679e-07	3.36498	0.664801	25.6201	0	0	5.75703e-07	0.000121612	0.203082	0.00163701	0.970845	0.989232	0.990241	C	T	0.9803	0.9986	1	1	1
4.PP	rs191981558	4	24568205	T	C	0.98	intron	DHX15	3.36498	0.664801	4.15679e-07	3.36498	0.664801	25.6201	0	0	5.75703e-07	0.000121612	0.203082	0.00163701	0.970845	0.989232	0.990241	C	T	0.0204	0.0014	0	0	0
4.PP	rs75188664	4	24569952	T	G	0.98	intron	DHX15	3.35774	0.666024	4.61974e-07	3.35774	0.666024	25.4164	0	0	6.37116e-07	0.000141095	0.203082	0.0015328	0.970939	0.989232	0.990295	G	T	0.0197	0.0014	0	0	0
4.PP	rs79993244	4	24571858	C	A	0.98	intron	DHX15	3.34484	0.667464	5.40719e-07	3.34484	0.667464	25.1128	0	0	7.45134e-07	0.000151964	0.205206	0.00166868	0.971049	0.989203	0.990423	A	C	0.0197	0.0014	0	0	0
4.PP	rs114945217	4	24573099	G	A	0.98	intron	DHX15	3.37145	0.675583	6.02449e-07	3.37145	0.675583	24.9044	0	0	8.27539e-07	0.000205309	0.250671	0.00099027	0.971262	0.990279	0.990633	A	G	0.0197	0.0014	0	0	0
4.PP	rs114037026	4	24574914	G	A	0.98	intron	DHX15	3.37019	0.668942	4.70196e-07	3.37019	0.668942	25.3824	0	0	6.48416e-07	0.000147551	0.20468	0.00143692	0.971075	0.989217	0.99018	A	G	0.0197	0.0014	0.001	0	0
4.PP	rs115359541	4	24583028	A	T	0.98	intron	DHX15	3.37036	0.674462	5.81942e-07	3.37036	0.674462	24.9712	0	0	7.98306e-07	0.000155311	0.193374	0.0019304	0.971533	0.989319	0.989936	A	T	0.9803	0.9986	1	1	1
4.PP	rs80122205	4	24583433	G	T	0.98	intron	DHX15	3.37036	0.674462	5.81942e-07	3.37036	0.674462	24.9712	0	0	7.98306e-07	0.000155311	0.193374	0.0019304	0.971533	0.989319	0.989936	G	T	0.9803	0.9986	1	1	1
4.PP	rs142088422	4	102207137	G	A	0.99	intron	PPP3CA	-3.93035	0.849082	3.67545e-06	-3.84866	1.43253	21.4271	0.817951	64.1675	3.27711e-06	1.27705e-05	0.00670008	0.433874	0.988515	0.986336	0.991646	A	G	0.0144	0	0	0	0
4.PP	rs62317299	4	133020568	T	A	0.96	intron	RP11-789C2.1	-2.13963	0.433983	8.21356e-07	-2.13963	0.433983	24.3071	0	0	1.1225e-06	0.0049422	0.0130318	0.000994413	0.94936	0.96979	0.964463	A	T	0.0446	0.0994	0.0992	0.1203	0.1125
4.PP	rs75232366	4	133030103	G	C	0.96	intron	RP11-789C2.1	-2.1697	0.436519	6.67957e-07	-2.1697	0.436519	24.7054	0	0	9.17524e-07	0.00407954	0.00940533	0.00127693	0.949474	0.970096	0.965741	C	G	0.0454	0.0994	0.0992	0.1183	0.1115
4.PP	rs62317311	4	133031941	C	T	0.96	intron	RP11-789C2.1	-2.17048	0.436193	6.49235e-07	-2.17048	0.436193	24.7602	0	0	8.9193e-07	0.00431978	0.00933129	0.00116382	0.949459	0.970023	0.966153	C	T	0.9546	0.9006	0.9008	0.8817	0.8855
4.PP	rs2418556	4	133033397	C	T	0.96	intron	RP11-789C2.1	-2.16801	0.437894	7.38356e-07	-2.16801	0.437894	24.5123	0	0	1.01221e-06	0.00440017	0.00884779	0.0013557	0.949516	0.970125	0.966437	C	T	0.9546	0.9006	0.9008	0.8817	0.8855
4.PP	rs115808349	4	133259109	T	C	0.96	intergenic	RP11-404I7.1	-2.49383	0.438091	1.25204e-08	-2.92013	0.851812	32.4044	0	68.5484	1.75596e-08	0.000934223	2.24725e-05	0.00170535	0.944409	0.9789	0.9657	C	T	0.0469	0.0043	0	0	0
4.PP	rs116166107	4	133290886	T	A	0.96	upstream	ELL2P2	-2.18094	0.444906	9.48511e-07	-2.40961	0.709629	24.0299	0	54.0579	1.29677e-06	0.00149093	0.000260512	0.0259624	0.94294	0.976717	0.971208	A	T	0.0446	0.0029	0	0	0
4.PP	rs116730434	4	133294165	T	A	0.96	upstream	ELL2P2	-2.21458	0.44963	8.42139e-07	-2.42135	0.693169	24.259	0	50.9823	1.15112e-06	0.00132564	0.000308381	0.0251451	0.943227	0.976499	0.971607	A	T	0.0446	0.0029	0	0	0
4.PP	rs12512086	4	138743810	C	T	0.65	intergenic	INPP4B	0.831894	0.177666	2.83605e-06	0.831894	0.177666	21.9244	0	0	3.86336e-06	0.00586903	0.152027	0.000305856	0.687422	0.569267	0.636388	C	T	0.6331	0.2061	0.126	0.3459	0.4182
4.PP	rs75348990	5	5558887	G	A	0.96	intergenic	LINC02142	1.70775	0.450331	0.000149312	1.85258	1.25387	14.3809	7.66102	87.0354	3.639e-06	0.447105	8.51726e-05	0.000204465	0.960043	0.934764	0.971898	A	G	0.0446	0.0014	0	0	0
4.PP	6:49483576	6	49483576	A	C	0.98	NA	NA	-2.88116	0.725076	7.07927e-05	-4.27387	2.27191	15.7895	8.30373	87.4131	1.25351e-06	4.79247e-06	0.00115966	0.649138	0.985995	0.991065	0.980461	NA	NA	NA	NA	NA	NA	NA
4.PP	rs576199810	6	49483579	C	T	0.98	intron	GLYATL3	-2.87186	0.68365	2.66011e-05	-4.13922	2.07292	17.6465	7.57475	86.7278	7.0487e-07	6.40932e-06	0.000566446	0.492737	0.984881	0.989377	0.97794	C	T	0.9902	1	1	1	1
4.PP	6:49483580	6	49483580	T	A	0.98	NA	NA	-2.88309	0.725723	7.10574e-05	-4.26205	2.24772	15.7825	7.99067	87.1167	1.47863e-06	5.91042e-06	0.00115966	0.627174	0.986105	0.991065	0.980562	NA	NA	NA	NA	NA	NA	NA
4.PP	rs557482302	6	49497446	T	C	0.98	downstream	GLYATL3	-2.76856	0.627506	1.0242e-05	-3.54733	1.64408	19.4657	5.01509	83.1666	1.02761e-06	1.13919e-05	0.000734736	0.407836	0.982153	0.987907	0.978048	C	T	0.0098	0	0	0	0
4.PP	rs146894461	6	49511344	C	T	0.98	intergenic	RP11-228O6.2	-2.75463	0.629528	1.21046e-05	-3.41569	1.54178	19.1467	3.99544	80.8568	2.05327e-06	1.56999e-05	0.00144263	0.373138	0.98207	0.987849	0.978386	C	T	0.9909	1	1	1	1
4.PP	rs141183710	7	5936166	C	T	0.89	upstream	CCZ1	-0.862705	0.28105	0.0021436	-0.709269	0.940014	9.42232	12.3374	90.139	4.21034e-06	0.171145	0.413109	1.87138e-07	0.885943	0.911816	0.873013	C	T	0.9032	0.9885	1	1	1
4.PP	rs7785551	7	124236615	T	G	0.03	intergenic	RNU6-102P	2.39946	0.503631	1.89492e-06	2.38421	0.554098	22.6987	0	11.1912	2.58898e-06	0.966354	0.000249503	0.000683677	0.00635673	0.0564319	0.0381995	G	T	0.9486	0.9308	0.999	0.8598	0.9468
4.PP	rs7791045	7	124385842	T	C	0.8	downstream	GPR37	-1.00276	0.216122	3.488e-06	-0.952734	0.320249	21.5274	0.036665	53.3822	4.65471e-06	0.000684545	0.650024	0.0001751	0.797397	0.730821	0.837774	C	T	0.18	0.4424	0.5367	0.4642	0.4458
4.PP	rs56209640	7	149643039	G	A	0.88	intergenic	RP11-728K20.1	-1.19431	0.262372	5.31424e-06	-1.24998	0.467365	20.7206	0.883876	67.9126	4.55913e-06	0.00247353	4.16806e-05	0.317269	0.87172	0.849534	0.906056	A	G	0.1293	0.4121	0.2927	0.4742	0.3875
4.PP	rs34727857	7	149646426	T	C	0.86	intergenic	RP11-728K20.1	-1.1875	0.250376	2.10688e-06	-1.22464	0.34414	22.495	0.00904763	46.0968	2.86495e-06	0.00284542	0.000139872	0.0944127	0.854753	0.829598	0.881117	T	C	0.8487	0.4409	0.4851	0.4364	0.453
4.PP	rs6948777	7	149653871	C	T	0.87	intergenic	RP11-728K20.2	-1.17578	0.254035	3.68438e-06	-1.22555	0.402598	21.4224	0.365737	59.4547	4.14749e-06	0.00173566	0.000112785	0.200939	0.862557	0.83376	0.887747	C	T	0.8631	0.4568	0.4861	0.4523	0.4703
4.PP	rs4725854	7	149667270	A	G	0.87	intergenic	RP11-728K20.2	-1.17308	0.255529	4.41543e-06	-1.23021	0.417844	21.0755	0.490717	61.8891	4.64972e-06	0.00199417	9.49331e-05	0.215584	0.8639	0.832916	0.885996	A	G	0.8608	0.4654	0.4722	0.4523	0.4652
4.PP	8:85080639	8	85080639	C	T	0.99	NA	NA	-1.5289	0.918361	0.0959501	-36.9818	16.5322	2.7716	19.4635	94.794	3.29403e-06	0.231501	0.0528997	1.96318e-09	0.975219	0.998399	0.999905	NA	NA	NA	NA	NA	NA	NA
4.PP	rs13266670	8	139211099	G	T	0.18	intron	FAM135B	-0.44815	0.220149	0.0417843	-0.00629487	0.941348	4.14392	22.7819	94.0874	2.92524e-07	0.0140836	1.46098e-05	0.000286862	0.148428	0.182567	0.219417	G	T	0.1785	0.1585	0.1607	0.2654	0.1697
4.PP	rs6577882	8	139211190	C	A	0.18	intron	FAM135B	-0.436056	0.220308	0.0477819	0.00327442	0.939132	3.91764	22.6076	94.0539	3.58916e-07	0.0148431	1.3987e-05	0.000356556	0.148235	0.182334	0.218755	A	C	0.8222	0.8444	0.8393	0.7346	0.8303
4.PP	rs11166796	8	139212102	C	T	0.18	intron	FAM135B	-0.515536	0.219609	0.0188987	-0.096171	0.836172	5.51086	16.3792	92.5078	3.93167e-06	0.0364065	0.00030554	0.000120095	0.153269	0.1758	0.22037	C	T	0.1694	0.1571	0.1607	0.2654	0.1697
4.PP	rs4404965	8	139215574	T	C	0.19	intron	FAM135B	-0.4456	0.217455	0.0404471	0.0091633	0.894977	4.19903	20.0964	93.5229	1.12948e-06	0.0348209	3.76652e-05	0.000221709	0.147918	0.181868	0.241106	C	T	0.8116	0.8386	0.8383	0.7366	0.8303
4.PP	rs2607846	10	88044411	T	C	0.51	intron	GRID1	0.791639	0.16774	2.36505e-06	0.791639	0.16774	22.273	0	0	3.22975e-06	0.000595666	0.0137349	0.0185234	0.502395	0.541909	0.494188	C	T	0.5272	0.9035	0.4048	0.8976	0.8282
4.PP	rs2814361	10	88046146	A	G	0.51	intron	GRID1	0.799421	0.167941	1.93471e-06	0.799421	0.167941	22.6588	0	0	2.64275e-06	0.000583508	0.012218	0.017178	0.501968	0.541502	0.493728	A	G	0.4728	0.0965	0.5962	0.1024	0.1718
4.PP	rs1902690	10	88046791	T	G	0.5	intron	GRID1	0.787446	0.169401	3.3449e-06	0.787446	0.169401	21.6078	0	0	4.55145e-06	0.000727083	0.0120268	0.0236809	0.501796	0.543015	0.491214	G	T	0.528	0.9035	0.4038	0.8986	0.8272
4.PP	rs867820	10	88048211	G	T	0.48	intron	GRID1	0.814835	0.170083	1.66103e-06	0.814835	0.170083	22.9519	2.22045e-16	0	2.27189e-06	0.000273652	0.0171928	0.0200828	0.475948	0.532596	0.463389	G	T	0.4607	0.0951	0.5962	0.1024	0.1718
4.PP	rs2446013	10	88060092	C	T	0.62	intron	GRID1	-0.819723	0.173967	2.45379e-06	-0.819723	0.173967	22.2023	0	0	3.35068e-06	0.00517398	0.00773214	0.00550462	0.638323	0.523865	0.627839	C	T	0.6407	0.8084	0.9861	0.9344	0.9458
4.PP	rs11201994	10	88119927	A	T	0.84	intron	GRID1	-1.0692	0.23071	3.58019e-06	-1.0692	0.23071	21.4774	0	0	4.8676e-06	0.0271968	0.00378671	0.00249299	0.846173	0.817535	0.843323	A	T	0.8449	0.8055	0.7579	0.6531	0.498
4.PP	rs77375201	11	1807725	G	A	0.99	intergenic	RPL36AP39	-1.62458	0.751817	0.0307057	-2.66834	3.07878	4.66934	16.8783	92.2518	4.69457e-06	5.42664e-08	0.728017	0.370287	0.990171	0.991982	0.978122	A	G	0.0197	0.0029	0	0	0
4.PP	rs78603175	11	18233771	C	T	0.97	intron	RP11-113D6.10	-2.46595	0.53035	3.32481e-06	-2.09997	1.00635	21.6193	1.27475	67.2276	2.34452e-06	0.62294	0.152624	4.57671e-07	0.980586	0.978085	0.964254	C	T	0.9713	0.9971	1	1	1
4.PP	rs116056064	11	18239198	G	A	0.96	downstream	RP11-113D6.10	-1.99416	0.441638	6.32075e-06	-1.68005	0.845655	20.3885	1.19716	65.793	4.60316e-06	0.662202	0.216438	7.36722e-07	0.970939	0.975626	0.945614	A	G	0.0461	0.0029	0	0	0
4.PP	rs114925599	11	18243031	G	T	0.97	intergenic	RP11-113D6.10	-2.43204	0.526166	3.79699e-06	-2.06779	0.992878	21.3647	1.21901	66.7985	2.74744e-06	0.644783	0.149815	5.43807e-07	0.980857	0.977925	0.963882	G	T	0.9713	0.9971	1	1	1
4.PP	rs116800660	11	18245966	A	T	0.97	intergenic	SAA4	-2.40418	0.527853	5.24733e-06	-2.06929	0.959832	20.7448	0.991702	64.3526	4.26229e-06	0.625753	0.143489	9.7477e-07	0.980893	0.977998	0.964152	A	T	0.9713	0.9971	1	1	1
4.PP	rs17053909	13	36965562	A	T	0.83	intergenic	SPG20	0.0116199	0.226989	0.959173	0.164955	0.9163	0.00262056	21.5976	93.5796	4.56869e-06	2.41001e-05	0.871184	0.000266446	0.851026	0.806839	0.82473	A	T	0.8056	0.7622	0.8562	0.7266	0.7843
4.PP	rs4771927	13	96852599	G	T	0.97	intron	HS6ST3	-2.34561	0.455671	2.63846e-07	-2.32856	0.520734	26.4977	0	23.164	3.63405e-07	0.0670738	0.0111123	1.11694e-05	0.971455	0.93654	0.96964	G	T	0.9675	0.8444	0.877	0.9612	0.8804
4.PP	rs144473240	13	96854173	C	T	0.99	intron	HS6ST3	-3.64035	0.738506	8.25041e-07	-3.63927	0.739932	24.2985	0	0.186415	1.12769e-06	0.109051	0.230969	2.33277e-06	0.988536	0.996799	0.980231	C	T	0.9887	0.9986	1	1	1
4.PP	rs145759313	13	96854915	C	G	0.99	NA	NA	-3.64035	0.738506	8.25041e-07	-3.63927	0.739932	24.2985	0	0.186415	1.12769e-06	0.109051	0.230969	2.33277e-06	0.988536	0.996799	0.980231	NA	NA	NA	NA	NA	NA	NA
4.PP	rs75026304	13	96944098	C	T	0.99	intron	HS6ST3	-3.80677	0.745049	3.23142e-07	-3.80677	0.745049	26.1062	0	0	4.4498e-07	0.0681782	0.188811	2.03886e-06	0.988807	0.997031	0.979184	C	T	0.9864	0.9986	1	1	1
4.PP	rs148132148	13	97001720	T	C	0.99	intron	HS6ST3	-3.86811	0.749037	2.41585e-07	-3.83797	0.79679	26.668	0	6.5941	3.34888e-07	0.101646	0.0900448	1.41798e-06	0.988963	0.994659	0.979474	C	T	0.0136	0.0014	0	0	0
4.PP	rs181921589	13	97018962	C	T	0.99	intron	HS6ST3	-3.9403	0.760009	2.16552e-07	-3.8313	0.958937	26.8794	0	22.7945	2.99483e-07	0.119238	0.136155	6.28845e-07	0.989051	0.996769	0.979717	C	T	0.9871	0.9986	1	1	1
4.PP	rs17506750	14	33068608	C	T	0.94	splice_region	AKAP6	1.57074	0.336715	3.08774e-06	1.57074	0.336715	21.7613	0	0	4.20692e-06	0.0622945	0.0973556	4.1542e-05	0.94596	0.937427	0.920384	C	T	0.9349	0.9568	1	0.9324	0.909
4.PP	rs111959815	14	38449742	C	G	0.98	intron	TTC6	3.34925	0.681415	8.87227e-07	3.34925	0.681415	24.1585	0	0	1.21233e-06	1.4076e-06	0.0995236	0.933522	0.967477	0.98181	0.998081	C	G	0.9894	1	1	1	1
4.PP	rs113619824	14	38483167	G	T	0.98	intron	TTC6	3.44515	0.693293	6.72116e-07	3.44515	0.693293	24.6935	0	0	9.2328e-07	1.73541e-06	0.0614256	0.977285	0.968227	0.982101	0.997999	G	T	0.9894	1	1	1	1
4.PP	rs149551641	15	80500706	A	G	0.98	intron	LINC01314	-3.40085	0.731805	3.36458e-06	-3.40085	0.731805	21.5965	0	0	4.57746e-06	6.28973e-05	0.0326638	0.285065	0.972662	0.98197	0.998486	A	G	0.9924	1	1	1	1
4.PP	rs77591149	15	88550783	C	A	0.98	intron	NTRK3	-3.30923	0.702041	2.43232e-06	-2.23906	1.6239	22.2192	0	54.8218	3.32143e-06	9.98025e-07	0.185115	0.32767	0.964385	0.991473	0.997459	A	C	0.0061	0.0159	0	0.0318	0.0532
4.PP	rs74587967	15	88551652	G	A	0.98	intron	NTRK3	-3.24306	0.684948	2.19313e-06	-2.23935	1.57665	22.418	0	53.3797	2.99488e-06	1.01127e-06	0.174657	0.327467	0.963411	0.991371	0.997486	A	G	0.0061	0.0159	0	0.0318	0.0532
4.PP	rs74395759	15	88582415	G	A	0.98	intron	NTRK3	-3.18067	0.684204	3.33993e-06	-2.07103	1.65391	21.6106	0	57.3327	4.54493e-06	1.24043e-06	0.18631	0.308277	0.963703	0.991851	0.997384	A	G	0.0091	0.0173	0	0.0338	0.0736
4.PP	rs142822168	15	88596547	G	C	0.99	intron	NTRK3	-3.77414	0.798271	2.26858e-06	-3.77414	0.798271	22.353	0	0	3.09782e-06	9.75236e-06	0.18066	0.314835	0.972907	0.994267	0.99783	C	G	0.003	0	0	0	0
4.PP	rs148486060	15	89976161	G	T	0.98	intergenic	MIR9-3HG	-3.12171	0.656464	1.98108e-06	-3.36757	0.993077	22.6133	0.142061	51.9497	2.51467e-06	0.0256802	5.98447e-05	0.0170558	0.988333	0.977517	0.977575	G	T	0.9879	1	1	1	1
4.PP	rs60557147	16	66947024	T	C	0.92	intron	CDH16	-1.6379	0.351468	3.15946e-06	-1.6379	0.351468	21.7172	0	0	4.30607e-06	9.08237e-06	0.222809	0.158758	0.875994	0.922948	0.983029	C	T	0.0242	0.0749	0.2044	0.0408	0.0481
4.PP	rs80141533	16	66949764	G	A	0.93	intron	CDH16	-1.74973	0.372165	2.58277e-06	-1.73911	0.383356	22.104	4.44089e-16	3.11731	3.52433e-06	6.28846e-06	0.283155	0.105651	0.894747	0.927488	0.984935	A	G	0.0234	0.0764	0.2014	0.0408	0.047
4.PP	rs35589472	17	33477565	T	C	0.93	intron	UNC45B	1.6695	0.347079	1.50821e-06	1.6695	0.347079	23.1375	0	0	2.05826e-06	0.0124572	0.015807	0.000442808	0.917805	0.959822	0.938713	C	T	0.0401	0.0014	0	0	0
4.PP	rs34352145	17	33484383	G	A	0.93	intron	UNC45B	1.67774	0.347932	1.42107e-06	1.67774	0.347932	23.2519	0	0	1.9388e-06	0.0121219	0.0167879	0.000406139	0.917795	0.959881	0.939801	A	G	0.0416	0.0014	0	0	0
4.PP	rs115611136	19	18763119	G	C	0.94	intron	KLHL26	-1.7294	0.356453	1.22411e-06	-1.7294	0.356453	23.5389	0	0	1.672e-06	0.0032609	0.0278068	0.00109577	0.961193	0.949272	0.914031	C	G	0.084	0.0014	0	0	0.001
4.PP	rs79981605	19	18769024	G	A	0.94	intron	KLHL26	-1.71621	0.350034	9.4392e-07	-1.71621	0.350034	24.0392	0	0	1.2903e-06	0.002076	0.0351739	0.00109212	0.954607	0.948094	0.913754	A	G	0.0847	0.0014	0	0	0.001
4.PP	rs79686354	19	18769877	T	C	0.92	intron	KLHL26	-1.44295	0.308978	3.01098e-06	-1.44295	0.308978	21.8095	0	0	4.10104e-06	0.00201487	0.24409	0.000556409	0.933887	0.91963	0.89802	C	T	0.1014	0.0014	0	0	0.001
4.PP	rs79874884	19	18771285	G	A	0.94	intron	KLHL26	-1.7111	0.358922	1.86678e-06	-1.7111	0.358922	22.7275	0	0	2.55098e-06	0.00484633	0.0272802	0.00122676	0.962047	0.949331	0.914544	A	G	0.084	0.0014	0	0	0.001
4.PP	rs114035870	19	18782021	T	C	0.94	3_prime_UTR	KLHL26	-1.67166	0.353602	2.27271e-06	-1.67166	0.353602	22.3495	0	0	3.10349e-06	0.00801471	0.0205571	0.00126562	0.961329	0.944849	0.912733	C	T	0.087	0.0014	0	0	0.001
4.PP	rs148524250	19	18790595	C	G	0.94	upstream	CRTC1	-1.66979	0.353115	2.25929e-06	-1.66979	0.353115	22.3609	0	0	3.08511e-06	0.00897736	0.0199587	0.00116815	0.961563	0.945838	0.913024	C	G	0.9145	0.9986	1	1	0.999
4.PP	rs148838031	19	18792366	T	G	0.94	upstream	CRTC1	-1.66979	0.353115	2.25929e-06	-1.66979	0.353115	22.3609	0	0	3.08511e-06	0.00897736	0.0199587	0.00116815	0.961563	0.945838	0.913024	G	T	0.0862	0.0014	0	0	0.001
4.PP	rs79246696	19	18796086	G	A	0.94	intron	CRTC1	-1.68772	0.351615	1.58737e-06	-1.68772	0.351615	23.0391	0	0	2.1674e-06	0.00671113	0.0198471	0.00105941	0.960595	0.945722	0.912835	A	G	0.0862	0.0014	0	0	0.001
4.PP	rs79517768	19	18796726	C	T	0.94	intron	CRTC1	-1.66141	0.351	2.20832e-06	-1.66141	0.351	22.4047	0	0	3.01539e-06	0.0101893	0.0212668	0.000996837	0.961474	0.944994	0.912679	C	T	0.9138	0.9986	1	1	0.999
4.PP	rs116417128	19	18802047	C	T	0.94	intron	CRTC1	-1.70441	0.346144	8.47982e-07	-1.70441	0.346144	24.2457	0	0	1.15913e-06	0.00378284	0.0245549	0.000835235	0.95404	0.944601	0.912794	C	T	0.9138	0.9986	1	1	0.999
4.PP	rs76414499	19	18805572	G	C	0.94	intron	CRTC1	-1.64664	0.34802	2.22915e-06	-1.64664	0.34802	22.3867	0	0	3.04381e-06	0.0186152	0.0389892	0.000386259	0.956643	0.93993	0.912199	C	G	0.0893	0.0014	0	0	0.001
4.PP	rs142144750	19	18815149	T	G	0.94	intron	CRTC1	-1.69293	0.353262	1.64891e-06	-1.69293	0.353262	22.966	0	0	2.25439e-06	0.0176181	0.0261285	0.000415965	0.961485	0.941764	0.913152	G	T	0.09	0.0014	0	0	0.001
4.PP	rs74756327	19	18832837	G	A	0.94	intron	CRTC1	-1.75563	0.356577	8.49834e-07	-1.75563	0.356577	24.2415	0	0	1.16167e-06	0.0198377	0.0190646	0.000249266	0.961605	0.943248	0.91497	A	G	0.09	0.0014	0	0	0.001
4.PP	rs114552542	19	18856251	C	T	0.94	intron	CRTC1	-1.72368	0.361276	1.83228e-06	-1.72368	0.361276	22.7633	0	0	2.50438e-06	0.0335466	0.0286598	0.000232983	0.961677	0.944994	0.91572	C	T	0.9085	0.9986	1	1	0.999
4.PP	rs116865478	19	46956653	G	A	0.98	intergenic	PNMAL1	2.89047	0.605149	1.78413e-06	2.89047	0.605149	22.8145	0	0	2.43981e-06	0.0256676	0.00170425	0.00250669	0.98169	0.97743	0.97646	A	G	0.0189	0.1052	0.0109	0.169	0.0297
4.PP	rs142234410	20	22362719	G	A	0.98	intron	RP5-1004I9.1	-2.09194	0.560383	0.00018917	-4.24528	2.14742	13.9357	11.6792	91.1237	5.77223e-07	0.00235432	2.42309e-07	0.456363	0.978389	0.991036	0.965585	A	G	0.0242	0	0	0	0
4.PP	rs2242886	21	36387806	C	T	0.98	intron	RUNX1	-1.32877	0.603541	0.0276914	-2.90523	2.50426	4.84718	18.7953	92.7949	1.58365e-06	0.0946574	0.00391696	3.55676e-06	0.966264	0.988941	0.985807	C	T	0.9796	0.915	0.997	0.9304	0.9816
4.PP	rs150363281	22	38246592	C	T	0.98	intron	EIF3L	-2.45189	0.595857	3.87342e-05	-2.85659	1.55129	16.9324	5.24464	84.7356	3.39444e-06	0.247652	2.4305e-07	0.153014	0.98143	0.974607	0.978974	C	T	0.9811	1	1	1	1
4.PP	rs148847359	22	38310857	C	T	0.98	intron	MICALL1	-2.61838	0.614462	2.03282e-05	-2.93026	1.47157	18.1583	3.8555	82.049	3.69212e-06	0.225798	5.24044e-07	0.102941	0.983372	0.975335	0.980752	C	T	0.9826	1	1	1	1
4.PP	rs148499618	22	38312890	A	C	0.98	intron	MICALL1	-2.53482	0.608274	3.08313e-05	-2.86285	1.48562	17.3659	4.163	82.7828	4.74014e-06	0.289362	5.38346e-07	0.0979705	0.982351	0.97532	0.980907	A	C	0.9826	1	1	1	1
4.PP	rs146651314	22	38320302	G	A	0.98	intron	MICALL1	-2.55215	0.609306	2.80667e-05	-2.86654	1.47314	17.5445	4.01392	82.4592	4.66849e-06	0.297572	5.9094e-07	0.0874968	0.982309	0.975218	0.981346	A	G	0.0174	0	0	0	0
4.PP	rs78438661	22	38322201	G	A	0.98	intron	MICALL1	-2.60916	0.612035	2.01621e-05	-2.91795	1.45069	18.1739	3.73752	81.8029	3.88875e-06	0.211515	5.85078e-07	0.104015	0.981195	0.975204	0.981813	A	G	0.0174	0	0	0	0
4.PP	rs148638887	22	38323214	G	A	0.98	intron	MICALL1	-2.6545	0.620106	1.86285e-05	-2.93979	1.45614	18.3246	3.65982	81.5429	3.74787e-06	0.207673	5.7539e-07	0.108222	0.982211	0.975247	0.983029	A	G	0.0136	0	0	0	0
4.PP	rs74385981	22	38438071	A	T	0.98	downstream	POLR2F	-2.48097	0.610415	4.81582e-05	-2.83228	1.55196	16.5193	4.96102	84.21	4.86043e-06	0.392547	3.98421e-07	0.0971014	0.98055	0.975247	0.98236	A	T	0.9826	1	1	1	1
4.PP	rs144277512	22	38444154	G	A	0.98	downstream	RP5-1039K5.18	-2.59849	0.63186	3.91496e-05	-2.90628	1.61343	16.9122	5.2328	84.4478	3.45085e-06	0.378022	2.53415e-07	0.119849	0.98069	0.975276	0.984827	A	G	0.0136	0	0	0	0
4.PP	rs139925446	22	38468067	A	C	0.98	intron	PICK1	-2.59777	0.650797	6.56103e-05	-2.83977	1.72701	15.9334	5.76267	84.9087	4.35396e-06	0.273544	1.86607e-07	0.365151	0.97551	0.973487	0.991126	A	C	0.9841	1	1	1	1
4.PP	rs140851458	22	38608337	T	C	0.99	intron	MAFF	-3.30852	0.918825	0.000317225	-6.62442	3.95332	12.9658	10.0193	90.8064	2.23083e-06	0.976658	3.85198e-07	0.00277142	0.986001	0.9797	0.999371	C	T	0.0061	0	0	0	0
5.MAP	rs368514298	1	29629864	C	T	0.98	intron	PTPRU	-2.21225	0.874749	0.0114385	-7.50233	5.27518	6.39589	20.5783	94.0268	2.8575e-07	0.184476	0.835766	6.80914e-10	0.970887	0.986671	0.997479	C	T	0.9947	1	1	1	1
5.MAP	rs35398078	1	167815514	G	A	0.97	intron	ADCY10	-1.77703	0.591103	0.00264449	-2.37448	2.05534	9.03783	14.5627	91.4689	1.61912e-06	0.131711	0.00184304	5.93353e-06	0.969388	0.939464	0.979184	A	G	0.0219	0.0937	0.001	0.1133	0.047
5.MAP	rs71632329	1	167816240	T	A	0.97	intron	ADCY10	-1.8063	0.592715	0.00230746	-2.42228	2.07446	9.28732	14.8138	91.5692	1.24828e-06	0.135018	0.00147001	5.4842e-06	0.969325	0.939392	0.979211	A	T	0.0219	0.0937	0.001	0.1133	0.047
5.MAP	rs35280473	1	167816417	G	A	0.97	intron	ADCY10	-1.88308	0.59551	0.00156617	-2.47682	2.04882	9.99909	14.148	91.2787	1.2194e-06	0.16734	0.00115069	6.09889e-06	0.969357	0.941967	0.978616	A	G	0.0219	0.0937	0.001	0.1133	0.047
5.MAP	rs7526804	1	167817381	G	A	0.97	intron	ADCY10	-1.8063	0.592715	0.00230746	-2.42228	2.07446	9.28732	14.8138	91.5692	1.24828e-06	0.135018	0.00147001	5.4842e-06	0.969325	0.939392	0.979211	A	G	0.0219	0.0937	0.001	0.1133	0.047
5.MAP	rs58049903	2	53654550	T	C	0.62	intergenic	SCAR-16	-1.01358	0.213464	2.05181e-06	-1.01358	0.213464	22.5459	0	0	2.8026e-06	0.000263052	0.0651693	0.0129123	0.579295	0.627372	0.660266	C	T	0.351	0.0605	0.0853	0.0278	0.2382
5.MAP	rs13074390	3	76193236	T	C	0.38	intron	ROBO2	0.712661	0.213956	0.000865712	1.18027	0.752121	11.0948	12.1386	91.0088	1.9578e-06	0.908763	1.01656e-07	0.0255898	0.37841	0.335419	0.415558	C	T	0.6021	0.9107	0.9752	0.9205	0.9581
5.MAP	rs146094849	3	102603018	C	G	0.98	intergenic	RNU6-461P	-3.18553	0.668694	1.89967e-06	-2.98423	1.44281	22.6939	0	64.3184	2.59539e-06	0.000655342	0.694537	4.78099e-05	0.991358	0.985623	0.954285	C	G	0.9697	0.9971	1	1	1
5.MAP	rs115212628	3	102604317	T	C	0.98	intergenic	RNU6-461P	-3.18765	0.667661	1.80286e-06	-3.0071	1.42293	22.7944	0	63.3808	2.46464e-06	0.000655342	0.723186	4.81705e-05	0.991358	0.985739	0.954177	C	T	0.0303	0.0029	0	0	0
5.MAP	rs115954329	3	139039309	C	T	0.98	intron	MRPS22	-0.576963	0.753003	0.443548	-5.25466	4.00699	0.587087	20.9142	93.5862	4.80803e-06	0.0577168	6.7877e-05	0.000453204	0.965671	0.992084	0.990984	C	T	0.9887	1	1	1	1
5.MAP	rs192751165	3	139076201	A	C	0.98	intron	COPB2	-0.453693	0.741081	0.540403	-4.95803	3.94612	0.374794	21.7396	93.739	3.50556e-06	0.033812	9.59646e-05	0.000385728	0.965254	0.991647	0.990856	A	C	0.9887	1	1	1	1
5.MAP	rs114559156	3	139136259	A	G	0.98	intron	RP11-319G6.1	-0.445909	0.738633	0.546047	-4.88514	3.89461	0.364447	21.3228	93.6545	4.37337e-06	0.0342562	9.4244e-05	0.00049028	0.96515	0.991531	0.990829	A	G	0.9879	1	1	1	1
5.MAP	rs145009414	3	139190264	G	A	0.98	intron	RBP2	-0.558399	0.731028	0.444954	-5.06	4.01187	0.583473	24.4884	94.2574	7.59963e-07	0.0292801	7.93369e-05	0.000102725	0.964676	0.990992	0.990383	A	G	0.0113	0	0	0	0
5.MAP	rs115247003	3	139194873	G	T	0.98	intron	RBP2	-0.577981	0.728724	0.427695	-5.03524	3.98941	0.629074	24.5953	94.2761	7.03681e-07	0.0295684	7.76597e-05	9.56086e-05	0.964582	0.990861	0.990301	G	T	0.9887	1	1	1	1
5.MAP	rs116691434	3	139218648	G	T	0.98	intron	RP11-319G6.1	-0.419874	0.730372	0.565375	-4.74324	3.84832	0.330483	21.5044	93.6555	4.04691e-06	0.0281293	0.000349217	0.000160244	0.96451	0.991895	0.99043	G	T	0.9902	1	1	1	1
5.MAP	rs77846204	3	152582544	A	C	0.8	intergenic	SPTSSB	-0.906423	0.259205	0.000470641	-1.30296	0.958786	12.2285	15.9901	91.9666	1.50762e-07	0.265011	0.000275748	1.93965e-06	0.775016	0.793495	0.833996	A	C	0.8086	0.987	1	1	1
5.MAP	rs6770630	3	191781586	C	G	0.72	intergenic	-	1.13169	0.237921	1.96902e-06	1.13169	0.237921	22.625	0	0	2.68911e-06	0.000696091	0.0418951	0.00799401	0.681685	0.716283	0.787348	C	G	0.7277	0.4856	0.3353	0.4165	0.4898
5.MAP	rs55870158	4	77175687	A	G	0.95	intron	FAM47E	2.21999	0.479579	3.67359e-06	2.21999	0.479579	21.428	0	0	4.99303e-06	0.00186435	0.00524494	0.0395818	0.948933	0.905879	0.963619	A	G	0.9334	0.6758	0.9792	0.4662	0.6881
5.MAP	rs2703126	4	77819842	T	C	0.63	upstream	SOWAHB	-0.702993	0.214102	0.00102546	-0.556186	0.7164	10.781	12.2296	90.0902	2.20033e-06	4.18029e-08	0.746027	0.37281	0.604092	0.681607	0.633489	T	C	0.6074	0.7666	0.7728	0.665	0.6953
5.MAP	rs2645684	4	77819892	A	C	0.63	upstream	SOWAHB	-0.723623	0.214171	0.000728233	-0.579996	0.696487	11.4158	11.2602	89.5046	2.61948e-06	4.83018e-08	0.711015	0.458011	0.603915	0.680617	0.63188	C	A	0.3926	0.2334	0.2262	0.336	0.3047
5.MAP	rs2703125	4	77819900	T	C	0.63	upstream	SOWAHB	-0.723277	0.214169	0.000732453	-0.579691	0.696742	11.405	11.2727	89.5126	2.61711e-06	4.83018e-08	0.711015	0.456519	0.603915	0.680617	0.631887	T	C	0.6074	0.7666	0.7738	0.664	0.6953
5.MAP	rs2703124	4	77820626	G	T	0.63	upstream	SOWAHB	-0.699118	0.213566	0.00106205	-0.581875	0.699479	10.7161	11.5546	89.6651	3.23369e-06	7.64988e-08	0.571612	0.355038	0.60908	0.683382	0.635077	T	G	0.3903	0.2334	0.2282	0.335	0.3037
5.MAP	rs2645681	4	77820949	G	A	0.63	upstream	SOWAHB	-0.699593	0.213576	0.00105432	-0.583012	0.699318	10.7297	11.5458	89.6591	3.22565e-06	7.67113e-08	0.567113	0.355038	0.6091	0.683425	0.635077	G	A	0.6112	0.7666	0.7728	0.665	0.6963
5.MAP	rs2703123	4	77821154	C	T	0.63	upstream	SOWAHB	-0.703863	0.213239	0.000964037	-0.581994	0.698205	10.8954	11.5332	89.6565	2.97854e-06	6.592e-08	0.601316	0.378019	0.60934	0.683571	0.635388	T	C	0.3888	0.2334	0.2272	0.335	0.3037
5.MAP	rs2703122	4	77821418	A	C	0.63	upstream	SOWAHB	-0.70757	0.213183	0.000903158	-0.585661	0.69494	11.0163	11.3881	89.5668	3.01598e-06	6.5723e-08	0.601046	0.394317	0.609267	0.683193	0.635097	C	A	0.3888	0.2334	0.2272	0.335	0.3037
5.MAP	rs7688747	4	77821745	G	C	0.63	upstream	SOWAHB	-0.72537	0.213642	0.000685638	-0.597012	0.719506	11.5278	12.5026	90.2311	1.29642e-06	2.61237e-08	0.618699	0.378019	0.614202	0.688024	0.635388	C	G	0.3888	0.2334	0.2272	0.335	0.3037
5.MAP	rs2703121	4	77822328	C	G	0.63	upstream	SOWAHB	-0.735843	0.213887	0.00058098	-0.608122	0.726598	11.836	12.8129	90.3977	9.45294e-07	1.8721e-08	0.604505	0.379251	0.615561	0.690338	0.635442	G	C	0.3888	0.2334	0.2272	0.335	0.3037
5.MAP	rs2703119	4	77823640	C	T	0.63	upstream	SOWAHB	-0.725039	0.213751	0.000693913	-0.599032	0.711116	11.5055	12.0613	89.9773	1.64792e-06	3.37775e-08	0.608808	0.395876	0.614135	0.689814	0.635023	T	C	0.3888	0.2349	0.2272	0.336	0.3037
5.MAP	rs12502590	4	77823642	G	A	0.63	-	-	-0.735813	0.213783	0.00057771	-0.610189	0.721975	11.8465	12.5983	90.279	1.04537e-06	2.13787e-08	0.587301	0.383079	0.614546	0.690294	0.63532	A	G	0.3888	0.2334	0.2272	0.336	0.3037
5.MAP	rs2703118	4	77823672	A	G	0.63	upstream	SOWAHB	-0.734777	0.21376	0.00058734	-0.608453	0.722048	11.8157	12.6067	90.2847	1.0565e-06	2.14935e-08	0.593249	0.382777	0.61453	0.69009	0.635293	G	A	0.3888	0.2334	0.2282	0.336	0.3037
5.MAP	rs2703115	4	77824442	C	T	0.63	intergenic	RP11-576N17.4	-0.726604	0.21359	0.000669277	-0.592343	0.728269	11.5727	12.9427	90.472	1.01074e-06	1.93972e-08	0.651886	0.369355	0.614848	0.690047	0.635577	T	C	0.3896	0.2334	0.2272	0.336	0.3037
5.MAP	rs2645709	4	77824474	G	A	0.63	intergenic	RP11-576N17.4	-0.711337	0.213552	0.000865427	-0.580989	0.716002	11.0954	12.3381	90.1417	1.76529e-06	3.56354e-08	0.651886	0.369355	0.614327	0.690047	0.635577	A	G	0.3888	0.2334	0.2272	0.336	0.3037
5.MAP	rs7682446	4	164682663	T	C	0.92	intron	2001-03-01	-1.7498	0.394072	8.98292e-06	-1.82085	0.774757	19.7164	1.74016	69.0895	4.92032e-06	0.147784	0.15755	2.59608e-06	0.914072	0.951091	0.924324	C	T	0.0764	0.0375	0.0863	0.0229	0.0051
5.MAP	rs73870031	4	164683324	G	C	0.93	intron	2001-03-01	-1.7681	0.396789	8.34896e-06	-1.89069	0.777875	19.8562	1.67836	68.4696	4.72614e-06	0.153152	0.0942824	3.80814e-06	0.914536	0.955588	0.925047	C	G	0.0749	0.0072	0.0109	0.0099	0.0389
5.MAP	rs73870032	4	164684271	A	T	0.93	intron	2001-03-01	-1.79676	0.402807	8.17276e-06	-1.89737	0.77222	19.897	1.53903	67.336	4.97246e-06	0.164347	0.0921581	4.03122e-06	0.920491	0.955661	0.925237	A	T	0.9259	0.9928	0.9891	0.9901	0.9611
5.MAP	rs73870033	4	164684900	C	T	0.93	intron	2001-03-01	-1.79676	0.402807	8.17276e-06	-1.89737	0.77222	19.897	1.53903	67.336	4.97246e-06	0.164347	0.0921581	4.03122e-06	0.920491	0.955661	0.925237	C	T	0.9259	0.9928	0.9891	0.9901	0.9611
5.MAP	rs10050838	5	153484274	G	A	0.97	intron	MFAP3	-2.80948	0.598414	2.66762e-06	-2.56066	0.798148	22.0419	0	28.8858	3.63895e-06	1.81574e-06	0.76008	0.159362	0.953431	0.983134	0.981191	A	G	0.0174	0	0	0	0
5.MAP	rs10054297	5	153491297	C	T	0.97	intron	MFAP3	-2.74376	0.591186	3.46527e-06	-2.58564	0.718912	21.54	0	19.3725	4.71303e-06	3.09178e-06	0.752169	0.141454	0.951984	0.982785	0.980562	C	T	0.9834	1	1	1	1
5.MAP	rs142103863	5	157926299	A	G	0.99	intron	RP11-32D16.1	-4.47234	0.955833	2.88282e-06	-4.47234	0.955833	21.893	0	0	3.92564e-06	0.00011511	0.143513	0.0205847	0.979597	0.985681	0.992302	A	G	0.9962	1	1	1	1
5.MAP	rs146139879	5	158151275	A	G	0.99	intron	EBF1	-4.09267	0.872013	2.68748e-06	-4.09267	0.872013	22.0277	0	0	3.66579e-06	0.000381254	0.00449254	0.16403	0.981398	0.978347	0.993728	A	G	0.9939	1	1	1	1
5.MAP	rs114059258	8	4681952	G	A	0.99	intron	CSMD1	-4.22417	0.903597	2.94184e-06	-4.22417	0.903597	21.8541	0	0	4.00642e-06	0.00282125	0.0184609	0.00381608	0.982716	0.985739	0.992295	A	G	0.0098	0	0	0	0
5.MAP	rs116429934	8	4682266	A	C	0.98	intron	CSMD1	-3.94699	0.807381	1.0154e-06	-3.94699	0.807381	23.8987	0	0	1.38562e-06	0.000602029	0.006804	0.0196012	0.980701	0.981461	0.987564	A	C	0.9811	1	1	1	1
5.MAP	rs114387745	8	4682358	G	C	0.99	NA	NA	-4.57075	0.975687	2.80437e-06	-4.57075	0.975687	21.946	0	0	3.82148e-06	0.00209494	0.0217176	0.00363335	0.984277	0.990396	0.993512	NA	NA	NA	NA	NA	NA	NA
5.MAP	rs7834376	8	14879525	T	G	0.8	intron	SGCZ	-0.245398	0.256076	0.337911	0.387983	1.18003	0.918341	27.4693	94.8127	1.37295e-07	1.80709e-06	9.92652e-05	0.215612	0.794565	0.822468	0.793863	G	T	0.2141	0.1023	0.0804	0.159	0.0644
5.MAP	rs72698162	9	11408315	T	C	0.97	intergenic	RP11-23D5.1	2.86919	0.598562	1.63917e-06	2.86919	0.598562	22.9774	0	0	2.24033e-06	0.000190142	0.139637	0.00389633	0.976281	0.95358	0.967376	C	T	0.0446	0.1369	0.006	0.2127	0.0941
5.MAP	rs56346387	9	11411676	T	G	0.97	intergenic	RP11-23D5.1	2.8462	0.61105	3.19469e-06	2.8462	0.61105	21.6959	0	0	4.3543e-06	0.000359248	0.142704	0.00465246	0.97665	0.954147	0.969809	G	T	0.0446	0.1369	0.005	0.2127	0.0941
5.MAP	rs10959781	9	11417276	T	G	0.97	intergenic	RP11-23D5.1	2.8479	0.613394	3.43625e-06	2.8479	0.613394	21.5561	0	0	4.67396e-06	0.000410396	0.122126	0.00540507	0.976775	0.954249	0.970249	G	T	0.0446	0.1369	0.005	0.2127	0.0941
5.MAP	rs10959788	9	11422521	A	G	0.97	intergenic	RP11-23D5.1	2.84292	0.613351	3.56832e-06	2.84292	0.613351	21.4838	0	0	4.85165e-06	0.000442407	0.117035	0.00556329	0.976827	0.954293	0.970262	A	G	0.9554	0.8631	0.995	0.7873	0.9049
5.MAP	rs4563977	9	11425356	A	G	0.97	intergenic	RP11-23D5.1	2.84064	0.613449	3.64583e-06	2.84064	0.613449	21.4426	0	0	4.95576e-06	0.000467265	0.114858	0.00556329	0.976895	0.954307	0.970262	A	G	0.9554	0.8631	0.995	0.7873	0.9049
5.MAP	rs12376585	9	11429566	T	C	0.97	intergenic	RP11-23D5.1	2.85756	0.613967	3.25148e-06	2.85756	0.613967	21.6621	0	0	4.42888e-06	0.000453185	0.107753	0.00550984	0.976749	0.954351	0.970208	C	T	0.0446	0.1369	0.005	0.2127	0.0941
5.MAP	rs10959797	9	11431990	G	A	0.97	intergenic	RP11-23D5.1	2.89306	0.612856	2.35127e-06	2.89306	0.612856	22.2843	0	0	3.21098e-06	0.000371824	0.093632	0.00556329	0.976572	0.95518	0.970262	A	G	0.0446	0.1369	0.005	0.2117	0.0951
5.MAP	rs35278449	9	128172963	C	G	0.89	intergenic	MAPKAP1	1.49313	0.333087	7.36999e-06	1.58207	0.624819	20.0947	1.60186	70.2609	4.35287e-06	1.08791e-05	0.0124737	0.26797	0.913749	0.839275	0.872952	C	G	0.8722	0.7464	0.748	0.665	0.7096
5.MAP	rs925473	9	128228026	A	G	0.95	intron	MAPKAP1	2.22977	0.479193	3.26859e-06	2.22977	0.479193	21.6521	0	0	4.45133e-06	0.000388075	0.0126068	0.0838231	0.943773	0.893772	0.978643	G	A	0.0537	0.2637	0.2321	0.3787	0.2924
5.MAP	rs13287071	9	128268224	T	C	0.96	intron	MAPKAP1	2.42589	0.522482	3.43361e-06	2.42589	0.522482	21.5576	0	0	4.67041e-06	0.000305836	0.0133082	0.0887111	0.958949	0.893961	0.981225	C	T	0.0469	0.2392	0.2312	0.3479	0.2873
5.MAP	rs13301073	9	128284378	G	A	0.96	intron	MAPKAP1	2.42835	0.521164	3.17034e-06	2.42835	0.521164	21.7106	0	0	4.3211e-06	0.000317125	0.0134758	0.0779947	0.958575	0.89319	0.981076	A	G	0.0477	0.2392	0.2312	0.3499	0.2894
5.MAP	rs13289009	9	128289507	A	G	0.96	intron	MAPKAP1	2.42981	0.519254	2.87673e-06	2.42981	0.519254	21.8971	0	0	3.91731e-06	0.000493357	0.0131933	0.0482316	0.95846	0.893364	0.980542	A	G	0.9493	0.7363	0.7688	0.6173	0.7045
5.MAP	rs12553699	9	128294526	C	G	0.96	intron	MAPKAP1	2.41105	0.517885	3.23088e-06	2.41105	0.517885	21.6743	0	0	4.40183e-06	0.000310257	0.0205028	0.0504977	0.957721	0.892768	0.980596	C	G	0.9501	0.7363	0.7688	0.6173	0.7076
5.MAP	rs5016056	9	128310807	C	T	0.96	intron	MAPKAP1	2.4277	0.521159	3.1888e-06	2.4277	0.521159	21.6995	0	0	4.34657e-06	0.000363181	0.0124995	0.0752077	0.958403	0.892724	0.981076	C	T	0.9523	0.7594	0.7738	0.6501	0.7526
5.MAP	rs35237975	9	128313867	A	G	0.96	intron	MAPKAP1	2.42782	0.520953	3.15696e-06	2.42782	0.520953	21.7187	0	0	4.30261e-06	0.000361429	0.0124227	0.0753107	0.958314	0.892695	0.981049	A	G	0.9531	0.7594	0.7738	0.6501	0.7526
5.MAP	rs4838275	9	128352785	C	T	0.96	intron	MAPKAP1	2.44593	0.519442	2.49217e-06	2.44593	0.519442	22.1725	0	0	3.40241e-06	0.000172983	0.0179181	0.0738703	0.957945	0.891735	0.981069	C	T	0.9523	0.7565	0.7768	0.6521	0.7505
5.MAP	rs7864945	9	128373469	C	T	0.96	intron	MAPKAP1	2.44479	0.521678	2.78059e-06	2.44479	0.521678	21.9623	0	0	3.79004e-06	0.000238832	0.0144913	0.0800308	0.958351	0.892564	0.981204	C	T	0.9523	0.7565	0.7808	0.6521	0.7485
5.MAP	rs13286111	9	128429951	A	T	0.95	intron	MAPKAP1	2.57719	0.498742	2.37394e-07	2.57719	0.498742	26.7018	0	0	3.28981e-07	0.000126119	0.00250557	0.0742642	0.953978	0.87241	0.980826	A	T	0.9508	0.7334	0.7837	0.6054	0.6922
5.MAP	rs13293237	9	128430966	T	C	0.95	intron	MAPKAP1	2.51527	0.497359	4.2536e-07	2.51527	0.497359	25.5757	0	0	5.88234e-07	0.000246281	0.00250076	0.0742642	0.953618	0.872366	0.980826	C	T	0.0507	0.2867	0.2163	0.4284	0.3119
5.MAP	rs4838281	9	128431502	G	A	0.95	intron	MAPKAP1	2.51623	0.497363	4.21169e-07	2.51623	0.497363	25.5948	0	0	5.83009e-07	0.000246281	0.00250076	0.0735317	0.953618	0.872366	0.980779	A	G	0.0507	0.2867	0.2173	0.4284	0.3119
5.MAP	rs13296765	9	128455859	T	C	0.95	intron	MAPKAP1	2.37423	0.490034	1.26591e-06	2.37423	0.490034	23.4743	0	0	1.72883e-06	0.000273799	0.00598548	0.0822664	0.95227	0.870111	0.979217	C	T	0.0499	0.2666	0.2183	0.3946	0.3078
5.MAP	rs17259739	9	128456639	T	C	0.95	intron	MAPKAP1	2.34083	0.488544	1.65579e-06	2.34083	0.488544	22.958	0	0	2.26432e-06	0.000356207	0.00691898	0.0745169	0.952056	0.870183	0.979069	C	T	0.0507	0.2666	0.2173	0.3946	0.3057
5.MAP	rs10826694	10	30076354	G	T	0.62	intergenic	SVIL	0.981143	0.211068	3.34427e-06	0.981143	0.211068	21.6082	0	0	4.55062e-06	0.00978104	0.120469	0.000252696	0.599297	0.660623	0.62473	G	T	0.6407	0.5086	0.6032	0.4771	0.7106
5.MAP	rs10826695	10	30077672	G	A	0.57	intergenic	SVIL	0.996873	0.207077	1.47928e-06	0.996873	0.207077	23.1747	0	0	2.01876e-06	0.0113016	0.0922574	0.000102476	0.564036	0.61771	0.558861	A	G	0.4085	0.5	0.3988	0.5239	0.2883
5.MAP	rs112661265	10	62654358	T	C	0.98	intron	RHOBTB1	-3.29284	0.802701	4.09244e-05	-3.85446	3.00365	16.828	9.40871	89.2502	4.15768e-07	0.0335497	2.89177e-08	0.711655	0.970257	0.97743	0.995134	C	T	0.0076	0	0	0	0
5.MAP	rs4670	11	8706406	T	G	0.75	synonymous	RPL27A	-1.11349	0.237403	2.7284e-06	-1.11349	0.237403	21.9987	0	0	3.72101e-06	0.000371772	0.0451835	0.0152546	0.757237	0.763664	0.745627	G	T	0.2617	0.1009	0.0635	0.0646	0.1339
5.MAP	rs77786762	11	8706639	C	T	0.77	3_prime_UTR	RPL27A	-1.24487	0.245006	3.75515e-07	-1.24487	0.245006	25.8162	0	0	5.1973e-07	7.42423e-05	0.0218649	0.0154188	0.768143	0.78571	0.772682	C	T	0.7549	0.9049	0.9375	0.9354	0.8661
5.MAP	rs3752849	11	8729057	A	G	0.75	intron	ST5	-1.12772	0.240317	2.69708e-06	-1.12772	0.240317	22.0208	0	0	3.67876e-06	0.000373635	0.202691	0.00448978	0.721158	0.780268	0.788997	A	G	0.7632	0.9078	0.9325	0.9672	0.8885
5.MAP	rs115718628	11	111215144	G	A	0.99	upstream	MIR4491	-4.0474	0.893552	5.91065e-06	-3.09234	1.94637	20.5169	1.10179	75.8319	4.52654e-06	2.71303e-05	0.328942	0.00138156	0.987297	0.989785	0.984334	A	G	0.0189	0	0	0	0
5.MAP	rs76055470	11	111231872	G	T	0.99	intron	POU2AF1	-4.23564	0.900588	2.56121e-06	-3.23515	1.97991	22.12	1.18176	76.3441	1.88875e-06	2.12925e-05	0.331603	0.000673156	0.987292	0.989828	0.984793	G	T	0.9788	1	1	1	1
5.MAP	rs77618079	11	111240353	A	G	0.99	intron	POU2AF1	-4.36217	0.946538	4.05493e-06	-3.30241	2.12662	21.2387	1.15246	76.7132	3.03668e-06	3.96176e-05	0.289011	0.000588058	0.98989	0.990992	0.984847	A	G	0.9788	1	1	1	1
5.MAP	rs116508558	11	111244143	G	C	0.99	intron	POU2AF1	-4.36217	0.946538	4.05493e-06	-3.30241	2.12662	21.2387	1.15246	76.7132	3.03668e-06	3.96176e-05	0.289011	0.000588058	0.98989	0.990992	0.984847	C	G	0.0212	0	0	0	0
5.MAP	rs77173237	11	111248720	T	C	0.99	intron	POU2AF1	-4.46687	0.959809	3.25679e-06	-3.46893	2.08329	21.659	0.820721	74.9849	2.90122e-06	3.27105e-05	0.343857	0.000694197	0.989989	0.991254	0.984976	C	T	0.0204	0	0	0	0
5.MAP	rs77014434	11	111252367	G	A	0.99	intron	POU2AF1	-4.44161	0.950899	2.99804e-06	-3.48839	2.03906	21.8178	0.683003	74.2198	2.86987e-06	3.22894e-05	0.365923	0.000703425	0.989936	0.991283	0.984719	A	G	0.0204	0	0	0	0
5.MAP	rs376726660	12	122693955	A	G	0.93	intron	DIABLO	-2.01723	0.407086	7.22227e-07	-2.01723	0.407086	24.5549	0	0	9.91496e-07	0.0106133	0.0177519	0.000236584	0.931175	0.911176	0.935658	A	G	0.9463	0.9885	1	1	1
5.MAP	rs17090853	14	94907748	C	A	0.92	downstream	SERPI-11	-1.86658	0.397339	2.6309e-06	-1.86658	0.397339	22.0685	0	0	3.58934e-06	0.0291968	0.269418	3.10438e-05	0.937542	0.952256	0.895208	A	C	0.0961	0.0029	0	0.003	0
5.MAP	rs8021644	14	94926102	C	T	0.92	downstream	SERPI-9	-1.70835	0.365216	2.90174e-06	-1.69775	0.377237	21.8805	0	4.47212	3.95154e-06	0.010972	0.695269	3.10767e-05	0.93284	0.940629	0.885239	C	T	0.8949	0.9971	1	0.997	1
5.MAP	rs12892340	14	94934176	G	A	0.84	intron	SERPI-9	-1.31542	0.288251	5.03213e-06	-1.16347	0.553548	20.825	1.0607	71.3309	3.94066e-06	0.00542907	0.924676	7.49889e-06	0.861277	0.794427	0.845587	A	G	0.1641	0.2767	0.1716	0.4543	0.3896
5.MAP	rs7166383	15	33514860	T	G	0.05	intergenic	TMCO5B	-2.19182	0.470096	3.124e-06	-2.19182	0.470096	21.7388	0	0	4.25705e-06	0.000927024	0.265611	0.00189844	0.0609382	0.0300931	0.0533725	G	T	0.9425	0.9942	1	1	1
5.MAP	rs6494981	15	33521677	C	T	0.05	intergenic	TMCO5B	-2.40052	0.493824	1.16739e-06	-2.40052	0.493824	23.6302	0	0	1.59395e-06	0.000236041	0.0550245	0.00883865	0.0512234	0.0316647	0.0489795	C	T	0.053	0.0029	0	0	0
5.MAP	rs184809975	17	12072289	C	T	0.99	intergenic	MAP2K4	-4.60605	0.905568	3.65e-07	-4.60605	0.905568	25.8711	0	0	5.04275e-07	0.186431	0.183851	1.70505e-06	0.99949	0.996042	0.967228	C	T	0.9766	1	0.999	1	1
5.MAP	rs115236042	17	12082618	C	A	0.99	intergenic	RP11-471L13.2	-4.18406	0.876393	1.8044e-06	-4.18406	0.876393	22.7928	0	0	2.46671e-06	0.479827	0.141292	6.35322e-06	0.999297	0.99594	0.965484	A	C	0.0257	0	0	0	0
5.MAP	rs114683033	17	12086421	G	A	0.99	intergenic	RP11-471L13.2	-4.56882	0.894965	3.30745e-07	-4.56882	0.894965	26.0613	0	0	4.55123e-07	0.251054	0.198605	1.30213e-06	0.999459	0.996071	0.967106	A	G	0.0212	0	0	0	0
5.MAP	rs114779536	17	12089246	A	G	0.99	intergenic	RP11-471L13.2	-4.16882	0.877113	2.00527e-06	-4.16882	0.877113	22.59	0	0	2.73839e-06	0.141915	0.208707	9.13401e-06	0.999469	0.996115	0.965585	A	G	0.975	1	1	1	1
5.MAP	rs150218634	17	12089417	A	G	0.99	intergenic	RP11-471L13.2	-4.63106	0.894438	2.24738e-07	-4.63106	0.894438	26.8077	0	0	3.11211e-07	0.0783893	0.251298	1.10737e-06	0.999573	0.996202	0.96743	A	G	0.9788	1	1	1	1
5.MAP	rs230923	17	15117019	A	G	0.36	intergenic	PMP22	-0.379447	0.215207	0.0778705	-0.537784	0.835868	3.1088	18.6306	92.807	4.25578e-06	0.00376624	0.0174607	4.00078e-05	0.322163	0.394383	0.392241	A	G	0.4002	0.6311	0.6766	0.6421	0.7106
5.MAP	rs9960278	18	56007474	A	G	0.71	intron	NEDD4L	-1.0447	0.225441	3.58648e-06	-1.0447	0.225441	21.4741	0	0	4.87604e-06	0.0030425	0.0532743	0.0027199	0.775734	0.668495	0.637044	A	G	0.6755	0.6383	0.7054	0.6889	0.729
5.MAP	rs189500098	19	53199266	A	G	0.92	intergenic	ZNF83	1.77581	0.38283	3.50742e-06	1.6052	0.664643	21.5168	0.347237	65.1207	3.98566e-06	0.000223379	0.967221	0.000223107	0.915983	0.890425	0.925311	A	G	0.9092	0.9856	0.997	1	1
5.MAP	rs73598500	20	5380909	A	T	0.96	intergenic	RP5-971N18.3	2.59457	0.550802	2.47065e-06	2.60074	0.57075	22.1892	0	5.35821	3.37343e-06	0.0152911	0.108365	6.88614e-05	0.9587	0.964348	0.965639	A	T	0.9667	1	1	1	1
5.MAP	rs77648973	20	8556837	C	T	0.98	intron	PLCB1	-3.19965	0.692104	3.781e-06	-3.48323	1.20877	21.3728	0.737946	59.1617	3.51208e-06	1.29763e-05	0.140977	0.0240796	0.984017	0.981621	0.964423	C	T	0.966	0.9986	0.9911	0.996	0.9928
5.MAP	rs73315104	21	21751038	G	T	0.85	intergenic	AP000472.3	1.49768	0.285628	1.57586e-07	1.4498	0.363033	27.494	0	32.5518	2.16206e-07	1.67197e-05	0.619384	0.000631128	0.867253	0.87369	0.805643	G	T	0.8313	0.8833	0.7688	0.9225	0.9356
5.MAP	rs11911558	21	21751647	A	G	0.89	intergenic	AP000472.3	1.52753	0.323359	2.31301e-06	1.52753	0.323359	22.3158	0	0	3.15869e-06	0.000925557	0.563922	0.000360908	0.920012	0.901426	0.831083	A	G	0.8585	0.8847	0.7669	0.9225	0.9356
5.MAP	rs11909759	21	21752428	T	C	0.93	intergenic	AP000472.3	1.93266	0.40409	1.72918e-06	1.95261	0.60647	22.8746	0	45.344	2.36747e-06	4.79815e-05	0.547566	0.00189769	0.956039	0.951281	0.888923	C	T	0.0825	0.0101	0	0	0
5.MAP	rs11908803	21	21752616	G	T	0.95	intergenic	AP000472.3	2.47585	0.494717	5.59859e-07	2.27273	0.866989	25.0458	0	61.6092	7.69319e-07	3.97463e-05	0.971769	0.000255596	0.96856	0.960623	0.932387	G	T	0.9463	0.9928	1	1	1
5.MAP	rs77156383	21	21753040	T	G	0.93	intergenic	AP000472.3	1.92893	0.404696	1.8758e-06	1.94974	0.59824	22.7182	0	43.8199	2.56316e-06	5.51427e-05	0.544799	0.00189463	0.956185	0.951426	0.889017	G	T	0.0825	0.0101	0	0	0
5.MAP	rs11911622	21	21754160	T	C	0.83	intergenic	AP000472.3	1.46316	0.270354	6.23232e-08	1.41268	0.345478	29.2898	0	32.957	8.48586e-08	7.28141e-06	0.618965	0.000558999	0.842878	0.868743	0.789943	C	T	0.1838	0.1182	0.2321	0.0785	0.0644
5.MAP	rs73315125	21	21754619	A	G	0.83	intergenic	AP000472.3	1.46554	0.270354	5.93329e-08	1.41519	0.345359	29.3851	0	32.9131	8.02135e-08	7.04069e-06	0.61594	0.000551626	0.842836	0.868597	0.789903	A	G	0.8162	0.8818	0.7679	0.9215	0.9356
5.MAP	rs2242886	21	36387806	C	T	0.98	intron	RUNX1	-2.05122	0.705343	0.00363607	-3.68401	2.74641	8.45717	13.455	90.6332	3.88723e-06	0.814013	0.0816087	2.3503e-07	0.966264	0.988941	0.985807	C	T	0.9796	0.915	0.997	0.9304	0.9816
5.MAP	rs6002888	22	43071727	C	G	0.94	intergenic	SCUBE1	-1.9223	0.43455	9.70435e-06	-1.43247	1.05091	19.5688	2.08523	79.7448	4.44704e-06	0.00226222	0.251171	1.44986e-05	0.925661	0.953929	0.944965	C	G	0.9584	0.9957	1	1	1
5.MAP	rs5996274	22	43498114	G	A	0.32	intergenic	SCUBE1	1.04726	0.21898	1.73195e-06	1.06683	0.337465	22.8716	0.454655	54.9353	1.86519e-06	1.33956e-05	0.0119707	0.153098	0.291962	0.394063	0.324818	A	G	0.6059	0.3487	0.624	0.1272	0.3671
Stage 1 meta-analysis of AWI-GEN regions i.e. East (E), South (S) and West (W) African subsets.
Given with respect to Build 37 (GRCh37/hg19).
Arranged in order of trait, chromosome, position and SNP. 437 SNPs with duplicate SNPs in bold.
Abbreviations: CHR, chromosomes; POS, gene position; SNP, single nucleotide polymorphism; A1, effect allele; A2, reference allele; AF, effect allele frequency; FE, fixed-effects; RE2, Han and Eskin's random-effects; Beta, effect size RE estimates for continuous trait i.e. systolic blood pressure (SBP), diastolic blood pressure (DBP), pulse pressure (PP) and mean-arterial pressure (MAP); OR, odds …
Beta, SE: EAF and P-value (two-tailed) calculated using RE2 (Han and Eskin's random-effects) model implemented in METASOFT v2.0.1 69.
P: P-values RE2 for P-value<5E-6, with each regions P-value<5E-4 in bold.
Beta and SE for Random Effects (RE) as provided by METASOFT v2.0.1 69.
Previous Studies AF: Extracted from the PhenoScanner database, which uses the AF of the first allele in 1000G phase 3, for each ancestry 37.

## Sheet: S7_S2
Supplementary Data 7: Stage 2 Discovery GWAS SNPs, associated with five BP traits at p<5E-06 (based on Stage 1, UGR and UKBB datasets).
Stage 2 GWAS (5E-6)																		GWAS by Region						Previous Studies AF
Trait	SNP	CHR	POS	A1	A2	AF	Type	Nearest_Gene	BETA_FE	SE_FE	PVALUE_FE	BETA_RE	SE_RE	Mean_Effect_RE2	Het_RE2	I2	PVALUE_RE2	P_S1	P_UGR	P_UKBB	AF_S1	AF_UGR	AF_UKBB	A1_2	A2_2	Afr	Amr	Eas	Eur	Aas
1.SBP	rs112695654	1	9343425	C	T	0.99	downstream	Z98044.1	0.429662	0.0901784	1.89251e-06	0.429662	0.0901784	22.7012	0	0	2.31883e-06	0.787183	1.96398e-06	NA	0.986059	0.989394	NA	C	T	0.9909	1	1	1	1
1.SBP	rs142602872	2	197117586	T	A	0.97	intron	HECW2	-0.269784	0.0567048	1.95814e-06	-0.163857	0.352497	22.6357	0	20.2018	2.67441e-06	0.660829	1.61254e-06	0.163604	0.97375	0.973997	0.965626	A	T	0.0356	0	0	0	0
1.SBP	rs6724012	2	197124537	C	G	0.97	intron	HECW2	-0.239072	0.0504596	2.1596e-06	-0.0829541	0.675701	22.4476	0	60.0162	2.94963e-06	0.163716	2.27451e-06	0.0753699	0.969517	0.966349	0.965315	C	G	0.9644	0.9986	1	1	1
1.SBP	rs115358527	2	197128293	G	T	0.95	intron	HECW2	-0.21821	0.0461852	2.30496e-06	0.303406	0.607898	22.3225	0	69.2052	3.14766e-06	0.743927	1.51957e-06	0.0180914	0.946969	0.95995	0.945824	G	T	0.9418	0.9986	1	0.999	1
1.SBP	rs115702999	2	197128384	C	T	0.97	intron	HECW2	-0.291843	0.0561285	1.99771e-07	0.0829431	0.796171	27.0353	0	66.7489	2.77172e-07	0.22864	1.8165e-07	0.0363267	0.974299	0.973295	0.968127	C	T	0.9675	1	1	1	1
1.SBP	rs11888186	2	197129480	G	A	0.95	intron	HECW2	-0.22196	0.047083	2.42629e-06	0.354522	0.639137	22.2239	0	71.0214	3.31321e-06	0.774857	1.54583e-06	0.0146867	0.948572	0.96116	0.946641	A	G	0.0575	0.0014	0	0	0
1.SBP	rs145241697	3	73200353	C	T	0.96	intergenic	LINC02050	0.285313	0.0612914	3.23949e-06	0.285313	0.0612914	21.6692	0	0	4.41314e-06	0.809174	2.37228e-06	0.605524	0.955626	0.97804	0.962038	C	T	0.9667	0.9841	1	0.9881	0.9949
1.SBP	rs76552858	3	135621560	C	T	0.91	intergenic	KRT18P35	-0.137051	0.0282549	1.23146e-06	-0.137051	0.0282549	23.5274	0	0	1.68208e-06	0.908731	1.33772e-06	0.561338	0.929128	0.881754	0.917636	C	T	0.9092	0.9841	0.997	0.994	0.9785
1.SBP	rs115203217	3	135663939	C	T	0.88	intergenic	KRT18P35	-0.129531	0.0258662	5.50737e-07	-0.129531	0.0258662	25.0774	0	0	7.57979e-07	0.817031	6.95229e-07	0.207189	0.900872	0.854058	0.884505	C	T	0.8752	0.9827	0.998	0.997	0.9785
1.SBP	rs114847851	5	31010087	T	C	0.98	intergenic	CTD-2197M16.1	-0.432126	0.0942401	4.5317e-06	-2.03531	1.25925	21.0257	0.443563	78.6589	4.88817e-06	0.00225963	2.01284e-05	0.0888852	0.979474	0.990393	0.984856	C	T	0.0144	0	0	0	0
1.SBP	rs7712456	5	129897289	T	G	0.06	intergenic	CTB-1I21.1	-0.159323	0.0335368	2.02708e-06	-0.159323	0.0335368	22.5692	0	0	2.76848e-06	0.134166	2.91293e-06	0.858441	0.052639	0.0805533	0.0726299	G	T	0.9327	0.5346	0.623	0.4473	0.5245
1.SBP	rs12654241	5	129905417	C	T	0.06	intergenic	CTB-1I21.1	-0.159218	0.0334952	1.99986e-06	-0.159218	0.0334952	22.5952	0	0	2.73092e-06	0.133272	2.8768e-06	0.853578	0.052552	0.0807687	0.0727771	C	T	0.0673	0.4669	0.377	0.5537	0.4847
1.SBP	rs7448367	5	129936371	T	A	0.06	downstream	AC005741.2	-0.15928	0.0335788	2.10091e-06	-0.15928	0.0335788	22.5005	0	0	2.87038e-06	0.135694	3.01832e-06	0.861537	0.0530703	0.0804089	0.0727771	A	T	0.9334	0.5317	0.623	0.4463	0.5184
1.SBP	rs149279133	6	34483999	G	A	0.98	intron	PACSIN1	-0.334447	0.0715473	2.94682e-06	-0.334447	0.0715473	21.8509	0	0	4.01323e-06	0.268832	4.40179e-06	0.639114	0.976835	0.9833	0.971935	A	G	0.0242	0.0115	0	0.0089	0
1.SBP	rs17428471	7	27337867	G	T	0.87	intergenic	RPL35P4	-1.74	0.369953	2.55985e-06	-1.74	0.369953	22.1211	0	0	3.14141e-06	2.66304e-05	NA	0.0315106	0.874779	NA	0.871036	G	T	0.8464	0.9193	0.9633	0.9314	0.9744
1.SBP	rs884687	7	154710297	A	G	0.83	intergenic	PAXIP1-AS2	0.0852269	0.0235685	0.000299038	-1.01025	0.684298	13.0764	8.50386	90.7118	4.61606e-06	0.00469822	9.56632e-05	0.000735791	0.839501	0.816295	0.841999	A	G	0.8381	0.5749	0.5913	0.7316	0.6421
1.SBP	rs2410230	8	14940646	G	C	0.14	intron	SGCZ	-0.120733	0.0254621	2.11961e-06	-0.120733	0.0254621	22.4835	0	0	2.89564e-06	0.724889	2.04258e-06	0.485204	0.129235	0.149684	0.137692	C	G	0.8691	0.8127	0.7976	0.8728	0.7014
1.SBP	rs73595842	10	19845861	G	T	0.81	intron	MALRD1	-0.112519	0.0233783	1.48701e-06	-0.100706	0.122342	23.1647	0	14.496	2.02932e-06	0.454553	1.4029e-06	0.19655	0.804241	0.812361	0.798692	G	T	0.8011	0.9726	0.8869	0.993	0.9939
1.SBP	rs113656294	11	5109108	G	A	0.96	upstream	OR52E3P	-0.251679	0.0513612	9.57505e-07	-0.251679	0.0513612	24.0117	0	0	1.30945e-06	0.915269	1.18894e-06	0.190848	0.962301	0.967863	0.966223	A	G	0.0749	0.0029	0	0	0.0041
1.SBP	rs76293014	11	5109311	G	C	0.96	upstream	OR52E3P	-0.250626	0.0511764	9.71614e-07	-0.250626	0.0511764	23.9836	0	0	1.32848e-06	0.915269	1.20554e-06	0.190848	0.962301	0.967692	0.966223	C	G	0.0749	0.0029	0	0	0.0041
1.SBP	rs78657785	11	5109596	C	A	0.96	upstream	OR52E3P	-0.249795	0.0514186	1.18539e-06	-0.249795	0.0514186	23.6008	0	0	1.61893e-06	0.957984	1.47273e-06	0.165055	0.962213	0.96777	0.966631	A	C	0.0749	0.0029	0	0	0.0041
1.SBP	rs12271037	11	79504902	A	C	0.73	intergenic	AP000478.1	-0.104197	0.0209693	6.72867e-07	-0.104197	0.0209693	24.6913	1.11022e-16	0	9.2433e-07	0.877594	5.28569e-07	0.494829	0.720601	0.749303	0.73439	A	C	0.7511	0.8905	0.9692	0.8489	0.8712
1.SBP	rs4944389	11	82138542	T	G	0.66	intron	MIR4300HG	0.0884842	0.0191138	3.66865e-06	0.0884842	0.0191138	21.4306	0	0	4.9864e-06	0.692723	3.98765e-06	0.781712	0.664556	0.641657	0.665986	G	T	0.3215	0.6945	0.3472	0.832	0.7055
1.SBP	rs967148	11	82148538	C	A	0.65	intron	MIR4300HG	0.0881532	0.0187561	2.6018e-06	0.0881532	0.0187561	22.0899	0	0	3.55002e-06	0.461299	2.93218e-06	0.878932	0.66204	0.613047	0.656277	A	C	0.3328	0.6931	0.3482	0.831	0.7086
1.SBP	rs1399347	11	82150867	A	G	0.64	intron	MIR4300HG	0.092764	0.0185749	5.91284e-07	0.092764	0.0185749	24.9405	0	0	8.11619e-07	0.484185	7.62229e-07	0.350454	0.658382	0.594028	0.652468	A	G	0.6664	0.3112	0.6528	0.168	0.2904
1.SBP	rs147295627	12	10489485	C	T	0.96	intron	RP11-277P12.10	-0.28186	0.0581896	1.27369e-06	-0.28186	0.0581896	23.4626	5.55112e-17	0	1.73928e-06	0.450235	1.52556e-06	0.73356	0.955968	0.973747	0.969819	C	T	0.9523	0.9986	1	1	1
1.SBP	rs12148823	15	98646562	C	G	0.59	non_coding_transcript_exon	LINC01582	0.0901148	0.018355	9.12894e-07	0.0901148	0.018355	24.1036	0	0	1.24671e-06	0.518742	9.62207e-07	0.601097	0.603389	0.554899	0.63278	C	G	0.6392	0.9063	0.7837	0.8171	0.8834
1.SBP	rs8089278	18	14241874	A	G	0.92	intron	ANKRD20A5P	0.186527	0.0402534	3.58983e-06	-0.172589	0.408853	21.4723	0	49.6928	4.88054e-06	0.692829	2.08948e-06	0.095398	0.921598	0.923287	0.921592	A	G	0.9092	0.9524	0.999	0.9095	0.9714
1.SBP	rs6001911	22	40825193	A	G	0.84	intron	MKL1	-0.1235	0.0266042	3.44872e-06	-0.17996	0.233609	21.5492	0	42.6757	4.69075e-06	0.0731516	4.95606e-06	0.323919	0.81032	0.867418	0.860829	A	G	0.857	0.9251	0.7619	0.9066	0.8793
1.SBP	rs6001912	22	40828361	T	C	0.84	intron	MKL1	-0.125265	0.0266656	2.63198e-06	-0.182271	0.208753	22.0677	0	35.854	3.5908e-06	0.0779728	3.83744e-06	0.391406	0.810502	0.868035	0.858802	C	T	0.1475	0.0749	0.2391	0.0934	0.1217
2.DBP	rs114007149	2	44643657	G	A	0.96	intron	CAMKMT	-1.78186	0.38489	3.66481e-06	-1.78186	0.38489	21.4326	0	0	4.4882e-06	8.92203e-05	NA	0.0134842	0.956893	NA	0.959472	A	G	0.0393	0.0043	0	0	0
2.DBP	rs573041329	2	76623981	A	G	0.99	intergenic	RN7SKP203	-0.460873	0.100012	4.06186e-06	0.723139	1.33735	21.2354	3.00731	91.0852	1.03699e-06	0.00608651	5.95048e-07	NA	0.985114	0.991665	NA	A	G	0.997	1	1	1	1
2.DBP	rs548372528	2	76625167	A	G	0.99	intergenic	RN7SKP203	-0.454639	0.0990738	4.45617e-06	0.718086	1.32612	21.0579	2.79377	90.8962	1.27403e-06	0.00656283	6.86225e-07	NA	0.985353	0.991587	NA	A	G	0.997	1	1	1	1
2.DBP	rs547076819	2	76626629	C	T	0.99	intergenic	RN7SKP203	-0.454191	0.0991946	4.67667e-06	0.718251	1.32594	20.9653	2.79346	90.8935	1.3367e-06	0.00656283	7.21223e-07	NA	0.985353	0.991595	NA	C	T	0.997	1	1	1	1
2.DBP	rs116048683	2	76627743	C	T	0.99	intergenic	RN7SKP203	-0.460495	0.101891	6.19904e-06	0.68897	1.30553	20.4257	2.64188	90.6721	1.91002e-06	0.00764711	9.4751e-07	NA	0.985391	0.991923	NA	C	T	0.997	1	1	1	1
2.DBP	rs557749571	2	76627824	A	G	0.99	intergenic	RN7SKP203	-0.4539	0.0990643	4.60835e-06	0.692995	1.30092	20.9935	2.53434	90.6156	1.50998e-06	0.00764711	7.29643e-07	NA	0.985391	0.99158	NA	A	G	0.997	1	1	1	1
2.DBP	rs184563041	2	76628769	G	A	0.99	intergenic	RN7SKP203	-0.453838	0.0990796	4.63792e-06	0.69382	1.30297	20.9813	2.37862	90.4642	1.6438e-06	0.00810566	7.59425e-07	NA	0.985511	0.99158	NA	A	G	0.003	0	0	0	0
2.DBP	rs115551021	2	168813304	T	C	0.98	intron	STK39	-0.308111	0.0657523	2.78676e-06	0.29675	0.559015	21.958	0	63.4603	3.7982e-06	0.0998524	8.63082e-07	0.474282	0.978924	0.977891	0.977607	C	T	0.0189	0.0014	0	0	0
2.DBP	rs73039435	2	177507564	G	C	0.76	intron	LINC01117	0.10174	0.021607	2.49357e-06	0.10174	0.021607	22.1714	0	0	3.40429e-06	0.689598	1.70439e-06	0.987019	0.753911	0.769617	0.763387	C	G	0.2542	0.0576	0.004	0.0895	0.0685
2.DBP	rs80087978	3	9257839	G	A	0.92	NA	NA	-0.151033	0.0323609	3.05424e-06	-0.151033	0.0323609	21.7822	0	0	4.16063e-06	0.111527	5.59285e-06	0.95768	0.915507	0.913454	0.949428	NA	NA	NA	NA	NA	NA	NA
2.DBP	rs116177650	3	88382453	C	T	0.98	intergenic	HSPE1P19	-0.314967	0.0674295	2.99663e-06	-0.929317	0.579338	21.8187	0	61.1984	4.08141e-06	0.0937728	9.61096e-06	0.0323938	0.982476	0.980794	0.987823	C	T	0.9917	0.9986	1	1	1
2.DBP	rs114836681	3	135673880	G	A	0.94	downstream	NDUFS6P1	-0.158606	0.031969	7.00386e-07	-0.158606	0.031969	24.6141	0	0	9.62821e-07	0.186961	9.93283e-07	0.995315	0.952301	0.909739	0.950392	A	G	0.0567	0.0086	0	0	0
2.DBP	rs141794168	3	135676303	C	T	0.91	downstream	NDUFS6P1	-0.14153	0.0287435	8.48374e-07	-0.14153	0.0287435	24.2448	0	0	1.15967e-06	0.201892	1.60724e-06	0.414901	0.926481	0.88568	0.920358	C	T	0.9138	0.9899	1	0.998	1
2.DBP	rs137953984	3	135676473	C	T	0.94	downstream	NDUFS6P1	-0.155657	0.0315919	8.34539e-07	-0.155657	0.0315919	24.2764	0	0	1.14071e-06	0.189201	1.17368e-06	0.995315	0.952285	0.908569	0.950392	C	T	0.9433	0.9914	0.999	1	1
2.DBP	rs116336752	3	135677003	A	G	0.94	downstream	NDUFS6P1	-0.155409	0.0315697	8.53411e-07	-0.155409	0.0315697	24.2334	0	0	1.16657e-06	0.186961	1.2038e-06	0.995315	0.952301	0.908506	0.950392	A	G	0.9433	0.9914	1	1	1
2.DBP	rs115980642	3	135691231	C	T	0.91	intron	PPP2R3A	-0.139941	0.0286818	1.06587e-06	-0.139941	0.0286818	23.8053	0	0	1.454e-06	0.277052	1.85059e-06	0.43082	0.925737	0.885524	0.919966	C	T	0.9138	0.9899	1	0.998	1
2.DBP	rs6800142	3	135698939	A	G	0.94	intron	PPP2R3A	-0.153951	0.0315146	1.03387e-06	-0.153951	0.0315146	23.864	0	0	1.41066e-06	0.240914	1.38109e-06	0.966048	0.952201	0.908194	0.950605	A	G	0.9433	0.9914	1	1	1
2.DBP	rs6439606	3	135706446	A	G	0.94	intron	PPP2R3A	-0.153985	0.0315391	1.04836e-06	-0.153985	0.0315391	23.8372	0	0	1.43028e-06	0.240561	1.3751e-06	0.989815	0.951972	0.908272	0.950417	A	G	0.9433	0.9914	1	1	1
2.DBP	rs116090565	3	135706987	C	T	0.91	intron	PPP2R3A	-0.141228	0.0286829	8.4894e-07	-0.141228	0.0286829	24.2435	0	0	1.16044e-06	0.286941	1.46863e-06	0.428859	0.925974	0.885563	0.919475	C	T	0.913	0.9899	1	0.998	1
2.DBP	rs115423366	3	135717765	T	A	0.91	intron	PPP2R3A	-0.141638	0.0285134	6.78482e-07	-0.141638	0.0285134	24.6753	0	0	9.32182e-07	0.301992	1.13435e-06	0.49199	0.923177	0.884057	0.91762	A	T	0.0885	0.0101	0	0.002	0
2.DBP	rs115555338	3	135724161	T	A	0.91	intron	PPP2R3A	-0.132111	0.0283765	3.22964e-06	-0.132111	0.0283765	21.6751	0	0	4.4002e-06	0.282806	5.41592e-06	0.464415	0.924746	0.8828	0.916876	A	T	0.0908	0.0101	0	0.002	0
2.DBP	rs6802901	3	135732941	C	A	0.94	intron	PPP2R3A	-0.154115	0.0315472	1.03319e-06	-0.154115	0.0315472	23.8653	0	0	1.40973e-06	0.277751	1.26848e-06	0.872282	0.951756	0.908397	0.951422	A	C	0.0567	0.0086	0	0	0
2.DBP	rs115697571	3	135736807	A	C	0.94	intron	PPP2R3A	-0.153404	0.0315313	1.1437e-06	-0.153404	0.0315313	23.6697	0	0	1.56109e-06	0.263722	1.42142e-06	0.844542	0.950012	0.908054	0.950932	A	C	0.9425	0.9914	1	1	1
2.DBP	rs148643270	3	135749326	T	G	0.94	intron	PPP2R3A	-0.155865	0.0317347	9.03882e-07	-0.155865	0.0317347	24.1227	0	0	1.23464e-06	0.253446	1.19157e-06	0.955283	0.951878	0.908975	0.95143	G	T	0.0582	0.0086	0	0	0
2.DBP	rs114776365	3	135769934	C	T	0.94	intron	PPP2R3A	-0.153955	0.0315486	1.06122e-06	-0.153955	0.0315486	23.8137	0	0	1.4477e-06	0.199847	1.52278e-06	0.841053	0.95154	0.908366	0.951177	C	T	0.944	0.9914	1	1	1
2.DBP	rs116561601	3	135776984	C	T	0.94	intron	PPP2R3A	-0.152816	0.0315862	1.31109e-06	-0.152816	0.0315862	23.4069	0	0	1.7895e-06	0.211165	1.824e-06	0.841053	0.950721	0.908405	0.951177	C	T	0.944	0.9914	1	1	1
2.DBP	rs75406565	3	135780906	C	T	0.94	intron	PPP2R3A	-0.153254	0.0315918	1.22788e-06	-0.153254	0.0315918	23.533	0	0	1.67717e-06	0.232902	1.67249e-06	0.841053	0.950417	0.908491	0.951177	C	T	0.944	0.9914	1	1	1
2.DBP	rs10049233	3	135785469	G	A	0.89	intron	PPP2R3A	-0.131393	0.0279154	2.51624e-06	-0.237495	0.155923	22.1541	0	36.4556	3.4348e-06	0.327983	6.19715e-06	0.0477634	0.899066	0.879319	0.880451	A	G	0.1225	0.111	0.0218	0.2147	0.2004
2.DBP	rs6799517	3	135792010	C	A	0.91	intron	PPP2R3A	-0.135754	0.0288568	2.54612e-06	-0.253465	0.159842	22.1314	0	31.2411	3.47502e-06	0.139948	6.5387e-06	0.111141	0.91667	0.885508	0.910436	A	C	0.1014	0.1182	0.0228	0.2207	0.2014
2.DBP	rs78749843	4	55166627	C	T	0.99	downstream	PDGFRA	0.475324	0.101308	2.70701e-06	0.409385	0.392018	22.0138	0	33.2821	3.69217e-06	0.23139	3.13449e-06	0.174162	0.981183	0.991572	0.989139	C	T	0.9834	0.9986	0.999	0.997	1
2.DBP	rs141245590	5	794447	C	T	0.92	downstream	ZDHHC11	1.55325	0.311471	6.1375e-07	1.55325	0.311471	24.8686	0	0	7.44691e-07	6.12064e-06	NA	0.0336797	0.913843	NA	0.926675	C	T	0.9198	0.9928	0.999	1	1
2.DBP	rs75256845	5	111445090	T	C	0.96	intergenic	RPL7L1P4	-0.252036	0.0540868	3.16444e-06	-0.252036	0.0540868	21.7142	0	0	4.31295e-06	0.203505	5.72033e-06	0.85714	0.956262	0.971227	0.973807	C	T	0.0242	0.0058	0	0	0
2.DBP	rs145836917	6	82058042	A	G	0.96	intergenic	RP11-207F8.1	-0.222875	0.0478492	3.19505e-06	-0.222875	0.0478492	21.6957	0	0	4.35478e-06	0.287664	5.52044e-06	0.313752	0.962356	0.961628	0.967162	A	G	0.9614	0.9986	1	1	1
2.DBP	rs145940506	6	82058936	G	A	0.96	intergenic	RP11-207F8.1	-0.219601	0.0468572	2.77796e-06	-0.219601	0.0468572	21.9641	0	0	3.78657e-06	0.273765	4.67117e-06	0.488689	0.957826	0.960184	0.962063	A	G	0.0431	0.0014	0	0	0
2.DBP	rs148610954	6	82058996	G	T	0.96	intergenic	RP11-207F8.1	-0.217984	0.0469842	3.49209e-06	-0.217984	0.0469842	21.5252	0	0	4.74913e-06	0.272442	5.86701e-06	0.487727	0.957893	0.960364	0.962087	G	T	0.9569	0.9986	1	1	1
2.DBP	rs78578970	6	82062708	G	T	0.97	intergenic	RP11-207F8.1	-0.230708	0.0487244	2.19098e-06	-0.230708	0.0487244	22.4198	0	0	2.99199e-06	0.383303	3.82116e-06	0.201801	0.965571	0.963204	0.969892	G	T	0.9644	1	1	1	1
2.DBP	rs7750496	6	124224459	A	G	0.37	intron	NKAIN2	0.0889415	0.01909	3.17666e-06	0.0889415	0.01909	21.7068	1.11022e-16	0	4.32984e-06	0.927388	4.32097e-06	0.21333	0.387719	0.35056	0.356031	A	G	0.3457	0.768	0.9196	0.8469	0.865
2.DBP	rs9347548	6	162280834	T	A	0.52	intron	PARK2	-0.0850514	0.0182369	3.10563e-06	-0.0850514	0.0182369	21.7502	0	0	4.23165e-06	0.958358	3.8992e-06	0.168124	0.501379	0.533158	0.544524	A	T	0.4576	0.4568	0.7044	0.504	0.5286
2.DBP	rs7763475	6	162281311	G	A	0.52	intron	PARK2	-0.0865724	0.0181828	1.9243e-06	-0.0865724	0.0181828	22.6692	0	0	2.62868e-06	0.949372	2.4635e-06	0.144166	0.499651	0.52928	0.543544	A	G	0.4584	0.4611	0.7063	0.506	0.5327
2.DBP	rs7746201	6	162281339	A	G	0.51	intron	PARK2	-0.0855462	0.0181941	2.57805e-06	-0.0855462	0.0181941	22.1075	0	0	3.51798e-06	0.831698	3.01734e-06	0.157389	0.493312	0.527648	0.539351	A	G	0.5401	0.5346	0.2937	0.4881	0.4642
2.DBP	rs7750426	6	162281372	T	G	0.51	intron	PARK2	-0.0854184	0.0181887	2.65012e-06	-0.0854184	0.0181887	22.0545	0	0	3.61531e-06	0.957035	3.33015e-06	0.165609	0.499434	0.527835	0.541803	G	T	0.4592	0.4625	0.7044	0.507	0.5317
2.DBP	rs7746351	6	162281412	A	T	0.52	intron	PARK2	-0.0848051	0.0181925	3.13851e-06	-0.0848051	0.0181925	21.73	2.22045e-16	0	4.27711e-06	0.936636	3.9457e-06	0.152586	0.499806	0.529166	0.543388	A	T	0.5416	0.5375	0.2946	0.493	0.4683
2.DBP	rs2186803	6	162281492	A	C	0.52	intron	PARK2	-0.0856285	0.0181602	2.41517e-06	-0.0856285	0.0181602	22.2328	2.22045e-16	0	3.29805e-06	0.847838	2.90513e-06	0.143452	0.500025	0.531366	0.543364	C	A	0.4584	0.464	0.7054	0.506	0.5307
2.DBP	rs2155486	6	162281533	T	A	0.52	intron	PARK2	-0.0870396	0.0182007	1.73368e-06	-0.0870396	0.0182007	22.8696	0	0	2.37339e-06	0.873533	2.16455e-06	0.126014	0.500449	0.530856	0.544459	T	A	0.5416	0.5375	0.2946	0.494	0.4693
2.DBP	rs2155485	6	162281564	A	G	0.52	intron	PARK2	-0.0866611	0.018213	1.95337e-06	-0.0866611	0.018213	22.6404	0	0	2.66798e-06	0.873716	2.43875e-06	0.126014	0.500447	0.530337	0.544459	G	A	0.4584	0.4625	0.7054	0.506	0.5307
2.DBP	rs2155484	6	162281957	A	G	0.53	intron	PARK2	-0.0856537	0.0183244	2.94972e-06	-0.0856537	0.0183244	21.849	0	0	4.0172e-06	0.864339	3.42052e-06	0.191739	0.50691	0.542074	0.555165	G	A	0.4478	0.4611	0.6994	0.505	0.5317
2.DBP	rs6943088	7	15602492	C	T	0.82	upstream	AGMO	-0.110684	0.0234328	2.31859e-06	-0.110684	0.0234328	22.3111	2.22045e-16	0	3.16633e-06	0.646415	1.33541e-06	0.513094	0.820552	0.810418	0.849011	C	T	0.8638	0.9914	1	1	1
2.DBP	rs28454821	7	52250613	C	T	0.87	intron	RP11-153N17.1	0.128041	0.0266331	1.52756e-06	0.128041	0.0266331	23.113	0	0	2.08468e-06	0.859113	1.6875e-06	0.617407	0.881246	0.861144	0.872409	C	T	0.8661	0.9899	1	1	1
2.DBP	rs58450947	7	52251473	G	C	0.85	intron	RP11-153N17.1	0.127088	0.0256317	7.11304e-07	0.127088	0.0256317	24.5843	0	0	9.77448e-07	0.94927	6.6062e-07	0.799537	0.850518	0.847635	0.849142	C	G	0.1536	0.2089	0.0774	0.1968	0.184
2.DBP	rs6985315	8	102123864	A	G	0.4	intergenic	KB-1460A1.1	0.0944101	0.0188829	5.74017e-07	0.0944101	0.0188829	24.9976	0	0	7.87016e-07	0.445178	3.75232e-07	0.567653	0.403024	0.387484	0.3962	A	G	0.3434	0.8775	0.9544	0.8121	0.7434
2.DBP	rs34809680	11	123022720	C	T	0.83	intron	CLMP	0.117116	0.0247011	2.12327e-06	0.117116	0.0247011	22.4801	0	0	2.90058e-06	0.960069	2.47383e-06	0.462746	0.834177	0.836913	0.816141	C	T	0.8359	0.879	1	0.8062	0.8967
2.DBP	rs34115002	11	123023385	G	T	0.83	intron	CLMP	0.118952	0.0248566	1.70555e-06	0.118952	0.0248566	22.9011	0	0	2.3362e-06	0.950108	1.9975e-06	0.4627	0.834513	0.83852	0.815904	G	T	0.8351	0.879	1	0.8072	0.8967
2.DBP	rs7334940	13	105725413	T	A	0.48	intergenic	RPL7P45	-0.0905617	0.018298	7.44974e-07	-0.248628	0.145278	24.4951	0	61.5014	1.02065e-06	0.0145778	3.40545e-06	0.142573	0.488174	0.48072	0.453702	A	T	0.5257	0.5821	0.7877	0.7376	0.7648
2.DBP	rs9519581	13	105726489	C	G	0.31	intergenic	RPL7P45	-0.0990353	0.0196065	4.39145e-07	-0.0990353	0.0196065	25.5142	0	0	6.0538e-07	0.138988	9.03107e-07	0.353607	0.313375	0.31529	0.300678	C	G	0.3366	0.3919	0.2113	0.2286	0.2301
2.DBP	rs873742	15	68815574	G	A	0.83	intergenic	CORO2B	-0.114674	0.0247724	3.67242e-06	-0.11779	0.0436758	21.4287	0	2.99955	4.99147e-06	0.782446	5.70047e-06	0.0926325	0.826414	0.837904	0.847328	G	A	0.8185	0.9582	0.999	0.9612	0.9765
2.DBP	rs73491269	16	825255	G	A	0.62	NA	NA	0.090198	0.018849	1.70746e-06	0.090198	0.018849	22.8989	0	0	2.33884e-06	0.463962	2.33836e-06	0.713212	0.614356	0.605465	0.652493	NA	NA	NA	NA	NA	NA	NA
2.DBP	rs146701321	16	73093933	C	T	0.98	upstream	ZFHX3	0.284729	0.0612441	3.3341e-06	0.284729	0.0612441	21.614	0	0	4.53728e-06	0.265478	3.73251e-06	0.457442	0.977712	0.976955	0.969426	C	T	0.9713	0.9928	0.999	0.998	0.9939
2.DBP	rs10163962	18	7002082	G	C	0.91	intron	LAMA1	-0.156741	0.0331575	2.27659e-06	-0.156741	0.0331575	22.3462	0	0	3.1088e-06	0.773082	2.00426e-06	0.523433	0.902202	0.916872	0.924493	C	G	0.0787	0.0274	0.0962	0.0586	0.0767
2.DBP	rs514400	18	32656988	C	T	0.84	intron	MAPRE2	-0.0127603	0.0252345	0.613089	-0.347623	0.526626	0.255701	21.4255	94.6589	4.38654e-06	0.000797113	0.589611	3.13926e-07	0.831396	0.848221	0.850932	C	T	0.8608	0.9669	0.9177	0.9175	0.8446
2.DBP	rs635378	18	32671831	G	T	0.83	intron	MAPRE2	-0.0182571	0.0242978	0.45242	-0.337742	0.520907	0.564583	21.7294	94.7128	3.19471e-06	0.000551348	0.422055	3.7595e-07	0.82293	0.831895	0.845832	T	G	0.1452	0.0317	0.0823	0.0825	0.1616
2.DBP	rs474277	18	32680870	G	A	0.82	intron	MAPRE2	-0.00232616	0.0236526	0.921657	-0.329335	0.520936	0.00967211	22.3972	94.8193	3.01205e-06	0.000424385	0.880825	3.12574e-07	0.816308	0.817192	0.839686	G	A	0.8533	0.9697	0.9226	0.9155	0.8333
2.DBP	rs617549	18	32716493	C	T	0.84	intron	MAPRE2	-0.00345392	0.0249825	0.89004	-0.32057	0.533596	0.019114	22.3743	94.8032	3.03313e-06	0.000297007	0.836788	4.72482e-07	0.829888	0.842157	0.849428	T	C	0.1407	0.0303	0.0764	0.0825	0.1554
2.DBP	rs556594	18	32718146	C	T	0.83	intron	MAPRE2	-0.00378726	0.0248839	0.879031	-0.322712	0.525165	0.023164	21.8027	94.7188	4.06613e-06	0.000394377	0.830756	4.93571e-07	0.826629	0.841486	0.848284	T	C	0.1407	0.0303	0.0774	0.0825	0.1554
2.DBP	rs596875	18	32758026	A	C	0.85	intergenic	RP11-294N21.3	-0.00892694	0.0264583	0.735818	-0.458675	0.539429	0.113837	21.364	94.66	4.86649e-06	0.00689263	0.780165	3.91991e-08	0.840252	0.863298	0.863191	A	C	0.8759	0.9769	0.9653	0.9155	0.8374
2.DBP	rs569400256	19	3123238	G	C	0.99	3_prime_UTR	G-11	-0.366278	0.0790559	3.60142e-06	-0.366278	0.0790559	21.4661	0	0	4.41019e-06	0.443302	4.57204e-06	NA	0.989855	0.986398	NA	C	G	0.0076	0	0	0	0
2.DBP	rs57150899	20	42562169	C	T	0.98	-	-	0.255084	0.0535099	1.86956e-06	0.300596	0.171028	22.7246	0	7.73756	2.55474e-06	0.0703675	3.3535e-06	0.902328	0.980589	0.969713	0.979683	C	T	0.9887	0.8026	0.7431	0.9155	0.9397
2.DBP	rs6009081	22	46577151	G	A	0.97	intron	PPARA	-0.356946	0.0708671	4.73276e-07	-0.356946	0.0708671	25.3698	0	0	5.75071e-07	0.999872	4.07679e-07	NA	0.972228	0.979023	NA	A	G	0.0605	0.0014	0	0	0
Stage 2 meta-analysis of Stage 1 (S1) with UKBBa and UGR subsets.
Given with respect to Build 37 (GRCh37/hg19).
Arranged in order of trait, chromosome, position and SNP. 437 SNPs with duplicate SNPs in bold.
Abbreviations: CHR, chromosomes; POS, gene position; SNP, single nucleotide polymorphism; A1, effect allele; A2, reference allele; AF, effect allele frequency; FE, fixed-effects; RE2, Han and Eskin's random-effects; Beta, effect size RE estimates for continuous trait i.e. systolic blood pressure (SBP), diastolic blood pressure (DBP), pulse pressure (PP) and mean-arterial pressure (MAP); OR, odds …
Beta, SE: EAF and P-value (two-tailed) calculated using RE2 (Han and Eskin's random-effects) model implemented in METASOFT v2.0.1 69.
P: P-values RE2 for P-value<5E-6, with each regions P-value<5E-4 in bold.
Beta and SE for Random Effects (RE) as provided by METASOFT v2.0.1 69.
Previous Studies AF: Extracted from the PhenoScanner database, which uses the AF of the first allele in 1000G phase 3, for each ancestry 37.

## Sheet: S8_Rep
Supplementary Data 8: Exact replication of previous studies (p<5E-08) with the Stage 1 and Stage 2 GWAS (p<5E-04).
SNP info												Discovery GWAS (P<5E-04)								Previous Studies (P<5E-08)
CHR	POS	SNP	A1	A2	Afr	Amr	Eas	Eur	Aas	Type	Nearest Gene	Stage	Trait_1	EA_1	RA_1	EAF_1	β_1	SE_1	P_1	Trait_2	EA_2	EAF_2	β_2	SE_2	P_2	Ancestry	N	Study	Dataset
1	43926305	rs2782652	C	T	0.5265	0.4207	0.12	0.4473	0.1626	downstream	HYI-AS1	S2	1.SBP	T	C	0.44	-0.07	0.02	0.000258	SBP	?	NR	NA	NA	7e-19	Eur	422000	Su16	GC
1	43926305	rs2782652	C	T	0.5265	0.4207	0.12	0.4473	0.1626	downstream	HYI-AS1	S2	1.SBP	T	C	0.44	-0.07	0.02	0.000258	SBP	T	0.55	-0.21	0.02	2.1e-17	NR	1006880		Wa22
1	43926305	rs2782652	C	T	0.5265	0.4207	0.12	0.4473	0.1626	downstream	HYI-AS1	S2	1.SBP	T	C	0.44	-0.07	0.02	0.000258	DBP	T	0.5488	-0.1372	0.0174	3.77e-15	Eur	749339	Ev18	Ev18
1	43926305	rs2782652	C	T	0.5265	0.4207	0.12	0.4473	0.1626	downstream	HYI-AS1	S2	1.SBP	T	C	0.44	-0.07	0.02	0.000258	SBP	T	0.549	-0.2348	0.0304	1.15e-14	Eur	729908	Ev18	Ev18
1	113043423	rs12038119	A	G	0.9395	0.8314	0.7272	0.9235	0.9141	intron	WNT2B	S1	4.PP	A	G	0.92	-1.18	0.33	0.000392	DBP	A	0.9202	-0.4513	0.0332	3.99e-42	Eur	757600	Ev18	Ev18
1	113043423	rs12038119	A	G	0.9395	0.8314	0.7272	0.9235	0.9141	intron	WNT2B	S1	4.PP	A	G	0.92	-1.18	0.33	0.000392	PP	A	0.9206	-0.3622	NA	3.51e-20	Eur	738169	Ev18	Ev18
1	113043423	rs12038119	A	G	0.9395	0.8314	0.7272	0.9235	0.9141	intron	WNT2B	S1	4.PP	A	G	0.92	-1.18	0.33	0.000392	SBP	A	0.9197	-0.8035	0.0579	8.63e-44	Eur	738169	Ev18	Ev18
1	113064468	rs6668533	A	G	0.093	0.1254	0.0883	0.2465	0.089	3_prime_UTR	WNT2B	S1	1.SBP	G	A	0.9	1.8	0.49	0.000306	DBP	G	0.7421	0.2483	0.0198	3.05e-36	Eur	757599	Ev18	Ev18
1	113064468	rs6668533	A	G	0.093	0.1254	0.0883	0.2465	0.089	3_prime_UTR	WNT2B	S1	1.SBP	G	A	0.9	1.8	0.49	0.000306	SBP	G	0.7419	0.3398	0.0344	5.7e-23	Eur	738168	Ev18	Ev18
1	113064468	rs6668533	A	G	0.093	0.1254	0.0883	0.2465	0.089	3_prime_UTR	WNT2B	S1	4.PP	G	A	0.9	1.17	0.29	5.37e-05	DBP	G	0.7421	0.2483	0.0198	3.05e-36	Eur	757599	Ev18	Ev18
1	113064468	rs6668533	A	G	0.093	0.1254	0.0883	0.2465	0.089	3_prime_UTR	WNT2B	S1	4.PP	G	A	0.9	1.17	0.29	5.37e-05	SBP	G	0.7419	0.3398	0.0344	5.7e-23	Eur	738168	Ev18	Ev18
1	113071834	rs12401734	C	T	0.0968	0.1254	0.0893	0.2465	0.089	3_prime_UTR	WNT2B	S1	1.SBP	T	C	0.9	1.85	0.48	0.000179	DBP	T	0.7416	0.2489	0.0197	1.43e-36	Eur	757601	Ev18	Ev18
1	113071834	rs12401734	C	T	0.0968	0.1254	0.0893	0.2465	0.089	3_prime_UTR	WNT2B	S1	1.SBP	T	C	0.9	1.85	0.48	0.000179	SBP	T	0.7414	0.3419	0.0344	2.47e-23	Eur	738170	Ev18	Ev18
1	113071834	rs12401734	C	T	0.0968	0.1254	0.0893	0.2465	0.089	3_prime_UTR	WNT2B	S1	4.PP	T	C	0.9	1.21	0.28	2.33e-05	DBP	T	0.7416	0.2489	0.0197	1.43e-36	Eur	757601	Ev18	Ev18
1	113071834	rs12401734	C	T	0.0968	0.1254	0.0893	0.2465	0.089	3_prime_UTR	WNT2B	S1	4.PP	T	C	0.9	1.21	0.28	2.33e-05	SBP	T	0.7414	0.3419	0.0344	2.47e-23	Eur	738170	Ev18	Ev18
1	113080084	rs6537740	G	T	0.0968	0.1254	0.0893	0.2465	0.089	intron	ST7L	S1	1.SBP	T	G	0.9	1.85	0.48	0.000178	DBP	T	0.7421	0.2482	0.0197	2.04e-36	Eur	757600	Ev18	Ev18
1	113080084	rs6537740	G	T	0.0968	0.1254	0.0893	0.2465	0.089	intron	ST7L	S1	1.SBP	T	G	0.9	1.85	0.48	0.000178	SBP	T	0.7418	0.3397	0.0343	4.46e-23	Eur	738169	Ev18	Ev18
1	113080084	rs6537740	G	T	0.0968	0.1254	0.0893	0.2465	0.089	intron	ST7L	S1	4.PP	T	G	0.9	1.21	0.28	2.32e-05	DBP	T	0.7421	0.2482	0.0197	2.04e-36	Eur	757600	Ev18	Ev18
1	113080084	rs6537740	G	T	0.0968	0.1254	0.0893	0.2465	0.089	intron	ST7L	S1	4.PP	T	G	0.9	1.21	0.28	2.32e-05	SBP	T	0.7418	0.3397	0.0343	4.46e-23	Eur	738169	Ev18	Ev18
1	113094022	rs11102494	A	G	0.0968	0.1196	0.0893	0.2406	0.09	intron	ST7L	S1	1.SBP	G	A	0.9	1.83	0.48	0.000205	DBP	G	0.7471	0.2484	0.0198	3.85e-36	Eur	757600	Ev18	Ev18
1	113094022	rs11102494	A	G	0.0968	0.1196	0.0893	0.2406	0.09	intron	ST7L	S1	1.SBP	G	A	0.9	1.83	0.48	0.000205	SBP	G	0.7468	0.3376	0.0345	1.22e-22	Eur	738169	Ev18	Ev18
1	113094022	rs11102494	A	G	0.0968	0.1196	0.0893	0.2406	0.09	intron	ST7L	S1	4.PP	G	A	0.9	1.2	0.28	2.69e-05	DBP	G	0.7471	0.2484	0.0198	3.85e-36	Eur	757600	Ev18	Ev18
1	113094022	rs11102494	A	G	0.0968	0.1196	0.0893	0.2406	0.09	intron	ST7L	S1	4.PP	G	A	0.9	1.2	0.28	2.69e-05	SBP	G	0.7468	0.3376	0.0345	1.22e-22	Eur	738169	Ev18	Ev18
1	113098534	rs6658555	C	T	0.907	0.8804	0.9107	0.7594	0.911	missense	ST7L	S1	1.SBP	C	T	0.9	1.77	0.49	0.000394	DBP	C	0.7549	NA	NA	1e-09	Multi1	192763	Su16	GC
1	113098534	rs6658555	C	T	0.907	0.8804	0.9107	0.7594	0.911	missense	ST7L	S1	1.SBP	C	T	0.9	1.77	0.49	0.000394	DBP	C	0.747	0.2468	0.0198	8.32e-36	Eur	757601	Ev18	Ev18
1	113098534	rs6658555	C	T	0.907	0.8804	0.9107	0.7594	0.911	missense	ST7L	S1	1.SBP	C	T	0.9	1.77	0.49	0.000394	SBP	C	0.7467	0.336	0.0345	1.78e-22	Eur	738170	Ev18	Ev18
1	113098534	rs6658555	C	T	0.907	0.8804	0.9107	0.7594	0.911	missense	ST7L	S1	4.PP	C	T	0.9	1.17	0.29	6.06e-05	DBP	C	0.7549	-0.0238	NA	1e-09	Multi1	192763	Su16	GC
1	113098534	rs6658555	C	T	0.907	0.8804	0.9107	0.7594	0.911	missense	ST7L	S1	4.PP	C	T	0.9	1.17	0.29	6.06e-05	DBP	C	0.747	0.2468	0.0198	8.32e-36	Eur	757601	Ev18	Ev18
1	113098534	rs6658555	C	T	0.907	0.8804	0.9107	0.7594	0.911	missense	ST7L	S1	4.PP	C	T	0.9	1.17	0.29	6.06e-05	SBP	C	0.7467	0.336	0.0345	1.78e-22	Eur	738170	Ev18	Ev18
1	113101168	rs6681371	G	T	0.1044	0.1196	0.0893	0.2406	0.089	intron	ST7L	S1	1.SBP	T	G	0.9	1.8	0.48	0.000246	DBP	T	0.747	0.2465	0.0198	1.03e-35	Eur	757599	Ev18	Ev18
1	113101168	rs6681371	G	T	0.1044	0.1196	0.0893	0.2406	0.089	intron	ST7L	S1	1.SBP	T	G	0.9	1.8	0.48	0.000246	SBP	T	0.7466	0.3364	0.0345	1.61e-22	Eur	738168	Ev18	Ev18
1	113101168	rs6681371	G	T	0.1044	0.1196	0.0893	0.2406	0.089	intron	ST7L	S1	4.PP	T	G	0.9	1.19	0.28	3.19e-05	DBP	T	0.747	0.2465	0.0198	1.03e-35	Eur	757599	Ev18	Ev18
1	113101168	rs6681371	G	T	0.1044	0.1196	0.0893	0.2406	0.089	intron	ST7L	S1	4.PP	T	G	0.9	1.19	0.28	3.19e-05	SBP	T	0.7466	0.3364	0.0345	1.61e-22	Eur	738168	Ev18	Ev18
1	113102143	rs61818772	C	G	0.9032	0.8804	0.9107	0.7594	0.911	intron	ST7L	S1	1.SBP	C	G	0.9	1.82	0.48	0.000237	DBP	C	0.747	0.2474	0.0198	6.02e-36	Eur	757599	Ev18	Ev18
1	113102143	rs61818772	C	G	0.9032	0.8804	0.9107	0.7594	0.911	intron	ST7L	S1	1.SBP	C	G	0.9	1.82	0.48	0.000237	SBP	C	0.7467	0.3368	0.0345	1.43e-22	Eur	738168	Ev18	Ev18
1	113102143	rs61818772	C	G	0.9032	0.8804	0.9107	0.7594	0.911	intron	ST7L	S1	4.PP	C	G	0.9	1.2	0.28	2.93e-05	DBP	C	0.747	0.2474	0.0198	6.02e-36	Eur	757599	Ev18	Ev18
1	113102143	rs61818772	C	G	0.9032	0.8804	0.9107	0.7594	0.911	intron	ST7L	S1	4.PP	C	G	0.9	1.2	0.28	2.93e-05	SBP	C	0.7467	0.3368	0.0345	1.43e-22	Eur	738168	Ev18	Ev18
1	113106444	rs36029940	G	T	0.0968	0.1196	0.0893	0.2406	0.089	intron	ST7L	S1	1.SBP	T	G	0.9	1.83	0.48	0.000204	DBP	T	0.747	0.2465	0.0198	1.02e-35	Eur	757599	Ev18	Ev18
1	113106444	rs36029940	G	T	0.0968	0.1196	0.0893	0.2406	0.089	intron	ST7L	S1	1.SBP	T	G	0.9	1.83	0.48	0.000204	SBP	T	0.7466	0.3367	0.0345	1.46e-22	Eur	738168	Ev18	Ev18
1	113106444	rs36029940	G	T	0.0968	0.1196	0.0893	0.2406	0.089	intron	ST7L	S1	4.PP	T	G	0.9	1.21	0.28	2.61e-05	DBP	T	0.747	0.2465	0.0198	1.02e-35	Eur	757599	Ev18	Ev18
1	113106444	rs36029940	G	T	0.0968	0.1196	0.0893	0.2406	0.089	intron	ST7L	S1	4.PP	T	G	0.9	1.21	0.28	2.61e-05	SBP	T	0.7466	0.3367	0.0345	1.46e-22	Eur	738168	Ev18	Ev18
1	113107543	rs112363416	C	T	0.1044	0.1196	0.0893	0.2406	0.089	intron	ST7L	S1	1.SBP	T	C	0.9	1.8	0.48	0.000253	DBP	T	0.7464	0.2451	0.0197	2.22e-35	Eur	757601	Ev18	Ev18
1	113107543	rs112363416	C	T	0.1044	0.1196	0.0893	0.2406	0.089	intron	ST7L	S1	1.SBP	T	C	0.9	1.8	0.48	0.000253	SBP	T	0.746	0.3346	0.0345	2.76e-22	Eur	738170	Ev18	Ev18
1	113107543	rs112363416	C	T	0.1044	0.1196	0.0893	0.2406	0.089	intron	ST7L	S1	4.PP	T	C	0.9	1.19	0.28	3.12e-05	DBP	T	0.7464	0.2451	0.0197	2.22e-35	Eur	757601	Ev18	Ev18
1	113107543	rs112363416	C	T	0.1044	0.1196	0.0893	0.2406	0.089	intron	ST7L	S1	4.PP	T	C	0.9	1.19	0.28	3.12e-05	SBP	T	0.746	0.3346	0.0345	2.76e-22	Eur	738170	Ev18	Ev18
1	113122760	rs12138335	C	T	0.0968	0.1196	0.0893	0.2406	0.089	intron	ST7L	S1	1.SBP	T	C	0.9	1.81	0.48	0.000241	DBP	T	0.747	0.2463	0.0198	1.18e-35	Eur	757601	Ev18	Ev18
1	113122760	rs12138335	C	T	0.0968	0.1196	0.0893	0.2406	0.089	intron	ST7L	S1	1.SBP	T	C	0.9	1.81	0.48	0.000241	SBP	T	0.7466	0.3372	0.0345	1.26e-22	Eur	738170	Ev18	Ev18
1	113122760	rs12138335	C	T	0.0968	0.1196	0.0893	0.2406	0.089	intron	ST7L	S1	4.PP	T	C	0.9	1.2	0.28	2.71e-05	DBP	T	0.747	0.2463	0.0198	1.18e-35	Eur	757601	Ev18	Ev18
1	113122760	rs12138335	C	T	0.0968	0.1196	0.0893	0.2406	0.089	intron	ST7L	S1	4.PP	T	C	0.9	1.2	0.28	2.71e-05	SBP	T	0.7466	0.3372	0.0345	1.26e-22	Eur	738170	Ev18	Ev18
1	113141550	rs34531155	C	T	0.9032	0.8804	0.9107	0.7594	0.911	intron	ST7L	S1	1.SBP	C	T	0.9	1.81	0.48	0.000244	DBP	C	0.7469	0.2457	0.0198	2.2e-35	Eur	757601	Ev18	Ev18
1	113141550	rs34531155	C	T	0.9032	0.8804	0.9107	0.7594	0.911	intron	ST7L	S1	1.SBP	C	T	0.9	1.81	0.48	0.000244	SBP	C	0.7466	0.336	0.0345	1.96e-22	Eur	738170	Ev18	Ev18
1	113141550	rs34531155	C	T	0.9032	0.8804	0.9107	0.7594	0.911	intron	ST7L	S1	4.PP	C	T	0.9	1.2	0.28	2.84e-05	DBP	C	0.7469	0.2457	0.0198	2.2e-35	Eur	757601	Ev18	Ev18
1	113141550	rs34531155	C	T	0.9032	0.8804	0.9107	0.7594	0.911	intron	ST7L	S1	4.PP	C	T	0.9	1.2	0.28	2.84e-05	SBP	C	0.7466	0.336	0.0345	1.96e-22	Eur	738170	Ev18	Ev18
1	113159730	rs7415988	G	T	0.093	0.1196	0.0893	0.2425	0.091	intron	ST7L	S1	4.PP	G	T	0.1	-1.08	0.28	0.000171	DBP	G	0.253	-0.2446	0.0198	3.73e-35	Eur	757599	Ev18	Ev18
1	113159730	rs7415988	G	T	0.093	0.1196	0.0893	0.2425	0.091	intron	ST7L	S1	4.PP	G	T	0.1	-1.08	0.28	0.000171	SBP	G	0.2534	-0.3378	0.0345	1.1e-22	Eur	738168	Ev18	Ev18
1	113163042	rs3795820	C	A	0.0976	0.1196	0.0903	0.2455	0.091	intron	CAPZA1	S1	1.SBP	C	A	0.1	-1.79	0.48	0.00026	DBP	C	0.2546	-0.2442	0.0197	3.61e-35	Eur	756595	Ev18	Ev18
1	113163042	rs3795820	C	A	0.0976	0.1196	0.0903	0.2455	0.091	intron	CAPZA1	S1	1.SBP	C	A	0.1	-1.79	0.48	0.00026	SBP	C	0.255	-0.343	0.0344	2.13e-23	Eur	737164	Ev18	Ev18
1	113163042	rs3795820	C	A	0.0976	0.1196	0.0903	0.2455	0.091	intron	CAPZA1	S1	4.PP	C	A	0.1	-1.17	0.28	3.84e-05	DBP	C	0.2546	-0.2442	0.0197	3.61e-35	Eur	756595	Ev18	Ev18
1	113163042	rs3795820	C	A	0.0976	0.1196	0.0903	0.2455	0.091	intron	CAPZA1	S1	4.PP	C	A	0.1	-1.17	0.28	3.84e-05	SBP	C	0.255	-0.343	0.0344	2.13e-23	Eur	737164	Ev18	Ev18
1	113189053	rs10745332	A	G	0.7829	0.8646	0.8105	0.7555	0.8793	intron	CAPZA1	S1	4.PP	G	A	0.21	-0.75	0.21	0.000404	HTN	G	0.18	NA	NA	3e-09	Han	9469	Lu14	GC
1	113189053	rs10745332	A	G	0.7829	0.8646	0.8105	0.7555	0.8793	intron	CAPZA1	S1	4.PP	G	A	0.21	-0.75	0.21	0.000404	SBP	G	0.18	-0.96	0.178571	3e-09	Han	11816	Lu14	GC
1	113189053	rs10745332	A	G	0.7829	0.8646	0.8105	0.7555	0.8793	intron	CAPZA1	S1	4.PP	G	A	0.21	-0.75	0.21	0.000404	DBP	G	0.2566	-0.2432	0.0197	4.74e-35	Eur	757599	Ev18	Ev18
1	113189053	rs10745332	A	G	0.7829	0.8646	0.8105	0.7555	0.8793	intron	CAPZA1	S1	4.PP	G	A	0.21	-0.75	0.21	0.000404	SBP	G	0.2569	-0.3387	0.0343	5.64e-23	Eur	738168	Ev18	Ev18
1	113193364	rs2932529	G	A	0.0976	0.1196	0.0893	0.2445	0.091	intron	CAPZA1	S1	1.SBP	G	A	0.1	-1.79	0.48	0.000257	DBP	G	0.2548	-0.2443	0.0197	2.78e-35	Eur	757601	Ev18	Ev18
1	113193364	rs2932529	G	A	0.0976	0.1196	0.0893	0.2445	0.091	intron	CAPZA1	S1	1.SBP	G	A	0.1	-1.79	0.48	0.000257	SBP	G	0.2552	-0.3402	0.0344	4.34e-23	Eur	738170	Ev18	Ev18
1	113193364	rs2932529	G	A	0.0976	0.1196	0.0893	0.2445	0.091	intron	CAPZA1	S1	4.PP	G	A	0.1	-1.17	0.28	3.85e-05	DBP	G	0.2548	-0.2443	0.0197	2.78e-35	Eur	757601	Ev18	Ev18
1	113193364	rs2932529	G	A	0.0976	0.1196	0.0893	0.2445	0.091	intron	CAPZA1	S1	4.PP	G	A	0.1	-1.17	0.28	3.85e-05	SBP	G	0.2552	-0.3402	0.0344	4.34e-23	Eur	738170	Ev18	Ev18
1	113206502	rs12750621	C	G	0.0575	0.1167	0.0893	0.2445	0.091	intron	CAPZA1	S1	1.SBP	G	C	0.95	2.49	0.66	0.000207	DBP	G	0.7466	0.2452	0.0198	3.01e-35	Eur	757601	Ev18	Ev18
1	113206502	rs12750621	C	G	0.0575	0.1167	0.0893	0.2445	0.091	intron	CAPZA1	S1	1.SBP	G	C	0.95	2.49	0.66	0.000207	SBP	G	0.7464	0.3398	0.0345	7.35e-23	Eur	738170	Ev18	Ev18
1	113206502	rs12750621	C	G	0.0575	0.1167	0.0893	0.2445	0.091	intron	CAPZA1	S1	4.PP	G	C	0.95	1.55	0.41	4.81e-05	DBP	G	0.7466	0.2452	0.0198	3.01e-35	Eur	757601	Ev18	Ev18
1	113206502	rs12750621	C	G	0.0575	0.1167	0.0893	0.2445	0.091	intron	CAPZA1	S1	4.PP	G	C	0.95	1.55	0.41	4.81e-05	SBP	G	0.7464	0.3398	0.0345	7.35e-23	Eur	738170	Ev18	Ev18
1	113214097	rs1238	G	A	0.1596	0.1268	0.1895	0.2445	0.1207	3_prime_UTR	CAPZA1	S1	1.SBP	G	A	0.16	-1.44	0.4	0.000372	DBP	G	0.2567	-0.2437	0.0198	6.3e-35	Eur	749337	Ev18	Ev18
1	113214097	rs1238	G	A	0.1596	0.1268	0.1895	0.2445	0.1207	3_prime_UTR	CAPZA1	S1	1.SBP	G	A	0.16	-1.44	0.4	0.000372	SBP	G	0.2571	-0.3402	0.0345	5.44e-23	Eur	729906	Ev18	Ev18
1	113228623	rs12126494	A	G	0.0575	0.1167	0.0893	0.2455	0.092	intron	MOV10	S1	1.SBP	G	A	0.95	2.38	0.65	0.000345	DBP	G	0.7462	0.2469	0.0198	1.42e-35	Eur	757601	Ev18	Ev18
1	113228623	rs12126494	A	G	0.0575	0.1167	0.0893	0.2455	0.092	intron	MOV10	S1	1.SBP	G	A	0.95	2.38	0.65	0.000345	SBP	G	0.746	0.3431	0.0346	3.55e-23	Eur	738170	Ev18	Ev18
1	113228623	rs12126494	A	G	0.0575	0.1167	0.0893	0.2455	0.092	intron	MOV10	S1	4.PP	G	A	0.95	1.5	0.38	8.64e-05	DBP	G	0.7462	0.2469	0.0198	1.42e-35	Eur	757601	Ev18	Ev18
1	113228623	rs12126494	A	G	0.0575	0.1167	0.0893	0.2455	0.092	intron	MOV10	S1	4.PP	G	A	0.95	1.5	0.38	8.64e-05	SBP	G	0.746	0.3431	0.0346	3.55e-23	Eur	738170	Ev18	Ev18
1	113230758	rs2999159	A	G	0.1157	0.0778	0.0893	0.159	0.0818	intron	MOV10	S1	1.SBP	A	G	0.11	-1.75	0.47	0.000277	DBP x alcohol consumption interaction (2df test)	A	0.17	NA	NA	5e-20	MulA3	133351	Fe18	GC
1	113230758	rs2999159	A	G	0.1157	0.0778	0.0893	0.159	0.0818	intron	MOV10	S1	1.SBP	A	G	0.11	-1.75	0.47	0.000277	MAP x alcohol consumption interaction (2df test)	A	0.17	NA	NA	1e-09	MulA3	133361	Fe18	GC
1	113230758	rs2999159	A	G	0.1157	0.0778	0.0893	0.159	0.0818	intron	MOV10	S1	1.SBP	A	G	0.11	-1.75	0.47	0.000277	SBP x alcohol consumption interaction (2df test)	A	0.17	NA	NA	2e-14	MulA3	133355	Fe18	GC
1	113230758	rs2999159	A	G	0.1157	0.0778	0.0893	0.159	0.0818	intron	MOV10	S1	1.SBP	A	G	0.11	-1.75	0.47	0.000277	DBP	A	0.1703	-0.3062	0.023	1.79e-40	Eur	757601	Ev18	Ev18
1	113230758	rs2999159	A	G	0.1157	0.0778	0.0893	0.159	0.0818	intron	MOV10	S1	1.SBP	A	G	0.11	-1.75	0.47	0.000277	SBP	A	0.1705	-0.4354	0.0401	1.96e-27	Eur	738170	Ev18	Ev18
1	113230758	rs2999159	A	G	0.1157	0.0778	0.0893	0.159	0.0818	intron	MOV10	S1	4.PP	A	G	0.11	-1.11	0.28	7.93e-05	DBP x alcohol consumption interaction (2df test)	A	0.17	NA	NA	5e-20	MulA3	133351	Fe18	GC
1	113230758	rs2999159	A	G	0.1157	0.0778	0.0893	0.159	0.0818	intron	MOV10	S1	4.PP	A	G	0.11	-1.11	0.28	7.93e-05	MAP x alcohol consumption interaction (2df test)	A	0.17	NA	NA	1e-09	MulA3	133361	Fe18	GC
1	113230758	rs2999159	A	G	0.1157	0.0778	0.0893	0.159	0.0818	intron	MOV10	S1	4.PP	A	G	0.11	-1.11	0.28	7.93e-05	SBP x alcohol consumption interaction (2df test)	A	0.17	NA	NA	2e-14	MulA3	133355	Fe18	GC
1	113230758	rs2999159	A	G	0.1157	0.0778	0.0893	0.159	0.0818	intron	MOV10	S1	4.PP	A	G	0.11	-1.11	0.28	7.93e-05	DBP	A	0.1703	-0.3062	0.023	1.79e-40	Eur	757601	Ev18	Ev18
1	113230758	rs2999159	A	G	0.1157	0.0778	0.0893	0.159	0.0818	intron	MOV10	S1	4.PP	A	G	0.11	-1.11	0.28	7.93e-05	SBP	A	0.1705	-0.4354	0.0401	1.96e-27	Eur	738170	Ev18	Ev18
1	201733944	rs7527583	A	G	0.3994	0.2349	0.1964	0.3867	0.1299	intron	#REF!	S2	1.SBP	G	A	0.59	0.07	0.02	0.000212	DBP	G	0.6333	0.1454	0.0181	1.01e-15	Eur	757600	Ev18	Ev18
1	201735730	rs507068	G	A	0.5083	0.4914	0.3234	0.4394	0.3078	intron	#REF!	S2	1.SBP	A	G	0.49	0.08	0.02	2.96e-05	DBP	A	0.5648	0.137	0.0175	5.64e-15	Eur	749339	Ev18	Ev18
1	201735730	rs507068	G	A	0.5083	0.4914	0.3234	0.4394	0.3078	intron	#REF!	S2	1.SBP	A	G	0.49	0.08	0.02	2.96e-05	PP	A	0.5657	-0.1484	0.0207	8.43e-13	Eur	729907	Ev18	Ev18
1	201736139	rs3127544	A	G	0.4917	0.5086	0.6756	0.5606	0.6922	intron	#REF!	S2	1.SBP	A	G	0.49	0.08	0.02	5.04e-05	DBP	A	0.5651	0.1325	0.0174	3.11e-14	Eur	757601	Ev18	Ev18
1	201736139	rs3127544	A	G	0.4917	0.5086	0.6756	0.5606	0.6922	intron	#REF!	S2	1.SBP	A	G	0.49	0.08	0.02	5.04e-05	PP	A	0.5659	-0.1481	0.0207	7.51e-13	Eur	738170	Ev18	Ev18
1	201743727	rs547334	C	T	0.4932	0.5086	0.6766	0.5606	0.6943	intron	#REF!	S2	1.SBP	C	T	0.5	0.08	0.02	4.06e-05	DBP	C	0.5662	0.1337	0.0174	1.8e-14	Eur	757601	Ev18	Ev18
1	201743727	rs547334	C	T	0.4932	0.5086	0.6766	0.5606	0.6943	intron	#REF!	S2	1.SBP	C	T	0.5	0.08	0.02	4.06e-05	PP	C	0.5669	-0.1481	0.0206	7.26e-13	Eur	738170	Ev18	Ev18
1	201749234	rs650596	T	G	0.4917	0.5086	0.6766	0.5616	0.6943	intron	#REF!	S2	1.SBP	T	G	0.49	0.08	0.02	5.09e-05	DBP	T	0.5658	0.1326	0.0175	3.29e-14	Eur	757600	Ev18	Ev18
1	201749234	rs650596	T	G	0.4917	0.5086	0.6766	0.5616	0.6943	intron	#REF!	S2	1.SBP	T	G	0.49	0.08	0.02	5.09e-05	PP	T	0.5665	-0.1486	0.0207	6.5e-13	Eur	738169	Ev18	Ev18
1	201811144	rs10800792	A	G	0.4599	0.3242	0.2252	0.503	0.4294	intron	IPO9	S2	1.SBP	G	A	0.57	0.03	0.17	0.00014	DBP	G	0.5163	0.1055	0.0173	1.04e-09	Eur	756596	Ev18	Ev18
2	19723367	rs4456662	C	T	0.3918	0.3127	0.0456	0.3221	0.2147	intergenic	LINC01808	S1	3.HTN	C	T	0.41	0.02	0.01	0.000392	DBP	C	0.3177	0.1376	0.0185	9.79e-14	Eur	757599	Ev18	Ev18
2	19723367	rs4456662	C	T	0.3918	0.3127	0.0456	0.3221	0.2147	intergenic	LINC01808	S1	3.HTN	C	T	0.41	0.02	0.01	0.000392	PP	C	0.3167	-0.3441	0.0219	1.39e-55	Eur	738168	Ev18	Ev18
2	19723367	rs4456662	C	T	0.3918	0.3127	0.0456	0.3221	0.2147	intergenic	LINC01808	S1	3.HTN	C	T	0.41	0.02	0.01	0.000392	SBP	C	0.3167	-0.2181	0.0322	1.33e-11	Eur	738168	Ev18	Ev18
2	19729131	rs1863777	T	C	0.3116	0.3055	0.0456	0.3211	0.2147	intergenic	LINC01808	S1	3.HTN	T	C	0.33	0.02	0.01	0.000447	DBP	T	0.318	0.1378	0.0186	1.14e-13	Eur	749337	Ev18	Ev18
2	19729131	rs1863777	T	C	0.3116	0.3055	0.0456	0.3211	0.2147	intergenic	LINC01808	S1	3.HTN	T	C	0.33	0.02	0.01	0.000447	PP	T	0.317	-0.3391	0.022	1.21e-53	Eur	729906	Ev18	Ev18
2	19729131	rs1863777	T	C	0.3116	0.3055	0.0456	0.3211	0.2147	intergenic	LINC01808	S1	3.HTN	T	C	0.33	0.02	0.01	0.000447	SBP	T	0.317	-0.2131	0.0324	4.91e-11	Eur	729906	Ev18	Ev18
2	19729725	rs934012	G	A	0.6884	0.6945	0.9544	0.6789	0.7832	intergenic	LINC01808	S1	3.HTN	A	G	0.33	0.02	0.01	0.000473	DBP	A	0.318	0.1376	0.0186	1.23e-13	Eur	749337	Ev18	Ev18
2	19729725	rs934012	G	A	0.6884	0.6945	0.9544	0.6789	0.7832	intergenic	LINC01808	S1	3.HTN	A	G	0.33	0.02	0.01	0.000473	PP	A	0.317	-0.3396	0.022	9.09e-54	Eur	729906	Ev18	Ev18
2	19729725	rs934012	G	A	0.6884	0.6945	0.9544	0.6789	0.7832	intergenic	LINC01808	S1	3.HTN	A	G	0.33	0.02	0.01	0.000473	SBP	A	0.317	-0.2135	0.0324	4.37e-11	Eur	729906	Ev18	Ev18
2	37560683	rs67467920	A	G	0.2542	0.4222	0.5466	0.1541	0.4121	upstream	RNU6-939P	S1	2.DBP	G	A	0.75	-0.69	0.58	0.000499	SBP	G	0.8697	0.26	0.045	7.54e-09	Eur	729449	Ev18	Ev18
2	73591241	rs1522926	T	C	0.1044	0.5879	0.7817	0.7028	0.7382	intergenic	RPSAP28	S2	1.SBP	T	C	0.12	0.11	0.06	0.000439	DBP	T	0.6855	-0.1147	0.0186	7.33e-10	Eur	757601	Ev18	Ev18
2	73597024	rs2901437	G	T	0.8949	0.415	0.2183	0.2982	0.2618	upstream	RPSAP28	S2	1.SBP	T	G	0.12	0.16	0.13	0.000291	DBP	T	0.6833	-0.1167	0.0186	3.49e-10	Eur	757601	Ev18	Ev18
2	135682094	rs7558881	A	G	0.4826	0.3415	0.4881	0.329	0.3865	intron	CCNT2	S1	1.SBP	G	A	0.48	1.1	0.29	0.00022	DBP	G	0.7752	0.1175	0.021	2.18e-08	Eur	749926	Ev18	Ev18
2	135682208	rs7589040	C	T	0.5287	0.6599	0.5119	0.671	0.6135	intron	CCNT2	S1	1.SBP	C	T	0.49	1.15	0.29	0.000117	DBP	C	0.7745	0.1157	0.021	3.51e-08	Eur	749926	Ev18	Ev18
2	135682208	rs7589040	C	T	0.5287	0.6599	0.5119	0.671	0.6135	intron	CCNT2	S1	5.MAP	C	T	0.49	0.75	0.21	0.000354	DBP	C	0.7745	0.1157	0.021	3.51e-08	Eur	749926	Ev18	Ev18
2	135682792	rs4953937	A	T	0.4713	0.3401	0.4881	0.329	0.3865	intron	CCNT2	S1	1.SBP	T	A	0.49	1.14	0.29	0.000125	DBP	T	0.7747	0.1156	0.021	3.48e-08	Eur	749926	Ev18	Ev18
2	135682792	rs4953937	A	T	0.4713	0.3401	0.4881	0.329	0.3865	intron	CCNT2	S1	5.MAP	T	A	0.49	0.75	0.21	0.000372	DBP	T	0.7747	0.1156	0.021	3.48e-08	Eur	749926	Ev18	Ev18
2	174961488	rs2044469	A	G	0.764	0.6931	0.7579	0.6511	0.8088	intron	OLA1	S2	2.DBP	A	G	0.76	-0.08	0.02	0.000267	SBP	A	0.65	-0.1803	0.0316	1.15e-08	Eur	738168	Ev18	Ev18
2	177004026	rs11888604	C	T	0.947	0.8473	0.9921	0.7266	0.8497	intron	HOXD3	S1	1.SBP	C	T	0.96	-2.4	1.13	0.000181	Pulse pressure	C	NR	-0.0164	0.00234694	1e-11	Multi2	506308	Sa21	GC
2	177004026	rs11888604	C	T	0.947	0.8473	0.9921	0.7266	0.8497	intron	HOXD3	S1	1.SBP	C	T	0.96	-2.4	1.13	0.000181	PP	C	0.7304	-0.1747	0.0233	6.68e-14	Eur	737056	Ev18	Ev18
2	177004026	rs11888604	C	T	0.947	0.8473	0.9921	0.7266	0.8497	intron	HOXD3	S1	1.SBP	C	T	0.96	-2.4	1.13	0.000181	SBP	C	0.7304	-0.223	0.0344	8.5e-11	Eur	737056	Ev18	Ev18
2	177004026	rs11888604	C	T	0.947	0.8473	0.9921	0.7266	0.8497	intron	HOXD3	S1	4.PP	C	T	0.96	-1.42	0.63	0.000222	Pulse pressure	C	NR	-0.0164	0.00234694	1e-11	Multi2	506308	Sa21	GC
2	177004026	rs11888604	C	T	0.947	0.8473	0.9921	0.7266	0.8497	intron	HOXD3	S1	4.PP	C	T	0.96	-1.42	0.63	0.000222	PP	C	0.7304	-0.1747	0.0233	6.68e-14	Eur	737056	Ev18	Ev18
2	177004026	rs11888604	C	T	0.947	0.8473	0.9921	0.7266	0.8497	intron	HOXD3	S1	4.PP	C	T	0.96	-1.42	0.63	0.000222	SBP	C	0.7304	-0.223	0.0344	8.5e-11	Eur	737056	Ev18	Ev18
2	177007805	rs34526934	A	T	0.9395	0.8444	0.9921	0.7266	0.8497	intron	HOXD3	S1	1.SBP	A	T	0.95	-2.38	0.98	0.000238	PP	A	0.7298	-0.1721	0.0232	1.23e-13	Eur	738170	Ev18	Ev18
2	177007805	rs34526934	A	T	0.9395	0.8444	0.9921	0.7266	0.8497	intron	HOXD3	S1	1.SBP	A	T	0.95	-2.38	0.98	0.000238	SBP	A	0.7299	-0.2189	0.0342	1.59e-10	Eur	738170	Ev18	Ev18
2	177017848	rs1063656	C	T	0.9266	0.8545	0.9841	0.7316	0.8487	3_prime_UTR	HOXD4	S1	1.SBP	C	T	0.94	-2.76	0.76	6.79e-06	PP	C	0.7375	-0.1712	0.0233	2.27e-13	Eur	738168	Ev18	Ev18
2	177017848	rs1063656	C	T	0.9266	0.8545	0.9841	0.7316	0.8487	3_prime_UTR	HOXD4	S1	1.SBP	C	T	0.94	-2.76	0.76	6.79e-06	SBP	C	0.7375	-0.2237	0.0344	7.99e-11	Eur	738168	Ev18	Ev18
2	177017848	rs1063656	C	T	0.9266	0.8545	0.9841	0.7316	0.8487	3_prime_UTR	HOXD4	S1	2.DBP	C	T	0.94	-1.37	0.42	0.000303	PP	C	0.7375	-0.1712	0.0233	2.27e-13	Eur	738168	Ev18	Ev18
2	177017848	rs1063656	C	T	0.9266	0.8545	0.9841	0.7316	0.8487	3_prime_UTR	HOXD4	S1	2.DBP	C	T	0.94	-1.37	0.42	0.000303	SBP	C	0.7375	-0.2237	0.0344	7.99e-11	Eur	738168	Ev18	Ev18
2	177017848	rs1063656	C	T	0.9266	0.8545	0.9841	0.7316	0.8487	3_prime_UTR	HOXD4	S1	4.PP	C	T	0.94	-1.45	0.38	6.91e-05	PP	C	0.7375	-0.1712	0.0233	2.27e-13	Eur	738168	Ev18	Ev18
2	177017848	rs1063656	C	T	0.9266	0.8545	0.9841	0.7316	0.8487	3_prime_UTR	HOXD4	S1	4.PP	C	T	0.94	-1.45	0.38	6.91e-05	SBP	C	0.7375	-0.2237	0.0344	7.99e-11	Eur	738168	Ev18	Ev18
2	177017848	rs1063656	C	T	0.9266	0.8545	0.9841	0.7316	0.8487	3_prime_UTR	HOXD4	S1	5.MAP	C	T	0.94	-1.82	0.53	3.16e-05	PP	C	0.7375	-0.1712	0.0233	2.27e-13	Eur	738168	Ev18	Ev18
2	177017848	rs1063656	C	T	0.9266	0.8545	0.9841	0.7316	0.8487	3_prime_UTR	HOXD4	S1	5.MAP	C	T	0.94	-1.82	0.53	3.16e-05	SBP	C	0.7375	-0.2237	0.0344	7.99e-11	Eur	738168	Ev18	Ev18
2	177042261	rs13028842	A	G	0.9244	0.853	0.9831	0.7346	0.8507	downstream	HOXD3	S1	1.SBP	A	G	0.94	-2.78	0.75	4.98e-06	PP	A	0.7417	-0.1552	0.0235	4.11e-11	Eur	729905	Ev18	Ev18
2	177042261	rs13028842	A	G	0.9244	0.853	0.9831	0.7346	0.8507	downstream	HOXD3	S1	1.SBP	A	G	0.94	-2.78	0.75	4.98e-06	SBP	A	0.7417	-0.2013	0.0347	6.48e-09	Eur	729905	Ev18	Ev18
2	177042261	rs13028842	A	G	0.9244	0.853	0.9831	0.7346	0.8507	downstream	HOXD3	S1	2.DBP	A	G	0.94	-1.42	0.39	0.000195	PP	A	0.7417	-0.1552	0.0235	4.11e-11	Eur	729905	Ev18	Ev18
2	177042261	rs13028842	A	G	0.9244	0.853	0.9831	0.7346	0.8507	downstream	HOXD3	S1	2.DBP	A	G	0.94	-1.42	0.39	0.000195	SBP	A	0.7417	-0.2013	0.0347	6.48e-09	Eur	729905	Ev18	Ev18
2	177042261	rs13028842	A	G	0.9244	0.853	0.9831	0.7346	0.8507	downstream	HOXD3	S1	4.PP	A	G	0.94	-1.43	0.4	6.25e-05	PP	A	0.7417	-0.1552	0.0235	4.11e-11	Eur	729905	Ev18	Ev18
2	177042261	rs13028842	A	G	0.9244	0.853	0.9831	0.7346	0.8507	downstream	HOXD3	S1	4.PP	A	G	0.94	-1.43	0.4	6.25e-05	SBP	A	0.7417	-0.2013	0.0347	6.48e-09	Eur	729905	Ev18	Ev18
2	177042261	rs13028842	A	G	0.9244	0.853	0.9831	0.7346	0.8507	downstream	HOXD3	S1	5.MAP	A	G	0.94	-1.86	0.51	2.11e-05	PP	A	0.7417	-0.1552	0.0235	4.11e-11	Eur	729905	Ev18	Ev18
2	177042261	rs13028842	A	G	0.9244	0.853	0.9831	0.7346	0.8507	downstream	HOXD3	S1	5.MAP	A	G	0.94	-1.86	0.51	2.11e-05	SBP	A	0.7417	-0.2013	0.0347	6.48e-09	Eur	729905	Ev18	Ev18
3	14894121	rs4685217	A	G	0.7095	0.5288	0.3016	0.5905	0.6442	intron	FGD5	S1	2.DBP	G	A	0.35	0.67	0.44	0.000351	PP	G	0.3824	0.1467	0.021	3.01e-12	Eur	738170	Ev18	Ev18
3	14894121	rs4685217	A	G	0.7095	0.5288	0.3016	0.5905	0.6442	intron	FGD5	S1	2.DBP	G	A	0.35	0.67	0.44	0.000351	SBP	G	0.3822	0.22	0.031	1.32e-12	Eur	738170	Ev18	Ev18
3	14894121	rs4685217	A	G	0.7095	0.5288	0.3016	0.5905	0.6442	intron	FGD5	S1	3.HTN	G	A	0.35	0.02	0.01	0.00039	PP	G	0.3824	0.1467	0.021	3.01e-12	Eur	738170	Ev18	Ev18
3	14894121	rs4685217	A	G	0.7095	0.5288	0.3016	0.5905	0.6442	intron	FGD5	S1	3.HTN	G	A	0.35	0.02	0.01	0.00039	SBP	G	0.3822	0.22	0.031	1.32e-12	Eur	738170	Ev18	Ev18
3	14894188	rs4685219	A	G	0.292	0.4712	0.6984	0.4095	0.3558	intron	FGD5	S1	2.DBP	A	G	0.35	0.66	0.43	0.000447	PP	A	0.3835	0.1459	0.0211	4.27e-12	Eur	736051	Ev18	Ev18
3	14894188	rs4685219	A	G	0.292	0.4712	0.6984	0.4095	0.3558	intron	FGD5	S1	2.DBP	A	G	0.35	0.66	0.43	0.000447	SBP	A	0.3833	0.2206	0.031	1.21e-12	Eur	736051	Ev18	Ev18
3	14894188	rs4685219	A	G	0.292	0.4712	0.6984	0.4095	0.3558	intron	FGD5	S1	3.HTN	A	G	0.35	0.02	0.01	0.000446	PP	A	0.3835	0.1459	0.0211	4.27e-12	Eur	736051	Ev18	Ev18
3	14894188	rs4685219	A	G	0.292	0.4712	0.6984	0.4095	0.3558	intron	FGD5	S1	3.HTN	A	G	0.35	0.02	0.01	0.000446	SBP	A	0.3833	0.2206	0.031	1.21e-12	Eur	736051	Ev18	Ev18
3	41261979	rs1798802	A	G	0.795	0.6196	0.3165	0.4801	0.4775	intron	CTNNB1	S1	1.SBP	A	G	0.81	-1.4	0.38	0.00025	DBP	A	0.5105	0.0971	0.0172	1.76e-08	Eur	756596	Ev18	Ev18
3	41261979	rs1798802	A	G	0.795	0.6196	0.3165	0.4801	0.4775	intron	CTNNB1	S1	1.SBP	A	G	0.81	-1.4	0.38	0.00025	SBP	A	0.5099	0.1694	0.0301	1.72e-08	Eur	737165	Ev18	Ev18
3	52551265	rs66824127	C	T	0.2821	0.6167	0.621	0.5666	0.3129	intron	STAB1	S1	1.SBP	T	C	0.79	-1.36	0.37	0.000255	PP	T	0.4388	-0.1312	0.0208	2.9e-10	Eur	735106	Ev18	Ev18
3	52551265	rs66824127	C	T	0.2821	0.6167	0.621	0.5666	0.3129	intron	STAB1	S1	4.PP	T	C	0.79	-0.77	0.23	0.000279	PP	T	0.4388	-0.1312	0.0208	2.9e-10	Eur	735106	Ev18	Ev18
3	52629386	rs2118540	C	T	0.1233	0.4553	0.4266	0.4175	0.2065	intron	PBRM1	S1	1.SBP	T	C	0.92	-1.9	0.58	0.000398	PP	T	0.6081	-0.1492	0.021	1.12e-12	Eur	736108	Ev18	Ev18
3	52629386	rs2118540	C	T	0.1233	0.4553	0.4266	0.4175	0.2065	intron	PBRM1	S1	5.MAP	T	C	0.92	-1.36	0.38	0.000418	PP	T	0.6081	-0.1492	0.021	1.12e-12	Eur	736108	Ev18	Ev18
3	52672531	rs11719514	C	T	0.1225	0.4553	0.4256	0.4175	0.2025	intron	PBRM1	S1	1.SBP	T	C	0.92	-1.88	0.58	0.000471	PP	T	0.6098	-0.1503	0.021	7.67e-13	Eur	738170	Ev18	Ev18
3	52728804	rs6976	C	T	0.879	0.5461	0.5744	0.5835	0.7924	3_prime_UTR	GLT8D1	S1	1.SBP	C	T	0.92	-1.89	0.59	0.000442	PP	C	0.6098	-0.1513	0.021	6.32e-13	Eur	728963	Ev18	Ev18
3	53575728	rs9821489	A	G	0.5938	0.0634	0.0823	0.005	0.0072	intron	CAC-1D	S2	1.SBP	G	A	0.43	-0.36	0.31	0.000328	DBP	G	0.5187	-0.4962	0.0682653	1e-13	MulA4	459777	Gi19	GC
3	53656216	rs6775765	C	T	0.4054	0.6686	0.746	0.6183	0.7495	intron	CAC-1D	S2	1.SBP	C	T	0.41	-0.21	0.17	0.000227	DBP	C	0.6263	-0.1123	0.0179	3.79e-10	Eur	757601	Ev18	Ev18
3	53670286	rs9883910	C	T	0.7375	0.572	0.6825	0.502	0.6963	intron	CAC-1D	S2	1.SBP	T	C	0.28	-0.63	0.49	0.000249	DBP	T	0.5068	-0.1204	0.0172	2.85e-12	Eur	757601	Ev18	Ev18
3	53670286	rs9883910	C	T	0.7375	0.572	0.6825	0.502	0.6963	intron	CAC-1D	S2	1.SBP	T	C	0.28	-0.63	0.49	0.000249	SBP	T	0.5068	-0.1758	0.0301	5.08e-09	Eur	738170	Ev18	Ev18
3	85545179	rs7614552	A	T	0.3752	0.7305	0.9444	0.6481	0.6391	intron	CADM2	S1	1.SBP	T	A	0.64	1.26	0.48	0.00012	DBP	T	0.3488	-0.1054	0.0181	5.86e-09	Eur	757600	Ev18	Ev18
3	85545179	rs7614552	A	T	0.3752	0.7305	0.9444	0.6481	0.6391	intron	CADM2	S1	1.SBP	T	A	0.64	1.26	0.48	0.00012	PP	T	0.349	-0.1298	0.0214	1.36e-09	Eur	738169	Ev18	Ev18
3	85545179	rs7614552	A	T	0.3752	0.7305	0.9444	0.6481	0.6391	intron	CADM2	S1	1.SBP	T	A	0.64	1.26	0.48	0.00012	SBP	T	0.3486	-0.2365	0.0316	6.99e-14	Eur	738169	Ev18	Ev18
3	85565494	rs17455991	C	T	0.3828	0.7305	0.9444	0.6481	0.6401	intron	CADM2	S1	1.SBP	T	C	0.62	1.14	0.4	0.000451	DBP	T	0.3487	-0.1061	0.0181	4.36e-09	Eur	757601	Ev18	Ev18
3	85565494	rs17455991	C	T	0.3828	0.7305	0.9444	0.6481	0.6401	intron	CADM2	S1	1.SBP	T	C	0.62	1.14	0.4	0.000451	PP	T	0.3488	-0.1302	0.0214	1.17e-09	Eur	738170	Ev18	Ev18
3	85565494	rs17455991	C	T	0.3828	0.7305	0.9444	0.6481	0.6401	intron	CADM2	S1	1.SBP	T	C	0.62	1.14	0.4	0.000451	SBP	T	0.3484	-0.2381	0.0316	4.47e-14	Eur	738170	Ev18	Ev18
3	85578035	rs10511078	G	A	0.6271	0.2695	0.0556	0.3519	0.3599	intron	CADM2	S1	1.SBP	G	A	0.63	1.16	0.43	0.000493	DBP	G	0.3488	-0.1068	0.0181	3.52e-09	Eur	757601	Ev18	Ev18
3	85578035	rs10511078	G	A	0.6271	0.2695	0.0556	0.3519	0.3599	intron	CADM2	S1	1.SBP	G	A	0.63	1.16	0.43	0.000493	PP	G	0.349	-0.1313	0.0214	8.43e-10	Eur	738170	Ev18	Ev18
3	85578035	rs10511078	G	A	0.6271	0.2695	0.0556	0.3519	0.3599	intron	CADM2	S1	1.SBP	G	A	0.63	1.16	0.43	0.000493	SBP	G	0.3485	-0.2398	0.0316	3.05e-14	Eur	738170	Ev18	Ev18
3	85614034	rs56031423	C	T	0.6263	0.2695	0.0556	0.3519	0.3599	intron	CADM2	S1	1.SBP	C	T	0.63	1.18	0.44	0.000421	DBP	C	0.3487	-0.1075	0.0181	2.94e-09	Eur	757599	Ev18	Ev18
3	85614034	rs56031423	C	T	0.6263	0.2695	0.0556	0.3519	0.3599	intron	CADM2	S1	1.SBP	C	T	0.63	1.18	0.44	0.000421	PP	C	0.3488	-0.1272	0.0214	2.88e-09	Eur	738168	Ev18	Ev18
3	85614034	rs56031423	C	T	0.6263	0.2695	0.0556	0.3519	0.3599	intron	CADM2	S1	1.SBP	C	T	0.63	1.18	0.44	0.000421	SBP	C	0.3484	-0.2369	0.0316	6.39e-14	Eur	738168	Ev18	Ev18
3	85614272	rs17023019	A	G	0.6263	0.2695	0.0556	0.3519	0.3599	intron	CADM2	S1	1.SBP	A	G	0.62	1.19	0.42	0.000287	DBP	A	0.3486	-0.1073	0.0181	3.31e-09	Eur	757600	Ev18	Ev18
3	85614272	rs17023019	A	G	0.6263	0.2695	0.0556	0.3519	0.3599	intron	CADM2	S1	1.SBP	A	G	0.62	1.19	0.42	0.000287	PP	A	0.3487	-0.1274	0.0215	2.87e-09	Eur	738169	Ev18	Ev18
3	85614272	rs17023019	A	G	0.6263	0.2695	0.0556	0.3519	0.3599	intron	CADM2	S1	1.SBP	A	G	0.62	1.19	0.42	0.000287	SBP	A	0.3483	-0.2367	0.0316	7.29e-14	Eur	738169	Ev18	Ev18
3	85630551	rs1551042	C	A	0.3744	0.732	0.9444	0.6491	0.6401	intron	CADM2	S1	1.SBP	A	C	0.63	1.17	0.39	0.000318	DBP	A	0.3496	-0.1082	0.0182	2.53e-09	Eur	757600	Ev18	Ev18
3	85630551	rs1551042	C	A	0.3744	0.732	0.9444	0.6491	0.6401	intron	CADM2	S1	1.SBP	A	C	0.63	1.17	0.39	0.000318	PP	A	0.3497	-0.1278	0.0215	2.7e-09	Eur	738169	Ev18	Ev18
3	85630551	rs1551042	C	A	0.3744	0.732	0.9444	0.6491	0.6401	intron	CADM2	S1	1.SBP	A	C	0.63	1.17	0.39	0.000318	SBP	A	0.3493	-0.2379	0.0317	6.19e-14	Eur	738169	Ev18	Ev18
3	85638325	rs62250537	C	G	0.6256	0.268	0.0556	0.3509	0.3599	intron	CADM2	S1	1.SBP	C	G	0.63	1.16	0.39	0.00033	DBP	C	0.3488	-0.1075	0.0182	3.2e-09	Eur	757600	Ev18	Ev18
3	85638325	rs62250537	C	G	0.6256	0.268	0.0556	0.3509	0.3599	intron	CADM2	S1	1.SBP	C	G	0.63	1.16	0.39	0.00033	PP	C	0.3488	-0.1277	0.0215	2.76e-09	Eur	738169	Ev18	Ev18
3	85638325	rs62250537	C	G	0.6256	0.268	0.0556	0.3509	0.3599	intron	CADM2	S1	1.SBP	C	G	0.63	1.16	0.39	0.00033	SBP	C	0.3484	-0.2371	0.0317	7.23e-14	Eur	738169	Ev18	Ev18
3	85639672	rs6782190	A	G	0.3744	0.7334	0.9444	0.6491	0.6401	intron	CADM2	S1	1.SBP	G	A	0.63	1.16	0.39	0.000329	DBP	G	0.3489	-0.1074	0.0181	3.18e-09	Eur	757601	Ev18	Ev18
3	85639672	rs6782190	A	G	0.3744	0.7334	0.9444	0.6491	0.6401	intron	CADM2	S1	1.SBP	G	A	0.63	1.16	0.39	0.000329	PP	G	0.3491	-0.1275	0.0215	2.8e-09	Eur	738170	Ev18	Ev18
3	85639672	rs6782190	A	G	0.3744	0.7334	0.9444	0.6491	0.6401	intron	CADM2	S1	1.SBP	G	A	0.63	1.16	0.39	0.000329	SBP	G	0.3486	-0.2372	0.0317	6.68e-14	Eur	738170	Ev18	Ev18
3	183536063	rs894000	T	C	0.1157	0.2176	0.0456	0.3559	0.3344	intron	RP11-449K6.5	S1	3.HTN	T	C	0.16	-0.03	0.01	0.000213	PP	T	0.3735	0.1175	0.0212	2.93e-08	Eur	737165	Ev18	Ev18
3	183536063	rs894000	T	C	0.1157	0.2176	0.0456	0.3559	0.3344	intron	RP11-449K6.5	S1	3.HTN	T	C	0.16	-0.03	0.01	0.000213	SBP	T	0.3743	0.1728	0.0312	3.12e-08	Eur	737165	Ev18	Ev18
4	96040704	rs3821964	C	T	0.2973	0.3156	0.5119	0.3917	0.5143	intron	BMPR1B	S1	2.DBP	C	T	0.28	0.75	0.32	0.000257	SBP	C	0.41	0.18	0.02	1.13e-12	NR	988502		Wa22
4	96040704	rs3821964	C	T	0.2973	0.3156	0.5119	0.3917	0.5143	intron	BMPR1B	S1	2.DBP	C	T	0.28	0.75	0.32	0.000257	SBP	C	0.3943	-0.1676	0.0267347	6e-10	MulA4	459777	Gi18	GC
4	96040704	rs3821964	C	T	0.2973	0.3156	0.5119	0.3917	0.5143	intron	BMPR1B	S1	2.DBP	C	T	0.28	0.75	0.32	0.000257	SBP	C	0.4035	0.1686	0.0308	4.34e-08	Eur	734037	Ev18	Ev18
4	96043268	rs1434544	G	A	0.2867	0.3156	0.5129	0.3917	0.5368	intron	BMPR1B	S1	2.DBP	G	A	0.28	0.84	0.36	4.68e-05	SBP	G	0.4038	0.1688	0.0308	4.02e-08	Eur	735152	Ev18	Ev18
4	96043268	rs1434544	G	A	0.2867	0.3156	0.5129	0.3917	0.5368	intron	BMPR1B	S1	5.MAP	G	A	0.28	0.93	0.39	0.000138	SBP	G	0.4038	0.1688	0.0308	4.02e-08	Eur	735152	Ev18	Ev18
4	96061112	rs2865397	G	A	0.2375	0.3141	0.5129	0.3917	0.5317	intron	BMPR1B	S1	2.DBP	G	A	0.22	0.73	0.6	0.000262	SBP	G	0.4038	0.1682	0.0308	4.51e-08	Eur	735150	Ev18	Ev18
4	96064371	rs1966548	T	C	0.2375	0.3127	0.5139	0.3917	0.5123	intron	BMPR1B	S1	2.DBP	T	C	0.22	0.73	0.59	0.000231	SBP	T	0.4041	0.169	0.0308	4.02e-08	Eur	735152	Ev18	Ev18
4	96076813	rs11097457	A	G	0.2882	0.3199	0.5794	0.3956	0.5337	3_prime_UTR	BMPR1B	S1	2.DBP	A	G	0.28	0.73	0.3	0.00037	SBP	A	0.4043	0.1692	0.0307	3.53e-08	Eur	735152	Ev18	Ev18
4	96080943	rs1865379	G	A	0.7315	0.683	0.4206	0.6054	0.4693	downstream	UNC5C	S1	2.DBP	A	G	0.26	0.77	0.37	0.000229	SBP	A	0.4039	0.1689	0.0307	3.86e-08	Eur	735152	Ev18	Ev18
4	103374760	rs13129951	A	G	0.034	0.0692	0	0.0924	0.044	upstream	RP11-499E18.1	S1	2.DBP	G	A	0.97	-2.02	1.23	0.000194	DBP	G	0.9148	0.4191	0.0317	4.95e-40	Eur	754583	Ev18	Ev18
4	103374760	rs13129951	A	G	0.034	0.0692	0	0.0924	0.044	upstream	RP11-499E18.1	S1	2.DBP	G	A	0.97	-2.02	1.23	0.000194	SBP	G	0.9148	0.5691	0.0553	7.08e-25	Eur	735152	Ev18	Ev18
4	103374760	rs13129951	A	G	0.034	0.0692	0	0.0924	0.044	upstream	RP11-499E18.1	S1	5.MAP	G	A	0.97	-2.19	1.39	0.000321	DBP	G	0.9148	0.4191	0.0317	4.95e-40	Eur	754583	Ev18	Ev18
4	103374760	rs13129951	A	G	0.034	0.0692	0	0.0924	0.044	upstream	RP11-499E18.1	S1	5.MAP	G	A	0.97	-2.19	1.39	0.000321	SBP	G	0.9148	0.5691	0.0553	7.08e-25	Eur	735152	Ev18	Ev18
4	111420577	rs939213	G	A	0.0461	0.1787	0.2103	0.1312	0.1943	intron	ENPEP	S1	3.HTN	G	A	0.04	0.06	0.02	0.000351	DBP	G	0.1167	0.1725	0.0272	2.15e-10	Eur	746319	Ev18	Ev18
4	111420577	rs939213	G	A	0.0461	0.1787	0.2103	0.1312	0.1943	intron	ENPEP	S1	3.HTN	G	A	0.04	0.06	0.02	0.000351	SBP	G	0.1167	0.3258	0.0473	5.72e-12	Eur	726888	Ev18	Ev18
4	111430638	rs3817391	T	C	0.9539	0.8228	0.7887	0.8688	0.8057	intron	ENPEP	S1	3.HTN	C	T	0.04	0.06	0.02	0.000357	DBP	C	0.117	0.1708	0.027	2.63e-10	Eur	754583	Ev18	Ev18
4	111430638	rs3817391	T	C	0.9539	0.8228	0.7887	0.8688	0.8057	intron	ENPEP	S1	3.HTN	C	T	0.04	0.06	0.02	0.000357	SBP	C	0.117	0.3249	0.0471	5.37e-12	Eur	735151	Ev18	Ev18
4	144051276	rs72719160	A	T	0.8464	0.6729	0.8204	0.6779	0.5542	intron	RP11-284M14.1	S1	1.SBP	A	T	0.84	-1.55	0.51	0.000226	SBP	A	0.68	-0.23	0.03	8.54e-19	Eur	995907	Ev18	Wa22
4	144051276	rs72719160	A	T	0.8464	0.6729	0.8204	0.6779	0.5542	intron	RP11-284M14.1	S1	1.SBP	A	T	0.84	-1.55	0.51	0.000226	DBP	A	0.6827	-0.127	0.0186	8.34e-12	Eur	754582	Ev18	Ev18
4	144051276	rs72719160	A	T	0.8464	0.6729	0.8204	0.6779	0.5542	intron	RP11-284M14.1	S1	1.SBP	A	T	0.84	-1.55	0.51	0.000226	SBP	A	0.6829	-0.2243	0.0324	4.34e-12	Eur	735151	Ev18	Ev18
4	144196777	rs1371801	A	G	0.1808	0.3458	0.1806	0.3658	0.4908	intergenic	FHDC1	S1	2.DBP	A	G	0.18	0.86	0.23	0.000303	DBP	A	0.367	0.1124	0.018	4.38e-10	Eur	754583	Ev18	Ev18
4	144196777	rs1371801	A	G	0.1808	0.3458	0.1806	0.3658	0.4908	intergenic	FHDC1	S1	2.DBP	A	G	0.18	0.86	0.23	0.000303	SBP	A	0.3671	0.1933	0.0314	7.4e-10	Eur	735152	Ev18	Ev18
4	144196777	rs1371801	A	G	0.1808	0.3458	0.1806	0.3658	0.4908	intergenic	FHDC1	S1	5.MAP	A	G	0.18	1.02	0.27	0.000223	DBP	A	0.367	0.1124	0.018	4.38e-10	Eur	754583	Ev18	Ev18
4	144196777	rs1371801	A	G	0.1808	0.3458	0.1806	0.3658	0.4908	intergenic	FHDC1	S1	5.MAP	A	G	0.18	1.02	0.27	0.000223	SBP	A	0.3671	0.1933	0.0314	7.4e-10	Eur	735152	Ev18	Ev18
4	156661667	rs6536085	A	T	0.6899	0.732	0.9385	0.8111	0.7505	downstream	RP11-588K22.2	S1	4.PP	A	T	0.71	0.72	0.19	0.000148	DBP	A	0.8127	-0.148	0.0223	3.09e-11	Eur	757600	Ev18	Ev18
4	156665427	rs2169109	G	C	0.7799	0.7738	0.9494	0.831	0.7403	intergenic	TOMM22P4	S1	4.PP	G	C	0.81	0.77	0.38	0.000405	DBP	G	0.8356	-0.1519	0.0234	8.44e-11	Eur	757599	Ev18	Ev18
4	156671497	rs4691072	A	G	0.2224	0.2262	0.0506	0.169	0.2587	intergenic	TOMM22P4	S1	4.PP	G	A	0.81	0.76	0.38	0.000498	DBP	G	0.8357	-0.1509	0.0234	1.05e-10	Eur	757600	Ev18	Ev18
5	50737629	rs4865666	A	T	0.3873	0.6369	0.8165	0.6421	0.6626	intergenic	AC116606.1	S1	4.PP	A	T	0.38	-0.62	0.17	0.000488	SBP	A	0.613	0.1943	0.031	3.87e-10	Eur	729907	Ev18	Ev18
5	50737991	rs7705789	A	G	0.4992	0.3516	0.1835	0.3569	0.3323	intergenic	AC116606.1	S1	1.SBP	G	A	0.52	-1.03	0.32	0.000451	SBP	G	0.6144	0.1958	0.0309	2.37e-10	Eur	738169	Ev18	Ev18
5	50738088	rs13356912	A	G	0.5008	0.6455	0.8165	0.6421	0.6626	intergenic	AC116606.1	S1	1.SBP	A	G	0.52	-1.03	0.31	0.000463	SBP	A	0.6133	0.1957	0.031	2.85e-10	Eur	729908	Ev18	Ev18
5	50738447	rs10939960	C	T	0.3888	0.6369	0.8165	0.6421	0.6616	intergenic	AC116606.1	S1	4.PP	C	T	0.38	-0.63	0.17	0.000406	SBP	C	0.6129	0.193	0.031	4.87e-10	Eur	729908	Ev18	Ev18
5	50738478	rs10939961	A	C	0.4992	0.3516	0.1835	0.3579	0.3395	intergenic	AC116606.1	S1	1.SBP	C	A	0.52	-1.03	0.31	0.000453	SBP	C	0.6133	0.1938	0.0308	3.28e-10	Eur	738170	Ev18	Ev18
5	50739152	rs10039723	A	C	0.5356	0.6513	0.8165	0.6431	0.6667	intergenic	AC116606.1	S1	1.SBP	A	C	0.54	-1.1	0.42	0.000132	SBP	A	0.6136	0.1961	0.031	2.7e-10	Eur	729907	Ev18	Ev18
5	50739152	rs10039723	A	C	0.5356	0.6513	0.8165	0.6431	0.6667	intergenic	AC116606.1	S1	5.MAP	A	C	0.54	-0.72	0.28	0.000385	SBP	A	0.6136	0.1961	0.031	2.7e-10	Eur	729907	Ev18	Ev18
5	51048489	rs60158683	A	G	0.8033	0.6023	0.3581	0.7266	0.6493	intergenic	AC116606.1	S1	4.PP	A	G	0.82	0.8	0.22	0.000453	DBP	A	0.7129	-0.1129	0.0192	4.44e-09	Eur	757600	Ev18	Ev18
5	51048489	rs60158683	A	G	0.8033	0.6023	0.3581	0.7266	0.6493	intergenic	AC116606.1	S1	4.PP	A	G	0.82	0.8	0.22	0.000453	SBP	A	0.7134	-0.1871	0.0336	2.53e-08	Eur	738168	Ev18	Ev18
5	51054804	rs56147113	C	T	0.1967	0.3963	0.6399	0.2744	0.3528	intergenic	AC116606.1	S1	4.PP	T	C	0.82	0.8	0.22	0.000396	DBP	T	0.7137	-0.1157	0.0193	2.14e-09	Eur	756487	Ev18	Ev18
5	51054804	rs56147113	C	T	0.1967	0.3963	0.6399	0.2744	0.3528	intergenic	AC116606.1	S1	4.PP	T	C	0.82	0.8	0.22	0.000396	SBP	T	0.7142	-0.1887	0.0337	2.15e-08	Eur	737056	Ev18	Ev18
5	51057189	rs59455810	A	G	0.1967	0.3948	0.6389	0.2734	0.3487	intergenic	AC116606.1	S1	4.PP	G	A	0.82	0.8	0.22	0.000476	DBP	G	0.714	-0.1151	0.0193	2.53e-09	Eur	757600	Ev18	Ev18
5	51057189	rs59455810	A	G	0.1967	0.3948	0.6389	0.2734	0.3487	intergenic	AC116606.1	S1	4.PP	G	A	0.82	0.8	0.22	0.000476	SBP	G	0.7146	-0.1891	0.0337	2.05e-08	Eur	738169	Ev18	Ev18
5	56410784	rs831843	G	T	0.4077	0.4524	0.7788	0.2416	0.4131	intergenic	AC116606.1	S1	3.HTN	G	T	0.43	0.02	0.01	0.000384	DBP	G	0.2487	0.1098	0.02	4.28e-08	Eur	748881	Ev18	Ev18
5	56449782	rs10064750	A	T	0.6399	0.5259	0.2272	0.7495	0.5777	intergenic	AC116606.1	S1	3.HTN	T	A	0.38	0.03	0.01	2.84e-05	DBP	T	0.2749	0.1167	0.0196	2.42e-09	Eur	756595	Ev18	Ev18
5	56452513	rs331039	C	T	0.6475	0.5274	0.2262	0.7495	0.589	intergenic	AC116606.1	S1	3.HTN	T	C	0.38	0.03	0.01	2.65e-05	DBP	T	0.2733	0.1174	0.0195	1.86e-09	Eur	756596	Ev18	Ev18
5	56459882	rs2431226	G	A	0.3411	0.4755	0.7728	0.2495	0.4213	intergenic	AC116606.1	S1	3.HTN	G	A	0.37	0.03	0.01	1.92e-05	DBP	G	0.2739	0.1175	0.0196	1.85e-09	Eur	756594	Ev18	Ev18
5	56500426	rs831652	C	T	0.3374	0.4769	0.7738	0.2525	0.4213	intron	GPBP1	S1	3.HTN	C	T	0.37	0.03	0.01	2.7e-05	DBP	C	0.2727	0.1156	0.0194	2.71e-09	Eur	756596	Ev18	Ev18
5	56578259	rs12654867	G	T	0.2897	0.4726	0.7738	0.2525	0.4223	intergenic	AC116606.1	S1	3.HTN	T	G	0.69	-0.03	0.01	2.84e-05	DBP	T	0.7272	-0.112	0.0194	7.53e-09	Eur	757600	Ev18	Ev18
5	56583527	rs10940534	G	T	0.4735	0.4942	0.9087	0.2614	0.4448	intergenic	AC116606.1	S1	3.HTN	T	G	0.52	-0.02	0.01	0.000133	DBP	T	0.7172	-0.1081	0.0193	2.03e-08	Eur	748882	Ev18	Ev18
5	56737369	rs7728599	A	G	0.9834	0.817	0.9931	0.8002	0.8282	intron	CTD-2023N9.1	S1	3.HTN	A	G	0.99	-0.09	0.1	9.94e-05	DBP	A	0.7969	-0.1185	0.0217	4.82e-08	Eur	756593	Ev18	Ev18
5	56737369	rs7728599	A	G	0.9834	0.817	0.9931	0.8002	0.8282	intron	CTD-2023N9.1	S1	3.HTN	A	G	0.99	-0.09	0.1	9.94e-05	SBP	A	0.7968	-0.216	0.0379	1.16e-08	Eur	737162	Ev18	Ev18
5	56742984	rs10037753	A	G	0.9811	0.8256	0.994	0.8062	0.8487	intron	CTD-2023N9.1	S1	3.HTN	A	G	0.99	-0.07	0.06	0.000384	DBP	A	0.8095	-0.1229	0.0221	2.58e-08	Eur	757601	Ev18	Ev18
5	56742984	rs10037753	A	G	0.9811	0.8256	0.994	0.8062	0.8487	intron	CTD-2023N9.1	S1	3.HTN	A	G	0.99	-0.07	0.06	0.000384	SBP	A	0.8091	-0.2301	0.0385	2.18e-09	Eur	738170	Ev18	Ev18
5	56756909	rs34487418	A	G	0.0363	0.1787	0.006	0.1928	0.1524	intron	CTD-2023N9.1	S1	3.HTN	G	A	0.97	-0.04	0.04	0.000111	DBP	G	0.8119	-0.1225	0.0222	3.53e-08	Eur	756595	Ev18	Ev18
5	56756909	rs34487418	A	G	0.0363	0.1787	0.006	0.1928	0.1524	intron	CTD-2023N9.1	S1	3.HTN	G	A	0.97	-0.04	0.04	0.000111	SBP	G	0.8117	-0.2296	0.0387	3.03e-09	Eur	737164	Ev18	Ev18
5	71068161	rs13163538	C	G	0.0628	0.2176	0.2123	0.1839	0.2352	intergenic	JMY	S1	3.HTN	G	C	0.9	0.04	0.01	0.000489	PP	G	0.84	0.16	0.03	1.11e-10	NR	849292		Wa22
5	71068161	rs13163538	C	G	0.0628	0.2176	0.2123	0.1839	0.2352	intergenic	JMY	S1	3.HTN	G	C	0.9	0.04	0.01	0.000489	Pulse pressure	G	0.8377	-0.1563	0.027398	3e-08	MulA4	459777	Gi18	GC
5	71675960	rs2879133	C	T	0.1437	0.1816	0.0149	0.3529	0.271	upstream	RP11-389C8.1	S2	2.DBP	T	C	0.85	-0.1	0.03	0.000388	PP	T	0.6539	-0.1436	0.0215	2.52e-11	Eur	738168	Ev18	Ev18
5	71678137	rs2338213	G	T	0.8563	0.8199	0.9851	0.6471	0.729	non_coding_transcript_exon	RP11-389C8.1	S2	2.DBP	G	T	0.85	-0.1	0.03	0.000316	PP	G	0.6543	-0.1458	0.0215	1.26e-11	Eur	737054	Ev18	Ev18
5	71678344	rs4541637	A	G	0.8563	0.8199	0.9851	0.6471	0.729	downstream	RP11-389C8.1	S2	2.DBP	A	G	0.85	-0.1	0.03	0.000219	PP	A	0.6543	-0.1453	0.0215	1.51e-11	Eur	738169	Ev18	Ev18
5	74935825	rs34344	A	G	0.854	0.2666	0.3165	0.2515	0.411	intron	ANKDD1B	S1	3.HTN	A	G	0.85	-0.03	0.01	0.000374	DBP	A	0.2662	0.1325	0.0196	1.44e-11	Eur	747936	Ev18	Ev18
5	74936003	rs34345	A	G	0.1422	0.7334	0.6835	0.7485	0.5879	intron	ANKDD1B	S1	3.HTN	G	A	0.86	-0.03	0.01	0.000476	DBP	G	0.2662	0.1332	0.0196	1.05e-11	Eur	748881	Ev18	Ev18
5	108121356	rs2113001	A	G	0.3366	0.1873	0.0546	0.2247	0.1881	intron	FER	S1	5.MAP	G	A	0.66	0.48	0.51	0.000468	PP	G	0.7733	0.1728	0.0244	1.33e-12	Eur	737055	Ev18	Ev18
5	108121764	rs7724385	A	T	0.6634	0.8112	0.9117	0.7753	0.8119	intron	FER	S1	5.MAP	A	T	0.66	0.48	0.51	0.000462	PP	A	0.7731	0.1739	0.0244	9.42e-13	Eur	738168	Ev18	Ev18
5	114212766	rs4577683	A	T	0.2579	0.3184	0.372	0.4652	0.4479	-	-	S1	1.SBP	A	T	0.22	1.09	0.65	0.000195	DBP	A	0.4466	0.1124	0.0174	1.13e-10	Eur	757601	Ev18	Ev18
5	114212766	rs4577683	A	T	0.2579	0.3184	0.372	0.4652	0.4479	-	-	S1	1.SBP	A	T	0.22	1.09	0.65	0.000195	SBP	A	0.4474	0.2139	0.0304	1.82e-12	Eur	738170	Ev18	Ev18
5	114212766	rs4577683	A	T	0.2579	0.3184	0.372	0.4652	0.4479	-	-	S1	2.DBP	A	T	0.22	0.69	0.34	0.000312	DBP	A	0.4466	0.1124	0.0174	1.13e-10	Eur	757601	Ev18	Ev18
5	114212766	rs4577683	A	T	0.2579	0.3184	0.372	0.4652	0.4479	-	-	S1	2.DBP	A	T	0.22	0.69	0.34	0.000312	SBP	A	0.4474	0.2139	0.0304	1.82e-12	Eur	738170	Ev18	Ev18
5	114212766	rs4577683	A	T	0.2579	0.3184	0.372	0.4652	0.4479	-	-	S1	5.MAP	A	T	0.22	0.82	0.44	0.000134	DBP	A	0.4466	0.1124	0.0174	1.13e-10	Eur	757601	Ev18	Ev18
5	114212766	rs4577683	A	T	0.2579	0.3184	0.372	0.4652	0.4479	-	-	S1	5.MAP	A	T	0.22	0.82	0.44	0.000134	SBP	A	0.4474	0.2139	0.0304	1.82e-12	Eur	738170	Ev18	Ev18
5	114214657	rs10063141	A	T	0.2595	0.3184	0.372	0.4662	0.4479	intergenic	RPL7L1P4	S1	1.SBP	A	T	0.23	1.08	0.64	0.000248	DBP	A	0.4462	0.1125	0.0174	1.03e-10	Eur	757601	Ev18	Ev18
5	114214657	rs10063141	A	T	0.2595	0.3184	0.372	0.4662	0.4479	intergenic	RPL7L1P4	S1	1.SBP	A	T	0.23	1.08	0.64	0.000248	SBP	A	0.4469	0.2143	0.0303	1.65e-12	Eur	738170	Ev18	Ev18
5	114214657	rs10063141	A	T	0.2595	0.3184	0.372	0.4662	0.4479	intergenic	RPL7L1P4	S1	2.DBP	A	T	0.23	0.69	0.34	0.000299	DBP	A	0.4462	0.1125	0.0174	1.03e-10	Eur	757601	Ev18	Ev18
5	114214657	rs10063141	A	T	0.2595	0.3184	0.372	0.4662	0.4479	intergenic	RPL7L1P4	S1	2.DBP	A	T	0.23	0.69	0.34	0.000299	SBP	A	0.4469	0.2143	0.0303	1.65e-12	Eur	738170	Ev18	Ev18
5	114214657	rs10063141	A	T	0.2595	0.3184	0.372	0.4662	0.4479	intergenic	RPL7L1P4	S1	5.MAP	A	T	0.23	0.82	0.43	0.000145	DBP	A	0.4462	0.1125	0.0174	1.03e-10	Eur	757601	Ev18	Ev18
5	114214657	rs10063141	A	T	0.2595	0.3184	0.372	0.4662	0.4479	intergenic	RPL7L1P4	S1	5.MAP	A	T	0.23	0.82	0.43	0.000145	SBP	A	0.4469	0.2143	0.0303	1.65e-12	Eur	738170	Ev18	Ev18
5	114214883	rs13355555	C	T	0.7405	0.6816	0.628	0.5348	0.5521	intergenic	RPL7L1P4	S1	1.SBP	T	C	0.23	1.05	0.66	0.000254	DBP	T	0.4462	0.1124	0.0174	1.07e-10	Eur	757601	Ev18	Ev18
5	114214883	rs13355555	C	T	0.7405	0.6816	0.628	0.5348	0.5521	intergenic	RPL7L1P4	S1	1.SBP	T	C	0.23	1.05	0.66	0.000254	SBP	T	0.4469	0.2141	0.0303	1.71e-12	Eur	738170	Ev18	Ev18
5	114214883	rs13355555	C	T	0.7405	0.6816	0.628	0.5348	0.5521	intergenic	RPL7L1P4	S1	2.DBP	T	C	0.23	0.65	0.36	0.000388	DBP	T	0.4462	0.1124	0.0174	1.07e-10	Eur	757601	Ev18	Ev18
5	114214883	rs13355555	C	T	0.7405	0.6816	0.628	0.5348	0.5521	intergenic	RPL7L1P4	S1	2.DBP	T	C	0.23	0.65	0.36	0.000388	SBP	T	0.4469	0.2141	0.0303	1.71e-12	Eur	738170	Ev18	Ev18
5	114214883	rs13355555	C	T	0.7405	0.6816	0.628	0.5348	0.5521	intergenic	RPL7L1P4	S1	5.MAP	T	C	0.23	0.78	0.46	0.00016	DBP	T	0.4462	0.1124	0.0174	1.07e-10	Eur	757601	Ev18	Ev18
5	114214883	rs13355555	C	T	0.7405	0.6816	0.628	0.5348	0.5521	intergenic	RPL7L1P4	S1	5.MAP	T	C	0.23	0.78	0.46	0.00016	SBP	T	0.4469	0.2141	0.0303	1.71e-12	Eur	738170	Ev18	Ev18
5	114222410	rs1119461	A	T	0.2534	0.317	0.372	0.4652	0.4489	intergenic	RPL7L1P4	S1	1.SBP	A	T	0.22	1.07	0.67	0.000177	DBP	A	0.4463	0.1132	0.0174	7.67e-11	Eur	757601	Ev18	Ev18
5	114222410	rs1119461	A	T	0.2534	0.317	0.372	0.4652	0.4489	intergenic	RPL7L1P4	S1	1.SBP	A	T	0.22	1.07	0.67	0.000177	SBP	A	0.4469	0.2145	0.0303	1.48e-12	Eur	738170	Ev18	Ev18
5	114222410	rs1119461	A	T	0.2534	0.317	0.372	0.4652	0.4489	intergenic	RPL7L1P4	S1	2.DBP	A	T	0.22	0.66	0.36	0.000359	DBP	A	0.4463	0.1132	0.0174	7.67e-11	Eur	757601	Ev18	Ev18
5	114222410	rs1119461	A	T	0.2534	0.317	0.372	0.4652	0.4489	intergenic	RPL7L1P4	S1	2.DBP	A	T	0.22	0.66	0.36	0.000359	SBP	A	0.4469	0.2145	0.0303	1.48e-12	Eur	738170	Ev18	Ev18
5	114222410	rs1119461	A	T	0.2534	0.317	0.372	0.4652	0.4489	intergenic	RPL7L1P4	S1	5.MAP	A	T	0.22	0.8	0.46	0.000129	DBP	A	0.4463	0.1132	0.0174	7.67e-11	Eur	757601	Ev18	Ev18
5	114222410	rs1119461	A	T	0.2534	0.317	0.372	0.4652	0.4489	intergenic	RPL7L1P4	S1	5.MAP	A	T	0.22	0.8	0.46	0.000129	SBP	A	0.4469	0.2145	0.0303	1.48e-12	Eur	738170	Ev18	Ev18
5	114226445	rs9326934	A	G	0.879	0.6902	0.628	0.5348	0.5521	intergenic	RPL7L1P4	S1	1.SBP	G	A	0.11	1.23	1.06	0.000409	DBP	G	0.4462	0.113	0.0174	8.38e-11	Eur	757601	Ev18	Ev18
5	114226445	rs9326934	A	G	0.879	0.6902	0.628	0.5348	0.5521	intergenic	RPL7L1P4	S1	1.SBP	G	A	0.11	1.23	1.06	0.000409	SBP	G	0.4468	0.2133	0.0303	1.95e-12	Eur	738170	Ev18	Ev18
5	114228464	rs10055168	C	T	0.2519	0.317	0.372	0.4652	0.4489	intergenic	RPL7L1P4	S1	1.SBP	C	T	0.22	1.07	0.67	0.00017	DBP	C	0.4494	0.1126	0.0175	1.09e-10	Eur	757600	Ev18	Ev18
5	114228464	rs10055168	C	T	0.2519	0.317	0.372	0.4652	0.4489	intergenic	RPL7L1P4	S1	1.SBP	C	T	0.22	1.07	0.67	0.00017	SBP	C	0.4504	0.2134	0.0304	2.33e-12	Eur	738170	Ev18	Ev18
5	114228464	rs10055168	C	T	0.2519	0.317	0.372	0.4652	0.4489	intergenic	RPL7L1P4	S1	2.DBP	C	T	0.22	0.66	0.37	0.000296	DBP	C	0.4494	0.1126	0.0175	1.09e-10	Eur	757600	Ev18	Ev18
5	114228464	rs10055168	C	T	0.2519	0.317	0.372	0.4652	0.4489	intergenic	RPL7L1P4	S1	2.DBP	C	T	0.22	0.66	0.37	0.000296	SBP	C	0.4504	0.2134	0.0304	2.33e-12	Eur	738170	Ev18	Ev18
5	114228464	rs10055168	C	T	0.2519	0.317	0.372	0.4652	0.4489	intergenic	RPL7L1P4	S1	5.MAP	C	T	0.22	0.8	0.46	0.00011	DBP	C	0.4494	0.1126	0.0175	1.09e-10	Eur	757600	Ev18	Ev18
5	114228464	rs10055168	C	T	0.2519	0.317	0.372	0.4652	0.4489	intergenic	RPL7L1P4	S1	5.MAP	C	T	0.22	0.8	0.46	0.00011	SBP	C	0.4504	0.2134	0.0304	2.33e-12	Eur	738170	Ev18	Ev18
5	114241746	rs2416384	C	A	0.2519	0.317	0.373	0.4652	0.4489	intergenic	RPL7L1P4	S1	1.SBP	C	A	0.22	1.05	0.63	0.000321	DBP	C	0.4463	0.1139	0.0174	5.9e-11	Eur	757601	Ev18	Ev18
5	114241746	rs2416384	C	A	0.2519	0.317	0.373	0.4652	0.4489	intergenic	RPL7L1P4	S1	1.SBP	C	A	0.22	1.05	0.63	0.000321	SBP	C	0.4469	0.2162	0.0303	9.74e-13	Eur	738170	Ev18	Ev18
5	114241746	rs2416384	C	A	0.2519	0.317	0.373	0.4652	0.4489	intergenic	RPL7L1P4	S1	5.MAP	C	A	0.22	0.79	0.43	0.000234	DBP	C	0.4463	0.1139	0.0174	5.9e-11	Eur	757601	Ev18	Ev18
5	114241746	rs2416384	C	A	0.2519	0.317	0.373	0.4652	0.4489	intergenic	RPL7L1P4	S1	5.MAP	C	A	0.22	0.79	0.43	0.000234	SBP	C	0.4469	0.2162	0.0303	9.74e-13	Eur	738170	Ev18	Ev18
5	114244450	rs7716212	C	T	0.2519	0.3156	0.373	0.4652	0.4479	intergenic	RPL7L1P4	S1	1.SBP	C	T	0.22	1.05	0.59	0.000345	DBP	C	0.4463	0.1155	0.0174	3.42e-11	Eur	756487	Ev18	Ev18
5	114244450	rs7716212	C	T	0.2519	0.3156	0.373	0.4652	0.4479	intergenic	RPL7L1P4	S1	1.SBP	C	T	0.22	1.05	0.59	0.000345	SBP	C	0.4469	0.2192	0.0303	4.96e-13	Eur	737056	Ev18	Ev18
5	114244450	rs7716212	C	T	0.2519	0.3156	0.373	0.4652	0.4479	intergenic	RPL7L1P4	S1	5.MAP	C	T	0.22	0.78	0.39	0.00026	DBP	C	0.4463	0.1155	0.0174	3.42e-11	Eur	756487	Ev18	Ev18
5	114244450	rs7716212	C	T	0.2519	0.3156	0.373	0.4652	0.4479	intergenic	RPL7L1P4	S1	5.MAP	C	T	0.22	0.78	0.39	0.00026	SBP	C	0.4469	0.2192	0.0303	4.96e-13	Eur	737056	Ev18	Ev18
5	114246255	rs4318770	C	T	0.2511	0.317	0.373	0.4662	0.4489	intergenic	RPL7L1P4	S1	1.SBP	C	T	0.22	1.03	0.63	0.0004	DBP	C	0.4469	0.1131	0.0174	8.08e-11	Eur	757600	Ev18	Ev18
5	114246255	rs4318770	C	T	0.2511	0.317	0.373	0.4662	0.4489	intergenic	RPL7L1P4	S1	1.SBP	C	T	0.22	1.03	0.63	0.0004	SBP	C	0.4475	0.2148	0.0303	1.35e-12	Eur	738169	Ev18	Ev18
5	114246255	rs4318770	C	T	0.2511	0.317	0.373	0.4662	0.4489	intergenic	RPL7L1P4	S1	5.MAP	C	T	0.22	0.77	0.43	0.000304	DBP	C	0.4469	0.1131	0.0174	8.08e-11	Eur	757600	Ev18	Ev18
5	114246255	rs4318770	C	T	0.2511	0.317	0.373	0.4662	0.4489	intergenic	RPL7L1P4	S1	5.MAP	C	T	0.22	0.77	0.43	0.000304	SBP	C	0.4475	0.2148	0.0303	1.35e-12	Eur	738169	Ev18	Ev18
5	114248227	rs4374751	C	T	0.2526	0.317	0.373	0.4662	0.4489	intergenic	RPL7L1P4	S1	1.SBP	C	T	0.22	1.05	0.64	0.000261	DBP	C	0.447	0.1124	0.0174	1.04e-10	Eur	757600	Ev18	Ev18
5	114248227	rs4374751	C	T	0.2526	0.317	0.373	0.4662	0.4489	intergenic	RPL7L1P4	S1	1.SBP	C	T	0.22	1.05	0.64	0.000261	SBP	C	0.4476	0.2138	0.0303	1.8e-12	Eur	738169	Ev18	Ev18
5	114248227	rs4374751	C	T	0.2526	0.317	0.373	0.4662	0.4489	intergenic	RPL7L1P4	S1	2.DBP	C	T	0.22	0.66	0.34	0.000441	DBP	C	0.447	0.1124	0.0174	1.04e-10	Eur	757600	Ev18	Ev18
5	114248227	rs4374751	C	T	0.2526	0.317	0.373	0.4662	0.4489	intergenic	RPL7L1P4	S1	2.DBP	C	T	0.22	0.66	0.34	0.000441	SBP	C	0.4476	0.2138	0.0303	1.8e-12	Eur	738169	Ev18	Ev18
5	114248227	rs4374751	C	T	0.2526	0.317	0.373	0.4662	0.4489	intergenic	RPL7L1P4	S1	5.MAP	C	T	0.22	0.79	0.44	0.000186	DBP	C	0.447	0.1124	0.0174	1.04e-10	Eur	757600	Ev18	Ev18
5	114248227	rs4374751	C	T	0.2526	0.317	0.373	0.4662	0.4489	intergenic	RPL7L1P4	S1	5.MAP	C	T	0.22	0.79	0.44	0.000186	SBP	C	0.4476	0.2138	0.0303	1.8e-12	Eur	738169	Ev18	Ev18
5	114248307	rs6889905	C	T	0.7458	0.6844	0.627	0.5338	0.5511	intergenic	RPL7L1P4	S1	1.SBP	T	C	0.22	1.05	0.64	0.000271	DBP	T	0.4469	0.1126	0.0174	9.74e-11	Eur	757600	Ev18	Ev18
5	114248307	rs6889905	C	T	0.7458	0.6844	0.627	0.5338	0.5511	intergenic	RPL7L1P4	S1	1.SBP	T	C	0.22	1.05	0.64	0.000271	SBP	T	0.4475	0.2135	0.0303	1.94e-12	Eur	738169	Ev18	Ev18
5	114248307	rs6889905	C	T	0.7458	0.6844	0.627	0.5338	0.5511	intergenic	RPL7L1P4	S1	2.DBP	T	C	0.22	0.66	0.34	0.000449	DBP	T	0.4469	0.1126	0.0174	9.74e-11	Eur	757600	Ev18	Ev18
5	114248307	rs6889905	C	T	0.7458	0.6844	0.627	0.5338	0.5511	intergenic	RPL7L1P4	S1	2.DBP	T	C	0.22	0.66	0.34	0.000449	SBP	T	0.4475	0.2135	0.0303	1.94e-12	Eur	738169	Ev18	Ev18
5	114248307	rs6889905	C	T	0.7458	0.6844	0.627	0.5338	0.5511	intergenic	RPL7L1P4	S1	5.MAP	T	C	0.22	0.79	0.44	0.000191	DBP	T	0.4469	0.1126	0.0174	9.74e-11	Eur	757600	Ev18	Ev18
5	114248307	rs6889905	C	T	0.7458	0.6844	0.627	0.5338	0.5511	intergenic	RPL7L1P4	S1	5.MAP	T	C	0.22	0.79	0.44	0.000191	SBP	T	0.4475	0.2135	0.0303	1.94e-12	Eur	738169	Ev18	Ev18
5	114252287	rs2416388	A	G	0.7466	0.6844	0.627	0.5338	0.5511	intergenic	RPL7L1P4	S1	1.SBP	G	A	0.22	1.05	0.64	0.000261	DBP	G	0.4494	0.1108	0.0175	2.28e-10	Eur	756596	Ev18	Ev18
5	114252287	rs2416388	A	G	0.7466	0.6844	0.627	0.5338	0.5511	intergenic	RPL7L1P4	S1	1.SBP	G	A	0.22	1.05	0.64	0.000261	SBP	G	0.4504	0.2116	0.0304	3.67e-12	Eur	737165	Ev18	Ev18
5	114252287	rs2416388	A	G	0.7466	0.6844	0.627	0.5338	0.5511	intergenic	RPL7L1P4	S1	2.DBP	G	A	0.22	0.66	0.34	0.000441	DBP	G	0.4494	0.1108	0.0175	2.28e-10	Eur	756596	Ev18	Ev18
5	114252287	rs2416388	A	G	0.7466	0.6844	0.627	0.5338	0.5511	intergenic	RPL7L1P4	S1	2.DBP	G	A	0.22	0.66	0.34	0.000441	SBP	G	0.4504	0.2116	0.0304	3.67e-12	Eur	737165	Ev18	Ev18
5	114252287	rs2416388	A	G	0.7466	0.6844	0.627	0.5338	0.5511	intergenic	RPL7L1P4	S1	5.MAP	G	A	0.22	0.79	0.44	0.000186	DBP	G	0.4494	0.1108	0.0175	2.28e-10	Eur	756596	Ev18	Ev18
5	114252287	rs2416388	A	G	0.7466	0.6844	0.627	0.5338	0.5511	intergenic	RPL7L1P4	S1	5.MAP	G	A	0.22	0.79	0.44	0.000186	SBP	G	0.4504	0.2116	0.0304	3.67e-12	Eur	737165	Ev18	Ev18
5	114257199	rs4404668	A	C	0.6225	0.6484	0.63	0.506	0.546	intergenic	RPL7L1P4	S1	1.SBP	C	A	0.33	0.99	0.71	6.76e-05	DBP	C	0.4801	0.1161	0.0176	4.01e-11	Eur	757600	Ev18	Ev18
5	114257199	rs4404668	A	C	0.6225	0.6484	0.63	0.506	0.546	intergenic	RPL7L1P4	S1	1.SBP	C	A	0.33	0.99	0.71	6.76e-05	SBP	C	0.4808	0.208	0.0307	1.17e-11	Eur	738169	Ev18	Ev18
5	114257199	rs4404668	A	C	0.6225	0.6484	0.63	0.506	0.546	intergenic	RPL7L1P4	S1	5.MAP	C	A	0.33	0.65	0.5	0.000139	DBP	C	0.4801	0.1161	0.0176	4.01e-11	Eur	757600	Ev18	Ev18
5	114257199	rs4404668	A	C	0.6225	0.6484	0.63	0.506	0.546	intergenic	RPL7L1P4	S1	5.MAP	C	A	0.33	0.65	0.5	0.000139	SBP	C	0.4808	0.208	0.0307	1.17e-11	Eur	738169	Ev18	Ev18
5	114258967	rs28793402	C	G	0.6218	0.6484	0.628	0.506	0.5521	intergenic	RPL7L1P4	S1	1.SBP	G	C	0.33	0.99	0.71	7.55e-05	DBP	G	0.4791	0.1144	0.0176	8.32e-11	Eur	757600	Ev18	Ev18
5	114258967	rs28793402	C	G	0.6218	0.6484	0.628	0.506	0.5521	intergenic	RPL7L1P4	S1	1.SBP	G	C	0.33	0.99	0.71	7.55e-05	SBP	G	0.48	0.2054	0.0307	2.17e-11	Eur	738169	Ev18	Ev18
5	114258967	rs28793402	C	G	0.6218	0.6484	0.628	0.506	0.5521	intergenic	RPL7L1P4	S1	5.MAP	G	C	0.33	0.66	0.49	0.00016	DBP	G	0.4791	0.1144	0.0176	8.32e-11	Eur	757600	Ev18	Ev18
5	114258967	rs28793402	C	G	0.6218	0.6484	0.628	0.506	0.5521	intergenic	RPL7L1P4	S1	5.MAP	G	C	0.33	0.66	0.49	0.00016	SBP	G	0.48	0.2054	0.0307	2.17e-11	Eur	738169	Ev18	Ev18
5	114259056	rs10057114	C	G	0.6218	0.6484	0.629	0.506	0.5521	intergenic	RPL7L1P4	S1	1.SBP	G	C	0.33	0.99	0.71	7.55e-05	DBP	G	0.4802	0.1159	0.0176	4.34e-11	Eur	757600	Ev18	Ev18
5	114259056	rs10057114	C	G	0.6218	0.6484	0.629	0.506	0.5521	intergenic	RPL7L1P4	S1	1.SBP	G	C	0.33	0.99	0.71	7.55e-05	SBP	G	0.4812	0.2078	0.0307	1.22e-11	Eur	738169	Ev18	Ev18
5	114259056	rs10057114	C	G	0.6218	0.6484	0.629	0.506	0.5521	intergenic	RPL7L1P4	S1	5.MAP	G	C	0.33	0.66	0.49	0.00016	DBP	G	0.4802	0.1159	0.0176	4.34e-11	Eur	757600	Ev18	Ev18
5	114259056	rs10057114	C	G	0.6218	0.6484	0.629	0.506	0.5521	intergenic	RPL7L1P4	S1	5.MAP	G	C	0.33	0.66	0.49	0.00016	SBP	G	0.4812	0.2078	0.0307	1.22e-11	Eur	738169	Ev18	Ev18
5	114264168	rs11241296	C	G	-	-	-	-	-	intergenic	RPL7L1P4	S1	1.SBP	C	G	0.15	1.39	0.86	3.06e-05	DBP	C	0.4472	0.1086	0.0177	9.27e-10	Eur	731971	Ev18	Ev18
5	114264168	rs11241296	C	G	-	-	-	-	-	intergenic	RPL7L1P4	S1	1.SBP	C	G	0.15	1.39	0.86	3.06e-05	SBP	C	0.4478	0.2028	0.031	5.91e-11	Eur	712540	Ev18	Ev18
5	114264168	rs11241296	C	G	-	-	-	-	-	intergenic	RPL7L1P4	S1	2.DBP	C	G	0.15	0.85	0.46	6.43e-05	DBP	C	0.4472	0.1086	0.0177	9.27e-10	Eur	731971	Ev18	Ev18
5	114264168	rs11241296	C	G	-	-	-	-	-	intergenic	RPL7L1P4	S1	2.DBP	C	G	0.15	0.85	0.46	6.43e-05	SBP	C	0.4478	0.2028	0.031	5.91e-11	Eur	712540	Ev18	Ev18
5	114264168	rs11241296	C	G	-	-	-	-	-	intergenic	RPL7L1P4	S1	5.MAP	C	G	0.15	1.03	0.58	2.08e-05	DBP	C	0.4472	0.1086	0.0177	9.27e-10	Eur	731971	Ev18	Ev18
5	114264168	rs11241296	C	G	-	-	-	-	-	intergenic	RPL7L1P4	S1	5.MAP	C	G	0.15	1.03	0.58	2.08e-05	SBP	C	0.4478	0.2028	0.031	5.91e-11	Eur	712540	Ev18	Ev18
5	114277690	rs4276395	C	T	0.8684	0.6787	0.4881	0.505	0.5368	intergenic	RPL7L1P4	S1	1.SBP	C	T	0.88	-1.37	0.93	0.000174	DBP	C	0.5208	-0.1153	0.0174	3.17e-11	Eur	757601	Ev18	Ev18
5	114277690	rs4276395	C	T	0.8684	0.6787	0.4881	0.505	0.5368	intergenic	RPL7L1P4	S1	1.SBP	C	T	0.88	-1.37	0.93	0.000174	SBP	C	0.5201	-0.2014	0.0303	2.83e-11	Eur	738170	Ev18	Ev18
5	114278779	rs921596	C	T	0.264	0.3271	0.5119	0.495	0.4632	intergenic	RPL7L1P4	S1	1.SBP	T	C	0.77	-1.26	0.57	3.56e-05	DBP	T	0.5196	-0.1141	0.0173	4.62e-11	Eur	757600	Ev18	Ev18
5	114278779	rs921596	C	T	0.264	0.3271	0.5119	0.495	0.4632	intergenic	RPL7L1P4	S1	1.SBP	T	C	0.77	-1.26	0.57	3.56e-05	SBP	T	0.519	-0.2022	0.0302	2.27e-11	Eur	738169	Ev18	Ev18
5	114278779	rs921596	C	T	0.264	0.3271	0.5119	0.495	0.4632	intergenic	RPL7L1P4	S1	2.DBP	T	C	0.77	-0.75	0.26	0.000184	DBP	T	0.5196	-0.1141	0.0173	4.62e-11	Eur	757600	Ev18	Ev18
5	114278779	rs921596	C	T	0.264	0.3271	0.5119	0.495	0.4632	intergenic	RPL7L1P4	S1	2.DBP	T	C	0.77	-0.75	0.26	0.000184	SBP	T	0.519	-0.2022	0.0302	2.27e-11	Eur	738169	Ev18	Ev18
5	114278779	rs921596	C	T	0.264	0.3271	0.5119	0.495	0.4632	intergenic	RPL7L1P4	S1	5.MAP	T	C	0.77	-0.92	0.36	4.11e-05	DBP	T	0.5196	-0.1141	0.0173	4.62e-11	Eur	757600	Ev18	Ev18
5	114278779	rs921596	C	T	0.264	0.3271	0.5119	0.495	0.4632	intergenic	RPL7L1P4	S1	5.MAP	T	C	0.77	-0.92	0.36	4.11e-05	SBP	T	0.519	-0.2022	0.0302	2.27e-11	Eur	738169	Ev18	Ev18
5	114281156	rs10059249	C	T	0.2632	0.3314	0.5109	0.495	0.4632	intergenic	RPL7L1P4	S1	1.SBP	T	C	0.77	-1.17	0.65	4.14e-05	DBP	T	0.5192	-0.1139	0.0173	5.17e-11	Eur	757600	Ev18	Ev18
5	114281156	rs10059249	C	T	0.2632	0.3314	0.5109	0.495	0.4632	intergenic	RPL7L1P4	S1	1.SBP	T	C	0.77	-1.17	0.65	4.14e-05	SBP	T	0.5186	-0.2025	0.0302	2.09e-11	Eur	738169	Ev18	Ev18
5	114281156	rs10059249	C	T	0.2632	0.3314	0.5109	0.495	0.4632	intergenic	RPL7L1P4	S1	2.DBP	T	C	0.77	-0.71	0.3	0.000251	DBP	T	0.5192	-0.1139	0.0173	5.17e-11	Eur	757600	Ev18	Ev18
5	114281156	rs10059249	C	T	0.2632	0.3314	0.5109	0.495	0.4632	intergenic	RPL7L1P4	S1	2.DBP	T	C	0.77	-0.71	0.3	0.000251	SBP	T	0.5186	-0.2025	0.0302	2.09e-11	Eur	738169	Ev18	Ev18
5	114281156	rs10059249	C	T	0.2632	0.3314	0.5109	0.495	0.4632	intergenic	RPL7L1P4	S1	5.MAP	T	C	0.77	-0.86	0.41	5.98e-05	DBP	T	0.5192	-0.1139	0.0173	5.17e-11	Eur	757600	Ev18	Ev18
5	114281156	rs10059249	C	T	0.2632	0.3314	0.5109	0.495	0.4632	intergenic	RPL7L1P4	S1	5.MAP	T	C	0.77	-0.86	0.41	5.98e-05	SBP	T	0.5186	-0.2025	0.0302	2.09e-11	Eur	738169	Ev18	Ev18
5	122525926	rs459167	T	A	0.8525	0.8084	0.9722	0.6759	0.8231	3_prime_UTR	PRDM6	S2	2.DBP	T	A	0.85	0.09	0.03	0.000345	PP	T	0.6812	0.1777	0.022	6.94e-16	Eur	738169	Ev18	Ev18
5	122525926	rs459167	T	A	0.8525	0.8084	0.9722	0.6759	0.8231	3_prime_UTR	PRDM6	S2	2.DBP	T	A	0.85	0.09	0.03	0.000345	SBP	T	0.6814	0.2062	0.0324	2.1e-10	Eur	738169	Ev18	Ev18
5	122531379	rs1644316	G	T	0.8548	0.7896	0.9921	0.662	0.817	downstream	PRDM6	S2	2.DBP	G	T	0.85	0.09	0.03	0.00045	PP	G	0.6701	0.1737	0.0217	1.31e-15	Eur	738170	Ev18	Ev18
5	122531379	rs1644316	G	T	0.8548	0.7896	0.9921	0.662	0.817	downstream	PRDM6	S2	2.DBP	G	T	0.85	0.09	0.03	0.00045	SBP	G	0.6703	0.2033	0.032	2.12e-10	Eur	738170	Ev18	Ev18
5	122532869	rs1644317	A	G	0.149	0.2104	0.0079	0.338	0.18	downstream	PRDM6	S2	2.DBP	G	A	0.85	0.1	0.03	0.000263	PP	G	0.6699	0.1705	0.0218	5.93e-15	Eur	729907	Ev18	Ev18
5	122532869	rs1644317	A	G	0.149	0.2104	0.0079	0.338	0.18	downstream	PRDM6	S2	2.DBP	G	A	0.85	0.1	0.03	0.000263	SBP	G	0.6702	0.1974	0.0322	8.44e-10	Eur	729907	Ev18	Ev18
5	127350549	rs3749748	C	T	0.9834	0.8401	0.6478	0.7893	0.6268	intron	LINC01184	S1	1.SBP	C	T	0.99	5.34	1.43	0.000246	PP	C	0.7558	0.1374	0.024	1e-08	Eur	729906	Ev18	Ev18
5	127350549	rs3749748	C	T	0.9834	0.8401	0.6478	0.7893	0.6268	intron	LINC01184	S1	1.SBP	C	T	0.99	5.34	1.43	0.000246	SBP	C	0.7564	0.2069	0.0354	5.21e-09	Eur	729906	Ev18	Ev18
5	127350549	rs3749748	C	T	0.9834	0.8401	0.6478	0.7893	0.6268	intron	LINC01184	S1	5.MAP	C	T	0.99	3.65	1.02	0.000474	PP	C	0.7558	0.1374	0.024	1e-08	Eur	729906	Ev18	Ev18
5	127350549	rs3749748	C	T	0.9834	0.8401	0.6478	0.7893	0.6268	intron	LINC01184	S1	5.MAP	C	T	0.99	3.65	1.02	0.000474	SBP	C	0.7564	0.2069	0.0354	5.21e-09	Eur	729906	Ev18	Ev18
5	127357526	rs17764730	C	T	0.9834	0.8401	0.6478	0.7893	0.6319	non_coding_transcript_exon	LINC01184	S1	1.SBP	C	T	0.99	5.42	1.42	0.000184	PP	C	0.7559	0.1385	0.024	7.7e-09	Eur	729907	Ev18	Ev18
5	127357526	rs17764730	C	T	0.9834	0.8401	0.6478	0.7893	0.6319	non_coding_transcript_exon	LINC01184	S1	1.SBP	C	T	0.99	5.42	1.42	0.000184	SBP	C	0.7565	0.2078	0.0354	4.49e-09	Eur	729907	Ev18	Ev18
5	127357526	rs17764730	C	T	0.9834	0.8401	0.6478	0.7893	0.6319	non_coding_transcript_exon	LINC01184	S1	5.MAP	C	T	0.99	3.73	1.02	0.000321	PP	C	0.7559	0.1385	0.024	7.7e-09	Eur	729907	Ev18	Ev18
5	127357526	rs17764730	C	T	0.9834	0.8401	0.6478	0.7893	0.6319	non_coding_transcript_exon	LINC01184	S1	5.MAP	C	T	0.99	3.73	1.02	0.000321	SBP	C	0.7565	0.2078	0.0354	4.49e-09	Eur	729907	Ev18	Ev18
5	127367998	rs6860245	C	G	0.0204	0.1599	0.3522	0.2107	0.3753	intron	LINC01184	S1	1.SBP	G	C	0.99	5.52	1.41	0.000115	PP	G	0.756	0.1395	0.0239	5.19e-09	Eur	738169	Ev18	Ev18
5	127367998	rs6860245	C	G	0.0204	0.1599	0.3522	0.2107	0.3753	intron	LINC01184	S1	1.SBP	G	C	0.99	5.52	1.41	0.000115	SBP	G	0.7565	0.2112	0.0353	2.1e-09	Eur	738169	Ev18	Ev18
5	127367998	rs6860245	C	G	0.0204	0.1599	0.3522	0.2107	0.3753	intron	LINC01184	S1	5.MAP	G	C	0.99	3.87	1.01	0.000158	PP	G	0.756	0.1395	0.0239	5.19e-09	Eur	738169	Ev18	Ev18
5	127367998	rs6860245	C	G	0.0204	0.1599	0.3522	0.2107	0.3753	intron	LINC01184	S1	5.MAP	G	C	0.99	3.87	1.01	0.000158	SBP	G	0.7565	0.2112	0.0353	2.1e-09	Eur	738169	Ev18	Ev18
5	127406259	rs6888037	G	T	0.0189	0.1599	0.3452	0.2127	0.3712	intron	LINC01184	S1	1.SBP	G	T	0.01	-5.43	1.39	0.000125	PP	G	0.244	-0.139	0.0239	6.27e-09	Eur	738168	Ev18	Ev18
5	127406259	rs6888037	G	T	0.0189	0.1599	0.3452	0.2127	0.3712	intron	LINC01184	S1	1.SBP	G	T	0.01	-5.43	1.39	0.000125	SBP	G	0.2435	-0.2103	0.0353	2.6e-09	Eur	738168	Ev18	Ev18
5	127406259	rs6888037	G	T	0.0189	0.1599	0.3452	0.2127	0.3712	intron	LINC01184	S1	2.DBP	G	T	0.01	-3.04	0.85	0.000481	PP	G	0.244	-0.139	0.0239	6.27e-09	Eur	738168	Ev18	Ev18
5	127406259	rs6888037	G	T	0.0189	0.1599	0.3452	0.2127	0.3712	intron	LINC01184	S1	2.DBP	G	T	0.01	-3.04	0.85	0.000481	SBP	G	0.2435	-0.2103	0.0353	2.6e-09	Eur	738168	Ev18	Ev18
5	127406259	rs6888037	G	T	0.0189	0.1599	0.3452	0.2127	0.3712	intron	LINC01184	S1	5.MAP	G	T	0.01	-3.84	0.99	0.000147	PP	G	0.244	-0.139	0.0239	6.27e-09	Eur	738168	Ev18	Ev18
5	127406259	rs6888037	G	T	0.0189	0.1599	0.3452	0.2127	0.3712	intron	LINC01184	S1	5.MAP	G	T	0.01	-3.84	0.99	0.000147	SBP	G	0.2435	-0.2103	0.0353	2.6e-09	Eur	738168	Ev18	Ev18
5	127524018	rs3101725	C	T	0.9788	0.8458	0.6052	0.8002	0.6431	3_prime_UTR	SLC12A2	S2	1.SBP	T	C	0.01	-4.24	1.13	0.000215	SBP	T	0.2417	-0.1979	0.0356	2.75e-08	Eur	737163	Ev18	Ev18
5	127805142	rs34171917	G	T	0.6785	0.2565	0.2192	0.2724	0.3405	intron	FBN2	S1	2.DBP	T	G	0.28	-0.72	0.22	0.000405	DBP	T	0.7019	-0.1599	0.0189	2.85e-17	Eur	757601	Ev18	Ev18
5	127805142	rs34171917	G	T	0.6785	0.2565	0.2192	0.2724	0.3405	intron	FBN2	S1	2.DBP	T	G	0.28	-0.72	0.22	0.000405	PP	T	0.7023	-0.1338	0.0224	2.36e-09	Eur	738170	Ev18	Ev18
5	127805142	rs34171917	G	T	0.6785	0.2565	0.2192	0.2724	0.3405	intron	FBN2	S1	2.DBP	T	G	0.28	-0.72	0.22	0.000405	SBP	T	0.7025	-0.2969	0.033	2.32e-19	Eur	738170	Ev18	Ev18
5	127805142	rs34171917	G	T	0.6785	0.2565	0.2192	0.2724	0.3405	intron	FBN2	S1	5.MAP	T	G	0.28	-0.86	0.28	0.000441	DBP	T	0.7019	-0.1599	0.0189	2.85e-17	Eur	757601	Ev18	Ev18
5	127805142	rs34171917	G	T	0.6785	0.2565	0.2192	0.2724	0.3405	intron	FBN2	S1	5.MAP	T	G	0.28	-0.86	0.28	0.000441	PP	T	0.7023	-0.1338	0.0224	2.36e-09	Eur	738170	Ev18	Ev18
5	127805142	rs34171917	G	T	0.6785	0.2565	0.2192	0.2724	0.3405	intron	FBN2	S1	5.MAP	T	G	0.28	-0.86	0.28	0.000441	SBP	T	0.7025	-0.2969	0.033	2.32e-19	Eur	738170	Ev18	Ev18
5	127809103	rs10035972	C	T	0.3222	0.7536	0.7798	0.7565	0.6687	intron	FBN2	S1	2.DBP	C	T	0.28	-0.72	0.21	0.000415	DBP	C	0.7374	-0.1519	0.0197	1.09e-14	Eur	757600	Ev18	Ev18
5	127809103	rs10035972	C	T	0.3222	0.7536	0.7798	0.7565	0.6687	intron	FBN2	S1	2.DBP	C	T	0.28	-0.72	0.21	0.000415	SBP	C	0.7381	-0.2725	0.0343	1.9e-15	Eur	738169	Ev18	Ev18
5	127809103	rs10035972	C	T	0.3222	0.7536	0.7798	0.7565	0.6687	intron	FBN2	S1	5.MAP	C	T	0.28	-0.85	0.28	0.000448	DBP	C	0.7374	-0.1519	0.0197	1.09e-14	Eur	757600	Ev18	Ev18
5	127809103	rs10035972	C	T	0.3222	0.7536	0.7798	0.7565	0.6687	intron	FBN2	S1	5.MAP	C	T	0.28	-0.85	0.28	0.000448	SBP	C	0.7381	-0.2725	0.0343	1.9e-15	Eur	738169	Ev18	Ev18
5	127811561	rs6882394	C	T	0.6785	0.2565	0.2192	0.2724	0.3405	intron	FBN2	S1	2.DBP	T	C	0.28	-0.72	0.22	0.000455	DBP	T	0.7032	-0.1613	0.0189	1.43e-17	Eur	757598	Ev18	Ev18
5	127811561	rs6882394	C	T	0.6785	0.2565	0.2192	0.2724	0.3405	intron	FBN2	S1	2.DBP	T	C	0.28	-0.72	0.22	0.000455	PP	T	0.7038	-0.1345	0.0224	1.83e-09	Eur	738167	Ev18	Ev18
5	127811561	rs6882394	C	T	0.6785	0.2565	0.2192	0.2724	0.3405	intron	FBN2	S1	2.DBP	T	C	0.28	-0.72	0.22	0.000455	SBP	T	0.7039	-0.2987	0.033	1.38e-19	Eur	738167	Ev18	Ev18
5	127811561	rs6882394	C	T	0.6785	0.2565	0.2192	0.2724	0.3405	intron	FBN2	S1	5.MAP	T	C	0.28	-0.85	0.28	0.000495	DBP	T	0.7032	-0.1613	0.0189	1.43e-17	Eur	757598	Ev18	Ev18
5	127811561	rs6882394	C	T	0.6785	0.2565	0.2192	0.2724	0.3405	intron	FBN2	S1	5.MAP	T	C	0.28	-0.85	0.28	0.000495	PP	T	0.7038	-0.1345	0.0224	1.83e-09	Eur	738167	Ev18	Ev18
5	127811561	rs6882394	C	T	0.6785	0.2565	0.2192	0.2724	0.3405	intron	FBN2	S1	5.MAP	T	C	0.28	-0.85	0.28	0.000495	SBP	T	0.7039	-0.2987	0.033	1.38e-19	Eur	738167	Ev18	Ev18
5	127814937	rs1004965	C	T	0.6785	0.268	0.2222	0.2893	0.3436	intron	FBN2	S1	2.DBP	T	C	0.28	-0.72	0.22	0.000464	DBP	T	0.6778	-0.1675	0.0185	1.48e-19	Eur	756594	Ev18	Ev18
5	127814937	rs1004965	C	T	0.6785	0.268	0.2222	0.2893	0.3436	intron	FBN2	S1	2.DBP	T	C	0.28	-0.72	0.22	0.000464	PP	T	0.6786	-0.143	0.0219	6.75e-11	Eur	737163	Ev18	Ev18
5	127814937	rs1004965	C	T	0.6785	0.268	0.2222	0.2893	0.3436	intron	FBN2	S1	2.DBP	T	C	0.28	-0.72	0.22	0.000464	SBP	T	0.6788	-0.3141	0.0323	2.19e-22	Eur	737163	Ev18	Ev18
5	127815127	rs1561007	T	C	0.6778	0.2579	0.2212	0.2604	0.3344	intron	FBN2	S1	2.DBP	C	T	0.28	-0.73	0.22	0.000385	DBP	C	0.7119	-0.1559	0.0191	3.29e-16	Eur	757601	Ev18	Ev18
5	127815127	rs1561007	T	C	0.6778	0.2579	0.2212	0.2604	0.3344	intron	FBN2	S1	2.DBP	C	T	0.28	-0.73	0.22	0.000385	PP	C	0.7127	-0.1302	0.0226	8.17e-09	Eur	738170	Ev18	Ev18
5	127815127	rs1561007	T	C	0.6778	0.2579	0.2212	0.2604	0.3344	intron	FBN2	S1	2.DBP	C	T	0.28	-0.73	0.22	0.000385	SBP	C	0.7129	-0.2866	0.0333	7.66e-18	Eur	738170	Ev18	Ev18
5	127815127	rs1561007	T	C	0.6778	0.2579	0.2212	0.2604	0.3344	intron	FBN2	S1	5.MAP	C	T	0.28	-0.86	0.28	0.000422	DBP	C	0.7119	-0.1559	0.0191	3.29e-16	Eur	757601	Ev18	Ev18
5	127815127	rs1561007	T	C	0.6778	0.2579	0.2212	0.2604	0.3344	intron	FBN2	S1	5.MAP	C	T	0.28	-0.86	0.28	0.000422	PP	C	0.7127	-0.1302	0.0226	8.17e-09	Eur	738170	Ev18	Ev18
5	127815127	rs1561007	T	C	0.6778	0.2579	0.2212	0.2604	0.3344	intron	FBN2	S1	5.MAP	C	T	0.28	-0.86	0.28	0.000422	SBP	C	0.7129	-0.2866	0.0333	7.66e-18	Eur	738170	Ev18	Ev18
5	127816069	rs1529866	A	G	0.68	0.2695	0.2212	0.2893	0.3436	intron	FBN2	S1	2.DBP	G	A	0.28	-0.73	0.23	0.000429	DBP	G	0.6778	-0.166	0.0185	2.73e-19	Eur	757599	Ev18	Ev18
5	127816069	rs1529866	A	G	0.68	0.2695	0.2212	0.2893	0.3436	intron	FBN2	S1	2.DBP	G	A	0.28	-0.73	0.23	0.000429	PP	G	0.6786	-0.1443	0.0219	4.26e-11	Eur	738168	Ev18	Ev18
5	127816069	rs1529866	A	G	0.68	0.2695	0.2212	0.2893	0.3436	intron	FBN2	S1	2.DBP	G	A	0.28	-0.73	0.23	0.000429	SBP	G	0.6788	-0.3145	0.0322	1.8e-22	Eur	738168	Ev18	Ev18
5	127816069	rs1529866	A	G	0.68	0.2695	0.2212	0.2893	0.3436	intron	FBN2	S1	5.MAP	G	A	0.28	-0.86	0.29	0.000497	DBP	G	0.6778	-0.166	0.0185	2.73e-19	Eur	757599	Ev18	Ev18
5	127816069	rs1529866	A	G	0.68	0.2695	0.2212	0.2893	0.3436	intron	FBN2	S1	5.MAP	G	A	0.28	-0.86	0.29	0.000497	PP	G	0.6786	-0.1443	0.0219	4.26e-11	Eur	738168	Ev18	Ev18
5	127816069	rs1529866	A	G	0.68	0.2695	0.2212	0.2893	0.3436	intron	FBN2	S1	5.MAP	G	A	0.28	-0.86	0.29	0.000497	SBP	G	0.6788	-0.3145	0.0322	1.8e-22	Eur	738168	Ev18	Ev18
5	127862595	rs34790038	A	C	0.2489	0.7291	0.7679	0.7167	0.6595	intron	FBN2	S1	1.SBP	A	C	0.26	-1.29	0.33	0.000149	DBP	A	0.6986	-0.1687	0.0189	5.05e-19	Eur	756596	Ev18	Ev18
5	127862595	rs34790038	A	C	0.2489	0.7291	0.7679	0.7167	0.6595	intron	FBN2	S1	1.SBP	A	C	0.26	-1.29	0.33	0.000149	PP	A	0.6995	-0.1421	0.0225	2.63e-10	Eur	737165	Ev18	Ev18
5	127862595	rs34790038	A	C	0.2489	0.7291	0.7679	0.7167	0.6595	intron	FBN2	S1	1.SBP	A	C	0.26	-1.29	0.33	0.000149	SBP	A	0.6998	-0.3143	0.0331	2.49e-21	Eur	737165	Ev18	Ev18
5	127862595	rs34790038	A	C	0.2489	0.7291	0.7679	0.7167	0.6595	intron	FBN2	S1	2.DBP	A	C	0.26	-0.81	0.2	9.99e-05	DBP	A	0.6986	-0.1687	0.0189	5.05e-19	Eur	756596	Ev18	Ev18
5	127862595	rs34790038	A	C	0.2489	0.7291	0.7679	0.7167	0.6595	intron	FBN2	S1	2.DBP	A	C	0.26	-0.81	0.2	9.99e-05	PP	A	0.6995	-0.1421	0.0225	2.63e-10	Eur	737165	Ev18	Ev18
5	127862595	rs34790038	A	C	0.2489	0.7291	0.7679	0.7167	0.6595	intron	FBN2	S1	2.DBP	A	C	0.26	-0.81	0.2	9.99e-05	SBP	A	0.6998	-0.3143	0.0331	2.49e-21	Eur	737165	Ev18	Ev18
5	127862595	rs34790038	A	C	0.2489	0.7291	0.7679	0.7167	0.6595	intron	FBN2	S1	3.HTN	A	C	0.26	-0.03	0.01	0.000257	DBP	A	0.6986	-0.1687	0.0189	5.05e-19	Eur	756596	Ev18	Ev18
5	127862595	rs34790038	A	C	0.2489	0.7291	0.7679	0.7167	0.6595	intron	FBN2	S1	3.HTN	A	C	0.26	-0.03	0.01	0.000257	PP	A	0.6995	-0.1421	0.0225	2.63e-10	Eur	737165	Ev18	Ev18
5	127862595	rs34790038	A	C	0.2489	0.7291	0.7679	0.7167	0.6595	intron	FBN2	S1	3.HTN	A	C	0.26	-0.03	0.01	0.000257	SBP	A	0.6998	-0.3143	0.0331	2.49e-21	Eur	737165	Ev18	Ev18
5	127862595	rs34790038	A	C	0.2489	0.7291	0.7679	0.7167	0.6595	intron	FBN2	S1	5.MAP	A	C	0.26	-0.96	0.24	6.84e-05	DBP	A	0.6986	-0.1687	0.0189	5.05e-19	Eur	756596	Ev18	Ev18
5	127862595	rs34790038	A	C	0.2489	0.7291	0.7679	0.7167	0.6595	intron	FBN2	S1	5.MAP	A	C	0.26	-0.96	0.24	6.84e-05	PP	A	0.6995	-0.1421	0.0225	2.63e-10	Eur	737165	Ev18	Ev18
5	127862595	rs34790038	A	C	0.2489	0.7291	0.7679	0.7167	0.6595	intron	FBN2	S1	5.MAP	A	C	0.26	-0.96	0.24	6.84e-05	SBP	A	0.6998	-0.3143	0.0331	2.49e-21	Eur	737165	Ev18	Ev18
5	127865085	rs7726795	C	T	0.7557	0.2709	0.2312	0.2843	0.3405	intron	FBN2	S1	1.SBP	T	C	0.26	-1.31	0.33	0.000122	DBP	T	0.6962	-0.1676	0.0189	6.49e-19	Eur	757601	Ev18	Ev18
5	127865085	rs7726795	C	T	0.7557	0.2709	0.2312	0.2843	0.3405	intron	FBN2	S1	1.SBP	T	C	0.26	-1.31	0.33	0.000122	PP	T	0.6969	-0.1421	0.0223	1.94e-10	Eur	738170	Ev18	Ev18
5	127865085	rs7726795	C	T	0.7557	0.2709	0.2312	0.2843	0.3405	intron	FBN2	S1	1.SBP	T	C	0.26	-1.31	0.33	0.000122	SBP	T	0.6971	-0.3135	0.0329	1.66e-21	Eur	738170	Ev18	Ev18
5	127865085	rs7726795	C	T	0.7557	0.2709	0.2312	0.2843	0.3405	intron	FBN2	S1	2.DBP	T	C	0.26	-0.81	0.2	8.33e-05	DBP	T	0.6962	-0.1676	0.0189	6.49e-19	Eur	757601	Ev18	Ev18
5	127865085	rs7726795	C	T	0.7557	0.2709	0.2312	0.2843	0.3405	intron	FBN2	S1	2.DBP	T	C	0.26	-0.81	0.2	8.33e-05	PP	T	0.6969	-0.1421	0.0223	1.94e-10	Eur	738170	Ev18	Ev18
5	127865085	rs7726795	C	T	0.7557	0.2709	0.2312	0.2843	0.3405	intron	FBN2	S1	2.DBP	T	C	0.26	-0.81	0.2	8.33e-05	SBP	T	0.6971	-0.3135	0.0329	1.66e-21	Eur	738170	Ev18	Ev18
5	127865085	rs7726795	C	T	0.7557	0.2709	0.2312	0.2843	0.3405	intron	FBN2	S1	3.HTN	T	C	0.26	-0.03	0.01	0.000311	DBP	T	0.6962	-0.1676	0.0189	6.49e-19	Eur	757601	Ev18	Ev18
5	127865085	rs7726795	C	T	0.7557	0.2709	0.2312	0.2843	0.3405	intron	FBN2	S1	3.HTN	T	C	0.26	-0.03	0.01	0.000311	PP	T	0.6969	-0.1421	0.0223	1.94e-10	Eur	738170	Ev18	Ev18
5	127865085	rs7726795	C	T	0.7557	0.2709	0.2312	0.2843	0.3405	intron	FBN2	S1	3.HTN	T	C	0.26	-0.03	0.01	0.000311	SBP	T	0.6971	-0.3135	0.0329	1.66e-21	Eur	738170	Ev18	Ev18
5	127865085	rs7726795	C	T	0.7557	0.2709	0.2312	0.2843	0.3405	intron	FBN2	S1	5.MAP	T	C	0.26	-0.97	0.24	5.53e-05	DBP	T	0.6962	-0.1676	0.0189	6.49e-19	Eur	757601	Ev18	Ev18
5	127865085	rs7726795	C	T	0.7557	0.2709	0.2312	0.2843	0.3405	intron	FBN2	S1	5.MAP	T	C	0.26	-0.97	0.24	5.53e-05	PP	T	0.6969	-0.1421	0.0223	1.94e-10	Eur	738170	Ev18	Ev18
5	127865085	rs7726795	C	T	0.7557	0.2709	0.2312	0.2843	0.3405	intron	FBN2	S1	5.MAP	T	C	0.26	-0.97	0.24	5.53e-05	SBP	T	0.6971	-0.3135	0.0329	1.66e-21	Eur	738170	Ev18	Ev18
5	127868199	rs6595838	A	G	0.7557	0.2709	0.2302	0.2823	0.3405	intron	FBN2	S1	1.SBP	G	A	0.26	-1.31	0.33	0.000121	Pulse pressure	G	0.649	-0.2073	0.0268878	9e-15	MulA4	459777	Gi18	GC
5	127868199	rs6595838	A	G	0.7557	0.2709	0.2302	0.2823	0.3405	intron	FBN2	S1	1.SBP	G	A	0.26	-1.31	0.33	0.000121	SBP	G	0.7	-0.3	0.03	2.74e-29	NR	991478		Wa22
5	127868199	rs6595838	A	G	0.7557	0.2709	0.2302	0.2823	0.3405	intron	FBN2	S1	1.SBP	G	A	0.26	-1.31	0.33	0.000121	SBP	G	0.7	-0.344	0.0489796	8e-12	Eur	140882	Wa17	GC
5	127868199	rs6595838	A	G	0.7557	0.2709	0.2302	0.2823	0.3405	intron	FBN2	S1	1.SBP	G	A	0.26	-1.31	0.33	0.000121	SBP	G	0.6478	-0.3426	0.0343878	9e-22	MulA4	459777	Gi18	GC
5	127868199	rs6595838	A	G	0.7557	0.2709	0.2302	0.2823	0.3405	intron	FBN2	S1	1.SBP	G	A	0.26	-1.31	0.33	0.000121	SBP	G		0.267	NA	2e-10	MulA5	321262	Ho16	GC
5	127868199	rs6595838	A	G	0.7557	0.2709	0.2302	0.2823	0.3405	intron	FBN2	S1	1.SBP	G	A	0.26	-1.31	0.33	0.000121	DBP	G	0.7006	-0.1688	0.0189	4.69e-19	Eur	756486	Ev18	Ev18
5	127868199	rs6595838	A	G	0.7557	0.2709	0.2302	0.2823	0.3405	intron	FBN2	S1	1.SBP	G	A	0.26	-1.31	0.33	0.000121	PP	G	0.7013	-0.1494	0.0224	2.71e-11	Eur	737055	Ev18	Ev18
5	127868199	rs6595838	A	G	0.7557	0.2709	0.2302	0.2823	0.3405	intron	FBN2	S1	1.SBP	G	A	0.26	-1.31	0.33	0.000121	SBP	G	0.7015	-0.3229	0.0331	1.54e-22	Eur	737055	Ev18	Ev18
5	127868199	rs6595838	A	G	0.7557	0.2709	0.2302	0.2823	0.3405	intron	FBN2	S1	2.DBP	G	A	0.26	-0.81	0.2	8.37e-05	Pulse pressure	G	0.649	-0.2073	0.0268878	9e-15	MulA4	459777	Gi18	GC
5	127868199	rs6595838	A	G	0.7557	0.2709	0.2302	0.2823	0.3405	intron	FBN2	S1	2.DBP	G	A	0.26	-0.81	0.2	8.37e-05	SBP	G	0.7	-0.3	0.03	2.74e-29	NR	991478		Wa22
5	127868199	rs6595838	A	G	0.7557	0.2709	0.2302	0.2823	0.3405	intron	FBN2	S1	2.DBP	G	A	0.26	-0.81	0.2	8.37e-05	SBP	G	0.7	-0.344	0.0489796	8e-12	Eur	140882	Wa17	GC
5	127868199	rs6595838	A	G	0.7557	0.2709	0.2302	0.2823	0.3405	intron	FBN2	S1	2.DBP	G	A	0.26	-0.81	0.2	8.37e-05	SBP	G	0.6478	-0.3426	0.0343878	9e-22	MulA4	459777	Gi18	GC
5	127868199	rs6595838	A	G	0.7557	0.2709	0.2302	0.2823	0.3405	intron	FBN2	S1	2.DBP	G	A	0.26	-0.81	0.2	8.37e-05	SBP	G		0.267	NA	2e-10	MulA5	321262	Ho16	GC
5	127868199	rs6595838	A	G	0.7557	0.2709	0.2302	0.2823	0.3405	intron	FBN2	S1	2.DBP	G	A	0.26	-0.81	0.2	8.37e-05	DBP	G	0.7006	-0.1688	0.0189	4.69e-19	Eur	756486	Ev18	Ev18
5	127868199	rs6595838	A	G	0.7557	0.2709	0.2302	0.2823	0.3405	intron	FBN2	S1	2.DBP	G	A	0.26	-0.81	0.2	8.37e-05	PP	G	0.7013	-0.1494	0.0224	2.71e-11	Eur	737055	Ev18	Ev18
5	127868199	rs6595838	A	G	0.7557	0.2709	0.2302	0.2823	0.3405	intron	FBN2	S1	2.DBP	G	A	0.26	-0.81	0.2	8.37e-05	SBP	G	0.7015	-0.3229	0.0331	1.54e-22	Eur	737055	Ev18	Ev18
5	127868199	rs6595838	A	G	0.7557	0.2709	0.2302	0.2823	0.3405	intron	FBN2	S1	3.HTN	G	A	0.26	-0.03	0.01	0.000312	Pulse pressure	G	0.649	-0.2073	0.0268878	9e-15	MulA4	459777	Gi18	GC
5	127868199	rs6595838	A	G	0.7557	0.2709	0.2302	0.2823	0.3405	intron	FBN2	S1	3.HTN	G	A	0.26	-0.03	0.01	0.000312	SBP	G	0.7	-0.3	0.03	2.74e-29	NR	991478		Wa22
5	127868199	rs6595838	A	G	0.7557	0.2709	0.2302	0.2823	0.3405	intron	FBN2	S1	3.HTN	G	A	0.26	-0.03	0.01	0.000312	SBP	G	0.7	-0.344	0.0489796	8e-12	Eur	140882	Wa17	GC
5	127868199	rs6595838	A	G	0.7557	0.2709	0.2302	0.2823	0.3405	intron	FBN2	S1	3.HTN	G	A	0.26	-0.03	0.01	0.000312	SBP	G	0.6478	-0.3426	0.0343878	9e-22	MulA4	459777	Gi18	GC
5	127868199	rs6595838	A	G	0.7557	0.2709	0.2302	0.2823	0.3405	intron	FBN2	S1	3.HTN	G	A	0.26	-0.03	0.01	0.000312	SBP	G		0.267	NA	2e-10	MulA5	321262	Ho16	GC
5	127868199	rs6595838	A	G	0.7557	0.2709	0.2302	0.2823	0.3405	intron	FBN2	S1	3.HTN	G	A	0.26	-0.03	0.01	0.000312	DBP	G	0.7006	-0.1688	0.0189	4.69e-19	Eur	756486	Ev18	Ev18
5	127868199	rs6595838	A	G	0.7557	0.2709	0.2302	0.2823	0.3405	intron	FBN2	S1	3.HTN	G	A	0.26	-0.03	0.01	0.000312	PP	G	0.7013	-0.1494	0.0224	2.71e-11	Eur	737055	Ev18	Ev18
5	127868199	rs6595838	A	G	0.7557	0.2709	0.2302	0.2823	0.3405	intron	FBN2	S1	3.HTN	G	A	0.26	-0.03	0.01	0.000312	SBP	G	0.7015	-0.3229	0.0331	1.54e-22	Eur	737055	Ev18	Ev18
5	127868199	rs6595838	A	G	0.7557	0.2709	0.2302	0.2823	0.3405	intron	FBN2	S1	5.MAP	G	A	0.26	-0.97	0.24	5.52e-05	Pulse pressure	G	0.649	-0.2073	0.0268878	9e-15	MulA4	459777	Gi18	GC
5	127868199	rs6595838	A	G	0.7557	0.2709	0.2302	0.2823	0.3405	intron	FBN2	S1	5.MAP	G	A	0.26	-0.97	0.24	5.52e-05	SBP	G	0.7	-0.3	0.03	2.74e-29	NR	991478		Wa22
5	127868199	rs6595838	A	G	0.7557	0.2709	0.2302	0.2823	0.3405	intron	FBN2	S1	5.MAP	G	A	0.26	-0.97	0.24	5.52e-05	SBP	G	0.7	-0.344	0.0489796	8e-12	Eur	140882	Wa17	GC
5	127868199	rs6595838	A	G	0.7557	0.2709	0.2302	0.2823	0.3405	intron	FBN2	S1	5.MAP	G	A	0.26	-0.97	0.24	5.52e-05	SBP	G	0.6478	-0.3426	0.0343878	9e-22	MulA4	459777	Gi18	GC
5	127868199	rs6595838	A	G	0.7557	0.2709	0.2302	0.2823	0.3405	intron	FBN2	S1	5.MAP	G	A	0.26	-0.97	0.24	5.52e-05	SBP	G		0.267	NA	2e-10	MulA5	321262	Ho16	GC
5	127868199	rs6595838	A	G	0.7557	0.2709	0.2302	0.2823	0.3405	intron	FBN2	S1	5.MAP	G	A	0.26	-0.97	0.24	5.52e-05	DBP	G	0.7006	-0.1688	0.0189	4.69e-19	Eur	756486	Ev18	Ev18
5	127868199	rs6595838	A	G	0.7557	0.2709	0.2302	0.2823	0.3405	intron	FBN2	S1	5.MAP	G	A	0.26	-0.97	0.24	5.52e-05	PP	G	0.7013	-0.1494	0.0224	2.71e-11	Eur	737055	Ev18	Ev18
5	127868199	rs6595838	A	G	0.7557	0.2709	0.2302	0.2823	0.3405	intron	FBN2	S1	5.MAP	G	A	0.26	-0.97	0.24	5.52e-05	SBP	G	0.7015	-0.3229	0.0331	1.54e-22	Eur	737055	Ev18	Ev18
5	157981985	rs2419921	G	T	0.5091	0.389	0.2937	0.2942	0.4663	intergenic	CTC-207P7.1	S1	1.SBP	T	G	0.47	-1.24	0.32	2.29e-05	DBP	T	0.7013	-0.1843	0.0189	2.22e-22	Eur	754582	Ev18	Ev18
5	157981985	rs2419921	G	T	0.5091	0.389	0.2937	0.2942	0.4663	intergenic	CTC-207P7.1	S1	1.SBP	T	G	0.47	-1.24	0.32	2.29e-05	PP	T	0.7017	-0.1844	0.0224	2.05e-16	Eur	735151	Ev18	Ev18
5	157981985	rs2419921	G	T	0.5091	0.389	0.2937	0.2942	0.4663	intergenic	CTC-207P7.1	S1	1.SBP	T	G	0.47	-1.24	0.32	2.29e-05	SBP	T	0.7019	-0.369	0.033	5.88e-29	Eur	735151	Ev18	Ev18
5	157981985	rs2419921	G	T	0.5091	0.389	0.2937	0.2942	0.4663	intergenic	CTC-207P7.1	S1	4.PP	T	G	0.47	-0.66	0.25	7.24e-05	DBP	T	0.7013	-0.1843	0.0189	2.22e-22	Eur	754582	Ev18	Ev18
5	157981985	rs2419921	G	T	0.5091	0.389	0.2937	0.2942	0.4663	intergenic	CTC-207P7.1	S1	4.PP	T	G	0.47	-0.66	0.25	7.24e-05	PP	T	0.7017	-0.1844	0.0224	2.05e-16	Eur	735151	Ev18	Ev18
5	157981985	rs2419921	G	T	0.5091	0.389	0.2937	0.2942	0.4663	intergenic	CTC-207P7.1	S1	4.PP	T	G	0.47	-0.66	0.25	7.24e-05	SBP	T	0.7019	-0.369	0.033	5.88e-29	Eur	735151	Ev18	Ev18
5	157981985	rs2419921	G	T	0.5091	0.389	0.2937	0.2942	0.4663	intergenic	CTC-207P7.1	S1	5.MAP	T	G	0.47	-0.77	0.21	0.000275	DBP	T	0.7013	-0.1843	0.0189	2.22e-22	Eur	754582	Ev18	Ev18
5	157981985	rs2419921	G	T	0.5091	0.389	0.2937	0.2942	0.4663	intergenic	CTC-207P7.1	S1	5.MAP	T	G	0.47	-0.77	0.21	0.000275	PP	T	0.7017	-0.1844	0.0224	2.05e-16	Eur	735151	Ev18	Ev18
5	157981985	rs2419921	G	T	0.5091	0.389	0.2937	0.2942	0.4663	intergenic	CTC-207P7.1	S1	5.MAP	T	G	0.47	-0.77	0.21	0.000275	SBP	T	0.7019	-0.369	0.033	5.88e-29	Eur	735151	Ev18	Ev18
5	157982330	rs2963426	T	C	0.5083	0.389	0.2937	0.2942	0.4652	intergenic	CTC-207P7.1	S1	1.SBP	C	T	0.47	-1.2	0.35	3.25e-05	DBP	C	0.7013	-0.1837	0.0189	3.08e-22	Eur	753468	Ev18	Ev18
5	157982330	rs2963426	T	C	0.5083	0.389	0.2937	0.2942	0.4652	intergenic	CTC-207P7.1	S1	1.SBP	C	T	0.47	-1.2	0.35	3.25e-05	PP	C	0.7016	-0.1835	0.0224	2.9e-16	Eur	734037	Ev18	Ev18
5	157982330	rs2963426	T	C	0.5083	0.389	0.2937	0.2942	0.4652	intergenic	CTC-207P7.1	S1	1.SBP	C	T	0.47	-1.2	0.35	3.25e-05	SBP	C	0.7019	-0.3677	0.0331	1.03e-28	Eur	734037	Ev18	Ev18
5	157982330	rs2963426	T	C	0.5083	0.389	0.2937	0.2942	0.4652	intergenic	CTC-207P7.1	S1	4.PP	C	T	0.47	-0.63	0.27	0.000107	DBP	C	0.7013	-0.1837	0.0189	3.08e-22	Eur	753468	Ev18	Ev18
5	157982330	rs2963426	T	C	0.5083	0.389	0.2937	0.2942	0.4652	intergenic	CTC-207P7.1	S1	4.PP	C	T	0.47	-0.63	0.27	0.000107	PP	C	0.7016	-0.1835	0.0224	2.9e-16	Eur	734037	Ev18	Ev18
5	157982330	rs2963426	T	C	0.5083	0.389	0.2937	0.2942	0.4652	intergenic	CTC-207P7.1	S1	4.PP	C	T	0.47	-0.63	0.27	0.000107	SBP	C	0.7019	-0.3677	0.0331	1.03e-28	Eur	734037	Ev18	Ev18
5	157982330	rs2963426	T	C	0.5083	0.389	0.2937	0.2942	0.4652	intergenic	CTC-207P7.1	S1	5.MAP	C	T	0.47	-0.75	0.21	0.000345	DBP	C	0.7013	-0.1837	0.0189	3.08e-22	Eur	753468	Ev18	Ev18
5	157982330	rs2963426	T	C	0.5083	0.389	0.2937	0.2942	0.4652	intergenic	CTC-207P7.1	S1	5.MAP	C	T	0.47	-0.75	0.21	0.000345	PP	C	0.7016	-0.1835	0.0224	2.9e-16	Eur	734037	Ev18	Ev18
5	157982330	rs2963426	T	C	0.5083	0.389	0.2937	0.2942	0.4652	intergenic	CTC-207P7.1	S1	5.MAP	C	T	0.47	-0.75	0.21	0.000345	SBP	C	0.7019	-0.3677	0.0331	1.03e-28	Eur	734037	Ev18	Ev18
5	157986556	rs2914219	C	G	0.5499	0.611	0.7063	0.7078	0.5348	intergenic	CTC-207P7.1	S1	1.SBP	C	G	0.51	-1.32	0.29	9.37e-06	DBP	C	0.7015	-0.1901	0.0191	2.08e-23	Eur	750706	Ev18	Ev18
5	157986556	rs2914219	C	G	0.5499	0.611	0.7063	0.7078	0.5348	intergenic	CTC-207P7.1	S1	1.SBP	C	G	0.51	-1.32	0.29	9.37e-06	PP	C	0.7017	-0.1888	0.0225	5.2e-17	Eur	731275	Ev18	Ev18
5	157986556	rs2914219	C	G	0.5499	0.611	0.7063	0.7078	0.5348	intergenic	CTC-207P7.1	S1	1.SBP	C	G	0.51	-1.32	0.29	9.37e-06	SBP	C	0.702	-0.3812	0.0333	2.17e-30	Eur	731275	Ev18	Ev18
5	157986556	rs2914219	C	G	0.5499	0.611	0.7063	0.7078	0.5348	intergenic	CTC-207P7.1	S1	4.PP	C	G	0.51	-0.73	0.17	2.7e-05	DBP	C	0.7015	-0.1901	0.0191	2.08e-23	Eur	750706	Ev18	Ev18
5	157986556	rs2914219	C	G	0.5499	0.611	0.7063	0.7078	0.5348	intergenic	CTC-207P7.1	S1	4.PP	C	G	0.51	-0.73	0.17	2.7e-05	PP	C	0.7017	-0.1888	0.0225	5.2e-17	Eur	731275	Ev18	Ev18
5	157986556	rs2914219	C	G	0.5499	0.611	0.7063	0.7078	0.5348	intergenic	CTC-207P7.1	S1	4.PP	C	G	0.51	-0.73	0.17	2.7e-05	SBP	C	0.702	-0.3812	0.0333	2.17e-30	Eur	731275	Ev18	Ev18
5	157986556	rs2914219	C	G	0.5499	0.611	0.7063	0.7078	0.5348	intergenic	CTC-207P7.1	S1	5.MAP	C	G	0.51	-0.81	0.21	0.000131	DBP	C	0.7015	-0.1901	0.0191	2.08e-23	Eur	750706	Ev18	Ev18
5	157986556	rs2914219	C	G	0.5499	0.611	0.7063	0.7078	0.5348	intergenic	CTC-207P7.1	S1	5.MAP	C	G	0.51	-0.81	0.21	0.000131	PP	C	0.7017	-0.1888	0.0225	5.2e-17	Eur	731275	Ev18	Ev18
5	157986556	rs2914219	C	G	0.5499	0.611	0.7063	0.7078	0.5348	intergenic	CTC-207P7.1	S1	5.MAP	C	G	0.51	-0.81	0.21	0.000131	SBP	C	0.702	-0.3812	0.0333	2.17e-30	Eur	731275	Ev18	Ev18
5	157988244	rs2914220	C	T	0.5469	0.5937	0.7054	0.6859	0.5133	intergenic	CTC-207P7.1	S1	1.SBP	C	T	0.52	-1.28	0.29	1.8e-05	DBP	C	0.6775	-0.169	0.0185	7.62e-20	Eur	754583	Ev18	Ev18
5	157988244	rs2914220	C	T	0.5469	0.5937	0.7054	0.6859	0.5133	intergenic	CTC-207P7.1	S1	1.SBP	C	T	0.52	-1.28	0.29	1.8e-05	PP	C	0.678	-0.174	0.022	2.25e-15	Eur	735152	Ev18	Ev18
5	157988244	rs2914220	C	T	0.5469	0.5937	0.7054	0.6859	0.5133	intergenic	CTC-207P7.1	S1	1.SBP	C	T	0.52	-1.28	0.29	1.8e-05	SBP	C	0.6782	-0.3429	0.0324	2.99e-26	Eur	735152	Ev18	Ev18
5	157988244	rs2914220	C	T	0.5469	0.5937	0.7054	0.6859	0.5133	intergenic	CTC-207P7.1	S1	4.PP	C	T	0.52	-0.71	0.17	4.9e-05	DBP	C	0.6775	-0.169	0.0185	7.62e-20	Eur	754583	Ev18	Ev18
5	157988244	rs2914220	C	T	0.5469	0.5937	0.7054	0.6859	0.5133	intergenic	CTC-207P7.1	S1	4.PP	C	T	0.52	-0.71	0.17	4.9e-05	PP	C	0.678	-0.174	0.022	2.25e-15	Eur	735152	Ev18	Ev18
5	157988244	rs2914220	C	T	0.5469	0.5937	0.7054	0.6859	0.5133	intergenic	CTC-207P7.1	S1	4.PP	C	T	0.52	-0.71	0.17	4.9e-05	SBP	C	0.6782	-0.3429	0.0324	2.99e-26	Eur	735152	Ev18	Ev18
5	157988244	rs2914220	C	T	0.5469	0.5937	0.7054	0.6859	0.5133	intergenic	CTC-207P7.1	S1	5.MAP	C	T	0.52	-0.79	0.21	0.00019	DBP	C	0.6775	-0.169	0.0185	7.62e-20	Eur	754583	Ev18	Ev18
5	157988244	rs2914220	C	T	0.5469	0.5937	0.7054	0.6859	0.5133	intergenic	CTC-207P7.1	S1	5.MAP	C	T	0.52	-0.79	0.21	0.00019	PP	C	0.678	-0.174	0.022	2.25e-15	Eur	735152	Ev18	Ev18
5	157988244	rs2914220	C	T	0.5469	0.5937	0.7054	0.6859	0.5133	intergenic	CTC-207P7.1	S1	5.MAP	C	T	0.52	-0.79	0.21	0.00019	SBP	C	0.6782	-0.3429	0.0324	2.99e-26	Eur	735152	Ev18	Ev18
5	158030482	rs1650506	A	G	0.4123	0.3977	0.3254	0.3111	0.4867	intergenic	CTC-207P7.1	S1	1.SBP	G	A	0.58	-1.12	0.36	0.000136	DBP	G	0.6817	-0.1653	0.0186	7.51e-19	Eur	754583	Ev18	Ev18
5	158030482	rs1650506	A	G	0.4123	0.3977	0.3254	0.3111	0.4867	intergenic	CTC-207P7.1	S1	1.SBP	G	A	0.58	-1.12	0.36	0.000136	PP	G	0.6822	-0.171	0.0221	9.44e-15	Eur	735152	Ev18	Ev18
5	158030482	rs1650506	A	G	0.4123	0.3977	0.3254	0.3111	0.4867	intergenic	CTC-207P7.1	S1	1.SBP	G	A	0.58	-1.12	0.36	0.000136	SBP	G	0.6824	-0.337	0.0325	3.49e-25	Eur	735152	Ev18	Ev18
5	158030482	rs1650506	A	G	0.4123	0.3977	0.3254	0.3111	0.4867	intergenic	CTC-207P7.1	S1	5.MAP	G	A	0.58	-0.74	0.22	0.000494	DBP	G	0.6817	-0.1653	0.0186	7.51e-19	Eur	754583	Ev18	Ev18
5	158030482	rs1650506	A	G	0.4123	0.3977	0.3254	0.3111	0.4867	intergenic	CTC-207P7.1	S1	5.MAP	G	A	0.58	-0.74	0.22	0.000494	PP	G	0.6822	-0.171	0.0221	9.44e-15	Eur	735152	Ev18	Ev18
5	158030482	rs1650506	A	G	0.4123	0.3977	0.3254	0.3111	0.4867	intergenic	CTC-207P7.1	S1	5.MAP	G	A	0.58	-0.74	0.22	0.000494	SBP	G	0.6824	-0.337	0.0325	3.49e-25	Eur	735152	Ev18	Ev18
5	158174315	rs17056159	A	G	0.6067	0.6916	0.8462	0.7455	0.8763	intron	EBF1	S1	1.SBP	A	G	0.62	1.09	0.3	0.000323	PP	A	0.7313	0.1388	0.0233	2.53e-09	Eur	726887	Ev18	Ev18
5	158203006	rs17056207	C	T	0.8313	0.8991	0.9028	0.9095	0.9397	intron	EBF1	S1	1.SBP	C	T	0.84	1.75	0.72	0.000296	SBP	C	0.9058	0.2858	0.0517	3.33e-08	Eur	734038	Ev18	Ev18
5	158246650	rs7720275	C	T	0.236	0.147	0.0992	0.1789	0.1738	intron	EBF1	S1	1.SBP	T	C	0.78	1.29	0.35	0.000268	PP	T	0.8344	0.1812	0.0277	6.03e-11	Eur	726889	Ev18	Ev18
5	158246650	rs7720275	C	T	0.236	0.147	0.0992	0.1789	0.1738	intron	EBF1	S1	1.SBP	T	C	0.78	1.29	0.35	0.000268	SBP	T	0.8347	0.3022	0.0408	1.37e-13	Eur	726889	Ev18	Ev18
6	25726074	rs12215823	C	G	0.1959	0.5562	0.7341	0.4384	0.4765	upstream	HIST1H2BA	S2	2.DBP	G	C	0.81	-0.12	0.08	0.000392	DBP	G	0.5843	-0.1397	0.0176	1.77e-15	Eur	755542	Ev18	Ev18
6	26360597	rs9348711	A	G	0.6891	0.8069	0.876	0.7604	0.7219	upstream	BTN3A2	S1	3.HTN	A	G	0.66	0.02	0.01	0.000119	DBP	A	0.7515	0.127	0.0202	2.96e-10	Eur	757598	Ev18	Ev18
6	26370707	rs9379862	C	T	0.3109	0.1931	0.124	0.2396	0.2771	synonymous	BTN3A2	S1	3.HTN	T	C	0.66	0.02	0.01	0.000116	DBP	T	0.7473	0.1294	0.0199	7.93e-11	Eur	757599	Ev18	Ev18
6	26408949	rs6928454	C	G	0.8449	0.8199	0.9692	0.834	0.7986	intron	BTN3A1	S1	3.HTN	C	G	0.8	0.03	0.01	0.000251	DBP	C	0.8437	-0.1618	0.0238	1.14e-11	Eur	757600	Ev18	Ev18
6	27251379	rs13207082	A	G	0.9713	0.9683	1	0.9314	0.999	downstream	POM121L2	S1	2.DBP	A	G	0.97	2.25	0.85	0.000425	DBP	A	0.8957	0.2729	0.0288	2.38e-21	Eur	757600	Ev18	Ev18
6	27251379	rs13207082	A	G	0.9713	0.9683	1	0.9314	0.999	downstream	POM121L2	S1	2.DBP	A	G	0.97	2.25	0.85	0.000425	PP	A	0.8965	-0.2227	0.0342	7.71e-11	Eur	738169	Ev18	Ev18
6	31330969	6:31330969	C	A	0.3321	0.2392	0.1567	0.3489	0.1759	downstream	DHFRP2	S1	1.SBP	C	A	0.34	1.16	0.31	0.000263	SBP	C	0.143774	-0.0270292	0.00457694	1e-08	Eas	145505	Sa21	GC
6	32406611	6:32406611	A	C	0.053	0.1225	0.1349	0.1431	0.09	upstream	HLA-DRA	S1	3.HTN	C	A	0.92	0.04	0.01	0.000411	DBP	C	0.8129	0.2036	0.0234	3.66e-18	Eur	681276	Ev18	Ev18
6	32903637	rs23544	T	C	0.2481	0.4121	0.3859	0.4592	0.4059	intron	HLA-DMB	S2	1.SBP	C	T	0.78	-0.08	0.02	0.000291	DBP	C	0.5742	-0.122	0.0183	2.35e-11	Eur	726223	Ev18	Ev18
6	50808745	6:50808745	C	T	0.7753	0.8617	0.7976	0.8738	0.8119	intron	TFAP2B	S1	3.HTN	C	T	0.8	0.03	0.01	2.54e-05	DBP	C	0.892	-0.1728	0.0281	7.76e-10	Eur	756656	Ev18	Ev18
6	50808745	6:50808745	C	T	0.7753	0.8617	0.7976	0.8738	0.8119	intron	TFAP2B	S1	3.HTN	C	T	0.8	0.03	0.01	2.54e-05	SBP	C	0.8914	-0.3203	0.0489	5.55e-11	Eur	737224	Ev18	Ev18
6	50815854	rs7750618	A	G	0.7769	0.8617	0.8006	0.8757	0.8119	downstream	TFAP2B	S1	3.HTN	A	G	0.8	0.03	0.01	1.99e-05	DBP	A	0.8921	-0.1712	0.0281	1.15e-09	Eur	755541	Ev18	Ev18
6	50815854	rs7750618	A	G	0.7769	0.8617	0.8006	0.8757	0.8119	downstream	TFAP2B	S1	3.HTN	A	G	0.8	0.03	0.01	1.99e-05	SBP	A	0.8914	-0.3149	0.0489	1.2e-10	Eur	736110	Ev18	Ev18
6	50817748	rs57988840	A	T	0.2224	0.1383	0.1994	0.1243	0.1881	downstream	TFAP2B	S1	3.HTN	T	A	0.81	0.03	0.01	3.19e-05	DBP	T	0.8905	-0.1729	0.028	6.91e-10	Eur	757600	Ev18	Ev18
6	50817748	rs57988840	A	T	0.2224	0.1383	0.1994	0.1243	0.1881	downstream	TFAP2B	S1	3.HTN	T	A	0.81	0.03	0.01	3.19e-05	SBP	T	0.8897	-0.315	0.0488	1.04e-10	Eur	738169	Ev18	Ev18
6	51834020	rs1581717	A	C	0.0893	0.549	0.3879	0.4602	0.3425	intron	PKHD1	S1	4.PP	C	A	0.91	1.11	0.31	0.000446	DBP	C	0.5181	-0.1778	0.0173	9.1e-25	Eur	757600	Ev18	Ev18
6	51834280	rs1114348	G	A	0.9107	0.451	0.6131	0.5398	0.6564	intron	PKHD1	S1	4.PP	G	A	0.91	1.1	0.31	0.000457	DBP	G	NR	-0.0146	0.0022449	4e-13	Multi2	485677	Sa21	GC
6	51834280	rs1114348	G	A	0.9107	0.451	0.6131	0.5398	0.6564	intron	PKHD1	S1	4.PP	G	A	0.91	1.1	0.31	0.000457	MAP	G	NR	-0.0113	0.00188776	7e-09	Multi2	506365	Sa21	GC
6	51834280	rs1114348	G	A	0.9107	0.451	0.6131	0.5398	0.6564	intron	PKHD1	S1	4.PP	G	A	0.91	1.1	0.31	0.000457	DBP	G	0.5176	-0.1788	0.0173	4.09e-25	Eur	757601	Ev18	Ev18
6	51837544	rs9367468	C	T	0.9107	0.4524	0.6131	0.5388	0.6585	intron	PKHD1	S1	4.PP	C	T	0.91	1.11	0.31	0.000446	DBP	C	0.5168	-0.1783	0.0173	4.95e-25	Eur	757601	Ev18	Ev18
6	51838263	6:51838263	A	G	0.9107	0.451	0.6131	0.5398	0.6564	intron	PKHD1	S1	4.PP	A	G	0.91	1.1	0.3	0.000409	DBP	A	0.5175	-0.1785	0.0172	3.76e-25	Eur	757600	Ev18	Ev18
6	51839475	rs4715265	A	G	0.0893	0.549	0.3869	0.4602	0.3384	intron	PKHD1	S1	4.PP	G	A	0.91	1.09	0.31	0.000467	DBP	G	0.5177	-0.1782	0.0173	5.08e-25	Eur	757601	Ev18	Ev18
6	51840315	rs6458803	C	T	0.0893	0.5504	0.3869	0.4602	0.3436	intron	PKHD1	S1	4.PP	T	C	0.91	1.1	0.3	0.000415	DBP	T	0.5176	-0.1781	0.0173	5.71e-25	Eur	757601	Ev18	Ev18
6	51847970	rs7746763	C	T	0.9107	0.4164	0.6012	0.4831	0.6401	intron	PKHD1	S1	4.PP	C	T	0.91	1.08	0.3	0.000466	DBP	C	0.4635	-0.1368	0.0173	2.97e-15	Eur	757601	Ev18	Ev18
6	51863638	rs6916811	A	T	0.1112	0.5865	0.381	0.505	0.3906	intron	PKHD1	S1	4.PP	T	A	0.89	1.22	0.27	9.59e-06	DBP	T	0.4723	-0.1257	0.0173	3.77e-13	Eur	757601	Ev18	Ev18
6	51874097	rs9370090	A	T	0.1112	0.5865	0.381	0.505	0.3845	intron	PKHD1	S1	4.PP	T	A	0.88	1.06	0.26	7.81e-05	DBP	T	0.4722	-0.1243	0.0173	6.22e-13	Eur	757601	Ev18	Ev18
6	51876171	rs746600	C	T	0.1112	0.5865	0.3819	0.503	0.3507	intron	PKHD1	S1	4.PP	T	C	0.89	1.21	0.27	1.01e-05	DBP	T	0.4718	-0.1215	0.0174	2.54e-12	Eur	749339	Ev18	Ev18
6	51876267	rs1896974	G	A	0.8442	0.4092	0.6181	0.496	0.6493	intron	PKHD1	S1	4.PP	G	A	0.83	0.99	0.23	1.38e-05	DBP	G	0.4715	-0.1212	0.0174	2.84e-12	Eur	749338	Ev18	Ev18
6	51876377	rs1896973	NA	NA	NA	NA	NA	NA	NA	NA	NA	S1	4.PP	C	T	0.83	1	0.23	1.22e-05	DBP	C	0.4437	-0.1117	0.0174	1.28e-10	Eur	757601	Ev18	Ev18
6	51876661	rs731736	G	C	0.1558	0.6009	0.3889	0.5268	0.4274	intron	PKHD1	S1	4.PP	C	G	0.83	1	0.23	1.23e-05	DBP	C	0.4429	-0.1144	0.0173	4.24e-11	Eur	757600	Ev18	Ev18
6	51877716	rs4599630	NA	NA	NA	NA	NA	NA	NA	NA	NA	S1	4.PP	C	T	0.83	1	0.22	1.11e-05	DBP	C	0.4429	-0.1143	0.0173	4.31e-11	Eur	757600	Ev18	Ev18
6	51878785	rs12206453	A	G	0.8071	0.3631	0.5089	0.3986	0.4949	-	PKHD1	S1	4.PP	A	G	0.8	0.79	0.21	0.000253	DBP	A	0.373	-0.1038	0.0178	6.01e-09	Eur	756487	Ev18	Ev18
6	51879908	rs9367471	G	T	0.1551	0.5908	0.3819	0.504	0.3507	intron	PKHD1	S1	4.PP	T	G	0.83	0.99	0.23	1.42e-05	DBP	T	0.4698	-0.1232	0.0173	1e-12	Eur	757600	Ev18	Ev18
6	51880346	rs6458804	A	G	0.8071	0.3631	0.5089	0.3986	0.4939	intron	PKHD1	S1	4.PP	A	G	0.8	0.79	0.21	0.000232	DBP	A	0.3734	-0.1045	0.0178	4.83e-09	Eur	757598	Ev18	Ev18
6	51881162	rs9395757	A	G	0.112	0.5865	0.3819	0.503	0.3507	intron	PKHD1	S1	4.PP	G	A	0.88	1.07	0.26	6.32e-05	DBP	G	0.4724	-0.1247	0.0173	5.18e-13	Eur	756487	Ev18	Ev18
6	51881708	rs4715270	G	T	0.8442	0.3991	0.6111	0.4732	0.5726	intron	PKHD1	S1	4.PP	G	T	0.83	1	0.23	1.27e-05	DBP	G	0.4439	-0.1135	0.0174	6.82e-11	Eur	756596	Ev18	Ev18
6	51882075	rs9349614	C	G	0.8238	0.3991	0.6111	0.4732	0.5726	intron	PKHD1	S1	4.PP	C	G	0.81	0.82	0.23	0.000156	DBP	C	0.4428	-0.1147	0.0174	3.96e-11	Eur	757601	Ev18	Ev18
6	51884129	rs2195591	G	A	0.8101	0.3876	0.6111	0.4732	0.5726	intron	PKHD1	S1	4.PP	G	A	0.81	0.75	0.21	0.000492	DBP	G	0.4425	-0.1147	0.0174	3.98e-11	Eur	757600	Ev18	Ev18
6	51884451	rs956510	C	T	0.8094	0.3876	0.6111	0.4732	0.5726	intron	PKHD1	S1	4.PP	C	T	0.81	0.75	0.21	0.000495	DBP	C	0.4424	-0.1146	0.0174	4.15e-11	Eur	757601	Ev18	Ev18
6	51885351	rs1896968	T	C	0.1899	0.6124	0.3889	0.5268	0.4274	intron	PKHD1	S1	4.PP	C	T	0.81	0.76	0.21	0.000486	DBP	C	0.4424	-0.1148	0.0174	3.79e-11	Eur	757601	Ev18	Ev18
6	51888873	rs6458805	G	T	0.8888	0.4121	0.619	0.497	0.6524	intron	PKHD1	S1	4.PP	G	T	0.89	1.24	0.27	6.35e-06	DBP	G	0.47	-0.121	0.0172	2.28e-12	Eur	757601	Ev18	Ev18
6	51890823	rs9296669	A	G	0.1051	0.5879	0.381	0.502	0.3476	missense	PKHD1	S1	4.PP	G	A	0.9	1.17	0.29	7.42e-05	DBP	G	0.4695	-0.1194	0.0174	5.97e-12	Eur	749338	Ev18	Ev18
6	51891338	rs9395758	A	G	0.8949	0.4121	0.619	0.497	0.6524	intron	PKHD1	S1	4.PP	A	G	0.9	1.17	0.29	7.22e-05	DBP	A	0.4699	-0.1211	0.0172	2.21e-12	Eur	757600	Ev18	Ev18
6	51893448	rs1896971	C	T	0.1505	0.5922	0.381	0.504	0.3476	intron	PKHD1	S1	4.PP	T	C	0.85	0.95	0.23	6.76e-05	DBP	T	0.4696	-0.1209	0.0172	2.39e-12	Eur	757601	Ev18	Ev18
6	51894439	rs4492193	A	G	0.8502	0.4078	0.619	0.496	0.6524	intron	PKHD1	S1	4.PP	A	G	0.85	0.96	0.23	6.2e-05	DBP	A	0.4695	-0.1207	0.0172	2.58e-12	Eur	757601	Ev18	Ev18
6	51895996	rs10948666	A	G	0.8502	0.4078	0.619	0.496	0.6524	intron	PKHD1	S1	4.PP	A	G	0.85	0.96	0.23	6.06e-05	DBP	A	0.4695	-0.1211	0.0172	2.2e-12	Eur	757601	Ev18	Ev18
6	51896417	rs9382062	C	T	0.8767	0.4121	0.619	0.496	0.6534	intron	PKHD1	S1	4.PP	C	T	0.89	1.04	0.26	0.000103	DBP	C	0.4698	-0.1221	0.0172	1.46e-12	Eur	757600	Ev18	Ev18
6	51898264	rs9370093	A	T	0.1051	0.5893	0.3819	0.503	0.3476	intron	PKHD1	S1	4.PP	T	A	0.9	1.17	0.29	7.12e-05	DBP	T	0.4698	-0.1219	0.0172	1.55e-12	Eur	757601	Ev18	Ev18
6	51898905	rs9357721	A	G	0.8502	0.4078	0.619	0.496	0.6524	intron	PKHD1	S1	4.PP	A	G	0.85	0.96	0.23	5.98e-05	DBP	A	0.469	-0.122	0.0173	1.6e-12	Eur	757601	Ev18	Ev18
6	51901442	rs1896992	G	C	0.8669	0.4078	0.6181	0.497	0.6524	intron	PKHD1	S1	4.PP	G	C	0.87	1.03	0.25	5.46e-05	DBP	G	0.4693	-0.1211	0.0173	2.36e-12	Eur	757600	Ev18	Ev18
6	51905361	rs1896989	T	G	0.1051	0.5879	0.3829	0.503	0.3476	intron	PKHD1	S1	4.PP	G	T	0.9	1.16	0.29	8.35e-05	DBP	G	0.4697	-0.1219	0.0173	1.67e-12	Eur	757601	Ev18	Ev18
6	51911407	rs10434859	C	T	0.8374	0.3963	0.5942	0.497	0.6871	intron	PKHD1	S1	4.PP	C	T	0.85	0.91	0.32	0.000327	DBP	C	0.4775	-0.119	0.0173	5.68e-12	Eur	757600	Ev18	Ev18
6	51912239	rs9370094	C	T	0.8359	0.3818	0.5883	0.4702	0.6166	intron	PKHD1	S1	4.PP	C	T	0.85	0.92	0.34	0.000316	DBP	C	0.4397	-0.112	0.0174	1.23e-10	Eur	756487	Ev18	Ev18
6	51912577	rs9370095	A	C	0.1097	0.6009	0.4048	0.503	0.3129	intron	PKHD1	S1	1.SBP	C	A	0.9	1.77	0.48	0.000337	DBP	C	0.4779	-0.1196	0.0172	3.86e-12	Eur	757601	Ev18	Ev18
6	51912577	rs9370095	A	C	0.1097	0.6009	0.4048	0.503	0.3129	intron	PKHD1	S1	4.PP	C	A	0.9	1.28	0.28	8.12e-06	DBP	C	0.4779	-0.1196	0.0172	3.86e-12	Eur	757601	Ev18	Ev18
6	51913240	rs10948667	A	G	0.1089	0.6009	0.4048	0.503	0.3129	intron	PKHD1	S1	1.SBP	G	A	0.9	1.8	0.49	0.000286	DBP	G	0.4772	-0.1169	0.0173	1.54e-11	Eur	749339	Ev18	Ev18
6	51913240	rs10948667	A	G	0.1089	0.6009	0.4048	0.503	0.3129	intron	PKHD1	S1	4.PP	G	A	0.9	1.27	0.28	9.21e-06	DBP	G	0.4772	-0.1169	0.0173	1.54e-11	Eur	749339	Ev18	Ev18
6	51914956	rs9370096	A	G	0.1097	0.6009	0.4048	0.503	0.3129	missense	PKHD1	S1	1.SBP	G	A	0.9	1.85	0.49	0.000183	DBP	G	0.4771	-0.1174	0.0173	1.25e-11	Eur	749339	Ev18	Ev18
6	51914956	rs9370096	A	G	0.1097	0.6009	0.4048	0.503	0.3129	missense	PKHD1	S1	4.PP	G	A	0.9	1.3	0.28	5.21e-06	DBP	G	0.4771	-0.1174	0.0173	1.25e-11	Eur	749339	Ev18	Ev18
6	51917550	6:51917550	A	G	0.1097	0.6009	0.4048	0.504	0.316	intron	PKHD1	S1	1.SBP	G	A	0.9	1.76	0.48	0.000344	DBP	G	0.4779	-0.1195	0.0172	4.05e-12	Eur	757600	Ev18	Ev18
6	51917550	6:51917550	A	G	0.1097	0.6009	0.4048	0.504	0.316	intron	PKHD1	S1	4.PP	G	A	0.9	1.29	0.28	5.88e-06	DBP	G	0.4779	-0.1195	0.0172	4.05e-12	Eur	757600	Ev18	Ev18
6	51926114	rs1896977	A	G	0.1097	0.6009	0.4048	0.504	0.317	intron	PKHD1	S1	1.SBP	G	A	0.9	1.76	0.48	0.000372	DBP	G	0.4767	-0.1231	0.0173	9.99e-13	Eur	757600	Ev18	Ev18
6	51926114	rs1896977	A	G	0.1097	0.6009	0.4048	0.504	0.317	intron	PKHD1	S1	4.PP	G	A	0.9	1.27	0.28	7.81e-06	DBP	G	0.4767	-0.1231	0.0173	9.99e-13	Eur	757600	Ev18	Ev18
6	51929476	rs4715273	G	T	0.112	0.6009	0.4008	0.504	0.318	intron	PKHD1	S1	4.PP	T	G	0.89	1.17	0.28	3.05e-05	DBP	T	0.4767	-0.1244	0.0173	5.86e-13	Eur	756596	Ev18	Ev18
6	51931561	rs9357722	C	T	0.8873	0.3977	0.5992	0.496	0.6861	intron	PKHD1	S1	4.PP	C	T	0.89	1.19	0.28	2.37e-05	DBP	C	0.4772	-0.123	0.0173	1.07e-12	Eur	757600	Ev18	Ev18
6	51935747	rs17576809	C	T	0.8873	0.3977	0.6002	0.496	0.6861	intron	PKHD1	S1	4.PP	C	T	0.89	1.19	0.28	2.43e-05	DBP	C	0.4772	-0.1241	0.0173	7.2e-13	Eur	755489	Ev18	Ev18
6	51936258	rs1896981	T	C	0.2216	0.696	0.4712	0.6799	0.4888	intron	PKHD1	S1	1.SBP	C	T	0.77	1.27	0.37	0.000368	DBP	C	0.31	-0.1258	0.0188	2.1e-11	Eur	747876	Ev18	Ev18
6	51936258	rs1896981	T	C	0.2216	0.696	0.4712	0.6799	0.4888	intron	PKHD1	S1	4.PP	C	T	0.77	0.75	0.2	0.000272	DBP	C	0.31	-0.1258	0.0188	2.1e-11	Eur	747876	Ev18	Ev18
6	51936340	rs12206400	C	T	0.8888	0.3977	0.6002	0.496	0.6861	intron	PKHD1	S1	1.SBP	C	T	0.9	1.73	0.48	0.000437	DBP	C	0.4772	-0.1231	0.0173	1.01e-12	Eur	757601	Ev18	Ev18
6	51936340	rs12206400	C	T	0.8888	0.3977	0.6002	0.496	0.6861	intron	PKHD1	S1	4.PP	C	T	0.9	1.27	0.28	8.25e-06	DBP	C	0.4772	-0.1231	0.0173	1.01e-12	Eur	757601	Ev18	Ev18
6	51936846	rs3936986	T	C	0.8903	0.3977	0.6002	0.496	0.684	intron	PKHD1	S1	1.SBP	T	C	0.9	1.8	0.48	0.000258	DBP	T	0.4772	-0.1229	0.0173	1.1e-12	Eur	757600	Ev18	Ev18
6	51936846	rs3936986	T	C	0.8903	0.3977	0.6002	0.496	0.684	intron	PKHD1	S1	4.PP	T	C	0.9	1.29	0.28	5.57e-06	DBP	T	0.4772	-0.1229	0.0173	1.1e-12	Eur	757600	Ev18	Ev18
6	51937471	rs12176486	C	T	0.1112	0.6023	0.3998	0.504	0.316	intron	PKHD1	S1	1.SBP	T	C	0.9	1.78	0.48	0.000309	DBP	T	0.4773	-0.1228	0.0173	1.17e-12	Eur	757600	Ev18	Ev18
6	51937471	rs12176486	C	T	0.1112	0.6023	0.3998	0.504	0.316	intron	PKHD1	S1	4.PP	T	C	0.9	1.29	0.28	6.22e-06	DBP	T	0.4773	-0.1228	0.0173	1.17e-12	Eur	757600	Ev18	Ev18
6	51938766	rs1896979	G	C	0.1513	0.6037	0.3998	0.504	0.316	intron	PKHD1	S1	1.SBP	C	G	0.83	1.39	0.39	0.000443	DBP	C	0.4778	-0.1261	0.0172	2.57e-13	Eur	757601	Ev18	Ev18
6	51938766	rs1896979	G	C	0.1513	0.6037	0.3998	0.504	0.316	intron	PKHD1	S1	4.PP	C	G	0.83	0.9	0.23	9.5e-05	DBP	C	0.4778	-0.1261	0.0172	2.57e-13	Eur	757601	Ev18	Ev18
6	51941459	rs10948669	C	G	0.2216	0.696	0.4712	0.6799	0.4898	intron	PKHD1	S1	1.SBP	G	C	0.77	1.28	0.36	0.000318	DBP	G	0.3097	-0.1251	0.0188	2.56e-11	Eur	748881	Ev18	Ev18
6	51941459	rs10948669	C	G	0.2216	0.696	0.4712	0.6799	0.4898	intron	PKHD1	S1	4.PP	G	C	0.77	0.76	0.2	0.000219	DBP	G	0.3097	-0.1251	0.0188	2.56e-11	Eur	748881	Ev18	Ev18
6	51943256	rs17638869	C	T	0.8555	0.3963	0.5992	0.494	0.6851	intron	PKHD1	S1	4.PP	C	T	0.87	0.99	0.25	8.53e-05	DBP	C	0.4769	-0.1253	0.0173	3.91e-13	Eur	756486	Ev18	Ev18
6	51945288	rs721092	T	C	0.7655	0.3775	0.5913	0.4642	0.6135	intron	PKHD1	S1	4.PP	T	C	0.78	0.77	0.2	0.000214	DBP	T	0.4376	-0.116	0.0175	3.54e-11	Eur	749339	Ev18	Ev18
6	51948575	rs62406057	C	T	0.798	0.3948	0.6002	0.493	0.6933	intron	PKHD1	S1	4.PP	C	T	0.81	0.79	0.21	0.000323	DBP	C	0.4765	-0.1251	0.0173	4.44e-13	Eur	757600	Ev18	Ev18
6	51949245	rs9296670	C	T	0.854	0.3963	0.6002	0.494	0.6912	intron	PKHD1	S1	4.PP	C	T	0.86	1.12	0.25	7.79e-06	DBP	C	0.4765	-0.1257	0.0173	3.44e-13	Eur	757601	Ev18	Ev18
6	55918752	rs2894833	A	G	0.8555	0.8473	0.9147	0.831	0.8681	downstream	COL21A1	S2	1.SBP	A	G	0.87	-0.6	0.4	0.000426	DBP	A	0.8586	0.163	0.0249	5.65e-11	Eur	757600	Ev18	Ev18
6	55918752	rs2894833	A	G	0.8555	0.8473	0.9147	0.831	0.8681	downstream	COL21A1	S2	1.SBP	A	G	0.87	-0.6	0.4	0.000426	PP	A	0.8583	-0.3688	0.0294	4.69e-36	Eur	738169	Ev18	Ev18
6	56010824	rs12214594	A	G	0.146	0.1542	0.0843	0.17	0.1278	intron	COL21A1	S2	1.SBP	G	A	0.87	-0.3	0.25	0.000336	DBP	G	0.8589	0.1622	0.0248	5.95e-11	Eur	757601	Ev18	Ev18
6	56010824	rs12214594	A	G	0.146	0.1542	0.0843	0.17	0.1278	intron	COL21A1	S2	1.SBP	G	A	0.87	-0.3	0.25	0.000336	PP	G	0.8584	-0.3649	0.0293	1.21e-35	Eur	738170	Ev18	Ev18
6	79861169	rs9294130	A	G	0.4864	0.3329	0.1925	0.3469	0.1708	intergenic	RP11-207F8.1	S1	1.SBP	G	A	0.48	-0.63	0.74	0.000367	DBP	G	0.6565	0.1078	0.0184	4.58e-09	Eur	757601	Ev18	Ev18
6	79861169	rs9294130	A	G	0.4864	0.3329	0.1925	0.3469	0.1708	intergenic	RP11-207F8.1	S1	1.SBP	G	A	0.48	-0.63	0.74	0.000367	SBP	G	0.6571	0.1827	0.0321	1.24e-08	Eur	738170	Ev18	Ev18
6	79861169	rs9294130	A	G	0.4864	0.3329	0.1925	0.3469	0.1708	intergenic	RP11-207F8.1	S1	2.DBP	G	A	0.48	-0.57	0.28	0.000454	DBP	G	0.6565	0.1078	0.0184	4.58e-09	Eur	757601	Ev18	Ev18
6	79861169	rs9294130	A	G	0.4864	0.3329	0.1925	0.3469	0.1708	intergenic	RP11-207F8.1	S1	2.DBP	G	A	0.48	-0.57	0.28	0.000454	SBP	G	0.6571	0.1827	0.0321	1.24e-08	Eur	738170	Ev18	Ev18
6	79861169	rs9294130	A	G	0.4864	0.3329	0.1925	0.3469	0.1708	intergenic	RP11-207F8.1	S1	5.MAP	G	A	0.48	-0.58	0.43	0.000352	DBP	G	0.6565	0.1078	0.0184	4.58e-09	Eur	757601	Ev18	Ev18
6	79861169	rs9294130	A	G	0.4864	0.3329	0.1925	0.3469	0.1708	intergenic	RP11-207F8.1	S1	5.MAP	G	A	0.48	-0.58	0.43	0.000352	SBP	G	0.6571	0.1827	0.0321	1.24e-08	Eur	738170	Ev18	Ev18
6	122158777	rs11154050	A	G	0.5794	0.098	0.4524	0.1083	0.0859	intergenic	TRMT11	S2	2.DBP	G	A	0.43	-0.58	0.15	0.000185	DBP	G	0.8993	-0.1702	0.0288	3.38e-09	Eur	757601	Ev18	Ev18
6	122158777	rs11154050	A	G	0.5794	0.098	0.4524	0.1083	0.0859	intergenic	TRMT11	S2	2.DBP	G	A	0.43	-0.58	0.15	0.000185	PP	G	0.8993	0.3293	0.034	3.91e-22	Eur	738170	Ev18	Ev18
6	127159123	rs9388531	A	G	0.1309	0.3646	0.4931	0.4473	0.4335	intergenic	RP11-394G3.2	S1	2.DBP	G	A	0.87	-1.03	0.45	0.000123	DBP	G	0.5584	-0.3087	0.0174	3.63e-70	Eur	757601	Ev18	Ev18
6	127159123	rs9388531	A	G	0.1309	0.3646	0.4931	0.4473	0.4335	intergenic	RP11-394G3.2	S1	2.DBP	G	A	0.87	-1.03	0.45	0.000123	PP	G	0.5581	-0.2165	0.0206	9.37e-26	Eur	738170	Ev18	Ev18
6	127159123	rs9388531	A	G	0.1309	0.3646	0.4931	0.4473	0.4335	intergenic	RP11-394G3.2	S1	2.DBP	G	A	0.87	-1.03	0.45	0.000123	SBP	G	0.558	-0.5166	0.0304	9.83e-65	Eur	738170	Ev18	Ev18
6	127160264	rs9401914	G	T	0.8691	0.6369	0.5069	0.5527	0.5654	intergenic	RP11-394G3.2	S1	2.DBP	G	T	0.87	-1.02	0.46	0.000134	DBP	G	0.5584	-0.309	0.0174	2.71e-70	Eur	757601	Ev18	Ev18
6	127160264	rs9401914	G	T	0.8691	0.6369	0.5069	0.5527	0.5654	intergenic	RP11-394G3.2	S1	2.DBP	G	T	0.87	-1.02	0.46	0.000134	PP	G	0.5582	-0.2164	0.0206	9.55e-26	Eur	738170	Ev18	Ev18
6	127160264	rs9401914	G	T	0.8691	0.6369	0.5069	0.5527	0.5654	intergenic	RP11-394G3.2	S1	2.DBP	G	T	0.87	-1.02	0.46	0.000134	SBP	G	0.558	-0.5167	0.0304	8.92e-65	Eur	738170	Ev18	Ev18
6	127161217	rs11752759	A	C	0.8691	0.6354	0.5069	0.5527	0.5665	intergenic	RP11-394G3.2	S1	2.DBP	A	C	0.87	-0.94	0.41	0.000354	DBP	A	0.5584	-0.3089	0.0174	2.91e-70	Eur	757600	Ev18	Ev18
6	127161217	rs11752759	A	C	0.8691	0.6354	0.5069	0.5527	0.5665	intergenic	RP11-394G3.2	S1	2.DBP	A	C	0.87	-0.94	0.41	0.000354	PP	A	0.5582	-0.2166	0.0206	8.77e-26	Eur	738169	Ev18	Ev18
6	127161217	rs11752759	A	C	0.8691	0.6354	0.5069	0.5527	0.5665	intergenic	RP11-394G3.2	S1	2.DBP	A	C	0.87	-0.94	0.41	0.000354	SBP	A	0.558	-0.5165	0.0304	7.5e-65	Eur	738169	Ev18	Ev18
6	127161861	rs9398818	C	T	0.8691	0.6354	0.5069	0.5527	0.5665	intergenic	RP11-394G3.2	S1	2.DBP	C	T	0.87	-0.93	0.42	0.000399	DBP	C	0.5614	-0.3104	0.0175	3.91e-70	Eur	757600	Ev18	Ev18
6	127161861	rs9398818	C	T	0.8691	0.6354	0.5069	0.5527	0.5665	intergenic	RP11-394G3.2	S1	2.DBP	C	T	0.87	-0.93	0.42	0.000399	PP	C	0.5615	-0.2177	0.0207	9.05e-26	Eur	738169	Ev18	Ev18
6	127161861	rs9398818	C	T	0.8691	0.6354	0.5069	0.5527	0.5665	intergenic	RP11-394G3.2	S1	2.DBP	C	T	0.87	-0.93	0.42	0.000399	SBP	C	0.5614	-0.5196	0.0306	8.76e-65	Eur	738169	Ev18	Ev18
6	127162406	rs35018483	A	G	0.8691	0.6354	0.5069	0.5527	0.5665	intergenic	RP11-394G3.2	S1	2.DBP	A	G	0.87	-1.03	0.45	0.000123	DBP	A	0.5584	-0.3087	0.0174	3.42e-70	Eur	757601	Ev18	Ev18
6	127162406	rs35018483	A	G	0.8691	0.6354	0.5069	0.5527	0.5665	intergenic	RP11-394G3.2	S1	2.DBP	A	G	0.87	-1.03	0.45	0.000123	PP	A	0.5582	-0.2166	0.0206	8.79e-26	Eur	738170	Ev18	Ev18
6	127162406	rs35018483	A	G	0.8691	0.6354	0.5069	0.5527	0.5665	intergenic	RP11-394G3.2	S1	2.DBP	A	G	0.87	-1.03	0.45	0.000123	SBP	A	0.558	-0.5164	0.0304	8.05e-65	Eur	738170	Ev18	Ev18
6	127163126	rs35973496	C	T	0.8691	0.6354	0.5069	0.5527	0.5665	intergenic	RP11-394G3.2	S1	2.DBP	C	T	0.87	-0.93	0.42	0.000435	DBP	C	0.559	-0.3093	0.0175	2.99e-70	Eur	757600	Ev18	Ev18
6	127163126	rs35973496	C	T	0.8691	0.6354	0.5069	0.5527	0.5665	intergenic	RP11-394G3.2	S1	2.DBP	C	T	0.87	-0.93	0.42	0.000435	PP	C	0.5589	-0.2176	0.0207	6.17e-26	Eur	738169	Ev18	Ev18
6	127163126	rs35973496	C	T	0.8691	0.6354	0.5069	0.5527	0.5665	intergenic	RP11-394G3.2	S1	2.DBP	C	T	0.87	-0.93	0.42	0.000435	SBP	C	0.5587	-0.5184	0.0304	4.48e-65	Eur	738169	Ev18	Ev18
6	127163136	rs34897829	A	G	0.8691	0.6354	0.5069	0.5527	0.5665	intergenic	RP11-394G3.2	S1	2.DBP	A	G	0.87	-0.93	0.42	0.000435	DBP	A	0.559	-0.3092	0.0175	3.23e-70	Eur	757601	Ev18	Ev18
6	127163136	rs34897829	A	G	0.8691	0.6354	0.5069	0.5527	0.5665	intergenic	RP11-394G3.2	S1	2.DBP	A	G	0.87	-0.93	0.42	0.000435	PP	A	0.5589	-0.2175	0.0207	6.3e-26	Eur	738170	Ev18	Ev18
6	127163136	rs34897829	A	G	0.8691	0.6354	0.5069	0.5527	0.5665	intergenic	RP11-394G3.2	S1	2.DBP	A	G	0.87	-0.93	0.42	0.000435	SBP	A	0.5587	-0.5182	0.0304	5.04e-65	Eur	738170	Ev18	Ev18
6	127163458	rs34178981	G	T	0.8691	0.6354	0.5069	0.5527	0.5665	intergenic	RP11-394G3.2	S1	2.DBP	G	T	0.87	-1.03	0.45	0.000123	DBP	G	0.5583	-0.309	0.0174	2.52e-70	Eur	757600	Ev18	Ev18
6	127163458	rs34178981	G	T	0.8691	0.6354	0.5069	0.5527	0.5665	intergenic	RP11-394G3.2	S1	2.DBP	G	T	0.87	-1.03	0.45	0.000123	PP	G	0.5581	-0.2168	0.0206	7.81e-26	Eur	738169	Ev18	Ev18
6	127163458	rs34178981	G	T	0.8691	0.6354	0.5069	0.5527	0.5665	intergenic	RP11-394G3.2	S1	2.DBP	G	T	0.87	-1.03	0.45	0.000123	SBP	G	0.5579	-0.5171	0.0304	7.22e-65	Eur	738169	Ev18	Ev18
6	127164360	rs13215166	A	G	0.8691	0.6354	0.5069	0.5527	0.5654	intergenic	RP11-394G3.2	S1	2.DBP	A	G	0.87	-1.03	0.45	0.000121	DBP	A	0.5585	-0.3094	0.0174	1.79e-70	Eur	757600	Ev18	Ev18
6	127164360	rs13215166	A	G	0.8691	0.6354	0.5069	0.5527	0.5654	intergenic	RP11-394G3.2	S1	2.DBP	A	G	0.87	-1.03	0.45	0.000121	PP	A	0.5583	-0.2169	0.0206	7.64e-26	Eur	738169	Ev18	Ev18
6	127164360	rs13215166	A	G	0.8691	0.6354	0.5069	0.5527	0.5654	intergenic	RP11-394G3.2	S1	2.DBP	A	G	0.87	-1.03	0.45	0.000121	SBP	A	0.5581	-0.5176	0.0304	5.52e-65	Eur	738169	Ev18	Ev18
6	127164442	rs13201060	C	T	0.1309	0.3646	0.4931	0.4473	0.4335	intergenic	RP11-394G3.2	S1	2.DBP	T	C	0.87	-1.05	0.47	8.23e-05	DBP	T	0.5584	-0.3089	0.0174	2.86e-70	Eur	757601	Ev18	Ev18
6	127164442	rs13201060	C	T	0.1309	0.3646	0.4931	0.4473	0.4335	intergenic	RP11-394G3.2	S1	2.DBP	T	C	0.87	-1.05	0.47	8.23e-05	PP	T	0.5582	-0.2167	0.0206	8.39e-26	Eur	738170	Ev18	Ev18
6	127164442	rs13201060	C	T	0.1309	0.3646	0.4931	0.4473	0.4335	intergenic	RP11-394G3.2	S1	2.DBP	T	C	0.87	-1.05	0.47	8.23e-05	SBP	T	0.558	-0.5167	0.0304	6.91e-65	Eur	738170	Ev18	Ev18
6	127164442	rs13201060	C	T	0.1309	0.3646	0.4931	0.4473	0.4335	intergenic	RP11-394G3.2	S1	5.MAP	T	C	0.87	-1.13	0.5	0.000475	DBP	T	0.5584	-0.3089	0.0174	2.86e-70	Eur	757601	Ev18	Ev18
6	127164442	rs13201060	C	T	0.1309	0.3646	0.4931	0.4473	0.4335	intergenic	RP11-394G3.2	S1	5.MAP	T	C	0.87	-1.13	0.5	0.000475	PP	T	0.5582	-0.2167	0.0206	8.39e-26	Eur	738170	Ev18	Ev18
6	127164442	rs13201060	C	T	0.1309	0.3646	0.4931	0.4473	0.4335	intergenic	RP11-394G3.2	S1	5.MAP	T	C	0.87	-1.13	0.5	0.000475	SBP	T	0.558	-0.5167	0.0304	6.91e-65	Eur	738170	Ev18	Ev18
6	127165290	rs13219548	C	T	0.8691	0.6354	0.5069	0.5517	0.5665	intergenic	RP11-394G3.2	S1	2.DBP	C	T	0.87	-1.04	0.46	0.000115	DBP	C	0.5581	-0.3087	0.0174	3.48e-70	Eur	757601	Ev18	Ev18
6	127165290	rs13219548	C	T	0.8691	0.6354	0.5069	0.5517	0.5665	intergenic	RP11-394G3.2	S1	2.DBP	C	T	0.87	-1.04	0.46	0.000115	PP	C	0.5579	-0.2168	0.0206	7.68e-26	Eur	738170	Ev18	Ev18
6	127165290	rs13219548	C	T	0.8691	0.6354	0.5069	0.5517	0.5665	intergenic	RP11-394G3.2	S1	2.DBP	C	T	0.87	-1.04	0.46	0.000115	SBP	C	0.5578	-0.5168	0.0304	6.62e-65	Eur	738170	Ev18	Ev18
6	127165475	rs9388532	C	T	0.8691	0.6354	0.5069	0.5517	0.5665	intergenic	RP11-394G3.2	S1	2.DBP	C	T	0.87	-1.04	0.46	0.000115	DBP	C	0.5583	-0.309	0.0174	2.59e-70	Eur	757600	Ev18	Ev18
6	127165475	rs9388532	C	T	0.8691	0.6354	0.5069	0.5517	0.5665	intergenic	RP11-394G3.2	S1	2.DBP	C	T	0.87	-1.04	0.46	0.000115	PP	C	0.5581	-0.2166	0.0206	8.62e-26	Eur	738169	Ev18	Ev18
6	127165475	rs9388532	C	T	0.8691	0.6354	0.5069	0.5517	0.5665	intergenic	RP11-394G3.2	S1	2.DBP	C	T	0.87	-1.04	0.46	0.000115	SBP	C	0.5579	-0.5168	0.0304	6.62e-65	Eur	738169	Ev18	Ev18
6	127165656	rs9401915	A	G	0.8691	0.6354	0.5069	0.5517	0.5665	intergenic	RP11-394G3.2	S1	2.DBP	A	G	0.87	-1.03	0.46	0.000118	DBP	A	0.5582	-0.3088	0.0174	3.04e-70	Eur	757601	Ev18	Ev18
6	127165656	rs9401915	A	G	0.8691	0.6354	0.5069	0.5517	0.5665	intergenic	RP11-394G3.2	S1	2.DBP	A	G	0.87	-1.03	0.46	0.000118	PP	A	0.5581	-0.2165	0.0206	9.08e-26	Eur	738170	Ev18	Ev18
6	127165656	rs9401915	A	G	0.8691	0.6354	0.5069	0.5517	0.5665	intergenic	RP11-394G3.2	S1	2.DBP	A	G	0.87	-1.03	0.46	0.000118	SBP	A	0.5578	-0.5164	0.0304	7.89e-65	Eur	738170	Ev18	Ev18
6	127165845	rs9388533	A	G	0.1309	0.3646	0.4931	0.4483	0.4335	intergenic	RP11-394G3.2	S1	2.DBP	G	A	0.87	-1.04	0.46	0.000115	DBP	G	0.5582	-0.3089	0.0174	2.92e-70	Eur	757601	Ev18	Ev18
6	127165845	rs9388533	A	G	0.1309	0.3646	0.4931	0.4483	0.4335	intergenic	RP11-394G3.2	S1	2.DBP	G	A	0.87	-1.04	0.46	0.000115	PP	G	0.5581	-0.2165	0.0206	9.08e-26	Eur	738170	Ev18	Ev18
6	127165845	rs9388533	A	G	0.1309	0.3646	0.4931	0.4483	0.4335	intergenic	RP11-394G3.2	S1	2.DBP	G	A	0.87	-1.04	0.46	0.000115	SBP	G	0.5578	-0.5165	0.0304	7.52e-65	Eur	738170	Ev18	Ev18
6	127165942	rs9375462	A	C	0.1309	0.3646	0.4931	0.4483	0.4335	intergenic	RP11-394G3.2	S1	2.DBP	C	A	0.87	-1.07	0.47	8.59e-05	DBP	C	0.5582	-0.3089	0.0174	2.92e-70	Eur	757601	Ev18	Ev18
6	127165942	rs9375462	A	C	0.1309	0.3646	0.4931	0.4483	0.4335	intergenic	RP11-394G3.2	S1	2.DBP	C	A	0.87	-1.07	0.47	8.59e-05	PP	C	0.558	-0.2166	0.0206	8.68e-26	Eur	738170	Ev18	Ev18
6	127165942	rs9375462	A	C	0.1309	0.3646	0.4931	0.4483	0.4335	intergenic	RP11-394G3.2	S1	2.DBP	C	A	0.87	-1.07	0.47	8.59e-05	SBP	C	0.5578	-0.5165	0.0304	7.52e-65	Eur	738170	Ev18	Ev18
6	127165942	rs9375462	A	C	0.1309	0.3646	0.4931	0.4483	0.4335	intergenic	RP11-394G3.2	S1	5.MAP	C	A	0.87	-1.17	0.52	0.000437	DBP	C	0.5582	-0.3089	0.0174	2.92e-70	Eur	757601	Ev18	Ev18
6	127165942	rs9375462	A	C	0.1309	0.3646	0.4931	0.4483	0.4335	intergenic	RP11-394G3.2	S1	5.MAP	C	A	0.87	-1.17	0.52	0.000437	PP	C	0.558	-0.2166	0.0206	8.68e-26	Eur	738170	Ev18	Ev18
6	127165942	rs9375462	A	C	0.1309	0.3646	0.4931	0.4483	0.4335	intergenic	RP11-394G3.2	S1	5.MAP	C	A	0.87	-1.17	0.52	0.000437	SBP	C	0.5578	-0.5165	0.0304	7.52e-65	Eur	738170	Ev18	Ev18
6	127166406	rs11757289	A	G	0.1309	0.3646	0.4931	0.4483	0.4335	intergenic	RP11-394G3.2	S1	2.DBP	G	A	0.87	-1.05	0.46	9.31e-05	DBP	G	0.5582	-0.3086	0.0174	3.84e-70	Eur	757601	Ev18	Ev18
6	127166406	rs11757289	A	G	0.1309	0.3646	0.4931	0.4483	0.4335	intergenic	RP11-394G3.2	S1	2.DBP	G	A	0.87	-1.05	0.46	9.31e-05	PP	G	0.5581	-0.2164	0.0206	9.8e-26	Eur	738170	Ev18	Ev18
6	127166406	rs11757289	A	G	0.1309	0.3646	0.4931	0.4483	0.4335	intergenic	RP11-394G3.2	S1	2.DBP	G	A	0.87	-1.05	0.46	9.31e-05	SBP	G	0.5579	-0.5161	0.0304	9.52e-65	Eur	738170	Ev18	Ev18
6	127166406	rs11757289	A	G	0.1309	0.3646	0.4931	0.4483	0.4335	intergenic	RP11-394G3.2	S1	5.MAP	G	A	0.87	-1.14	0.5	0.000482	DBP	G	0.5582	-0.3086	0.0174	3.84e-70	Eur	757601	Ev18	Ev18
6	127166406	rs11757289	A	G	0.1309	0.3646	0.4931	0.4483	0.4335	intergenic	RP11-394G3.2	S1	5.MAP	G	A	0.87	-1.14	0.5	0.000482	PP	G	0.5581	-0.2164	0.0206	9.8e-26	Eur	738170	Ev18	Ev18
6	127166406	rs11757289	A	G	0.1309	0.3646	0.4931	0.4483	0.4335	intergenic	RP11-394G3.2	S1	5.MAP	G	A	0.87	-1.14	0.5	0.000482	SBP	G	0.5579	-0.5161	0.0304	9.52e-65	Eur	738170	Ev18	Ev18
6	127166454	rs9401916	C	T	0.1309	0.3646	0.4931	0.4483	0.4335	intergenic	RP11-394G3.2	S1	2.DBP	T	C	0.87	-1.05	0.46	9.39e-05	DBP	T	0.5583	-0.3092	0.0174	2.16e-70	Eur	757600	Ev18	Ev18
6	127166454	rs9401916	C	T	0.1309	0.3646	0.4931	0.4483	0.4335	intergenic	RP11-394G3.2	S1	2.DBP	T	C	0.87	-1.05	0.46	9.39e-05	PP	T	0.5581	-0.217	0.0206	7.2e-26	Eur	738169	Ev18	Ev18
6	127166454	rs9401916	C	T	0.1309	0.3646	0.4931	0.4483	0.4335	intergenic	RP11-394G3.2	S1	2.DBP	T	C	0.87	-1.05	0.46	9.39e-05	SBP	T	0.5579	-0.5172	0.0304	5.12e-65	Eur	738169	Ev18	Ev18
6	127166454	rs9401916	C	T	0.1309	0.3646	0.4931	0.4483	0.4335	intergenic	RP11-394G3.2	S1	5.MAP	T	C	0.87	-1.14	0.5	0.000488	DBP	T	0.5583	-0.3092	0.0174	2.16e-70	Eur	757600	Ev18	Ev18
6	127166454	rs9401916	C	T	0.1309	0.3646	0.4931	0.4483	0.4335	intergenic	RP11-394G3.2	S1	5.MAP	T	C	0.87	-1.14	0.5	0.000488	PP	T	0.5581	-0.217	0.0206	7.2e-26	Eur	738169	Ev18	Ev18
6	127166454	rs9401916	C	T	0.1309	0.3646	0.4931	0.4483	0.4335	intergenic	RP11-394G3.2	S1	5.MAP	T	C	0.87	-1.14	0.5	0.000488	SBP	T	0.5579	-0.5172	0.0304	5.12e-65	Eur	738169	Ev18	Ev18
6	127166888	rs9375463	A	C	0.8699	0.6383	0.5069	0.5517	0.5665	intergenic	RP11-394G3.2	S1	2.DBP	A	C	0.87	-1.05	0.46	9.4e-05	DBP x alcohol consumption interaction (2df test)	A	0.57	NA	NA	2e-28	MulA3	133351	Fe18	GC
6	127166888	rs9375463	A	C	0.8699	0.6383	0.5069	0.5517	0.5665	intergenic	RP11-394G3.2	S1	2.DBP	A	C	0.87	-1.05	0.46	9.4e-05	MAP x alcohol consumption interaction (2df test)	A	0.57	NA	NA	1e-15	MulA3	133361	Fe18	GC
6	127166888	rs9375463	A	C	0.8699	0.6383	0.5069	0.5517	0.5665	intergenic	RP11-394G3.2	S1	2.DBP	A	C	0.87	-1.05	0.46	9.4e-05	DBP	A	0.5617	-0.3102	0.0175	4.64e-70	Eur	756596	Ev18	Ev18
6	127166888	rs9375463	A	C	0.8699	0.6383	0.5069	0.5517	0.5665	intergenic	RP11-394G3.2	S1	2.DBP	A	C	0.87	-1.05	0.46	9.4e-05	PP	A	0.5617	-0.2175	0.0207	1.02e-25	Eur	737165	Ev18	Ev18
6	127166888	rs9375463	A	C	0.8699	0.6383	0.5069	0.5517	0.5665	intergenic	RP11-394G3.2	S1	2.DBP	A	C	0.87	-1.05	0.46	9.4e-05	SBP	A	0.5616	-0.5196	0.0306	8.48e-65	Eur	737165	Ev18	Ev18
6	127166888	rs9375463	A	C	0.8699	0.6383	0.5069	0.5517	0.5665	intergenic	RP11-394G3.2	S1	5.MAP	A	C	0.87	-1.14	0.5	0.000488	DBP x alcohol consumption interaction (2df test)	A	0.57	NA	NA	2e-28	MulA3	133351	Fe18	GC
6	127166888	rs9375463	A	C	0.8699	0.6383	0.5069	0.5517	0.5665	intergenic	RP11-394G3.2	S1	5.MAP	A	C	0.87	-1.14	0.5	0.000488	MAP x alcohol consumption interaction (2df test)	A	0.57	NA	NA	1e-15	MulA3	133361	Fe18	GC
6	127166888	rs9375463	A	C	0.8699	0.6383	0.5069	0.5517	0.5665	intergenic	RP11-394G3.2	S1	5.MAP	A	C	0.87	-1.14	0.5	0.000488	DBP	A	0.5617	-0.3102	0.0175	4.64e-70	Eur	756596	Ev18	Ev18
6	127166888	rs9375463	A	C	0.8699	0.6383	0.5069	0.5517	0.5665	intergenic	RP11-394G3.2	S1	5.MAP	A	C	0.87	-1.14	0.5	0.000488	PP	A	0.5617	-0.2175	0.0207	1.02e-25	Eur	737165	Ev18	Ev18
6	127166888	rs9375463	A	C	0.8699	0.6383	0.5069	0.5517	0.5665	intergenic	RP11-394G3.2	S1	5.MAP	A	C	0.87	-1.14	0.5	0.000488	SBP	A	0.5616	-0.5196	0.0306	8.48e-65	Eur	737165	Ev18	Ev18
6	127167175	rs9398819	C	T	0.1301	0.3617	0.4931	0.4483	0.4335	intergenic	RP11-394G3.2	S1	2.DBP	T	C	0.87	-1.05	0.46	9.24e-05	DBP	T	0.5582	-0.3085	0.0174	4.31e-70	Eur	757601	Ev18	Ev18
6	127167175	rs9398819	C	T	0.1301	0.3617	0.4931	0.4483	0.4335	intergenic	RP11-394G3.2	S1	2.DBP	T	C	0.87	-1.05	0.46	9.24e-05	PP	T	0.5579	-0.2163	0.0206	8.49e-26	Eur	738170	Ev18	Ev18
6	127167175	rs9398819	C	T	0.1301	0.3617	0.4931	0.4483	0.4335	intergenic	RP11-394G3.2	S1	2.DBP	T	C	0.87	-1.05	0.46	9.24e-05	SBP	T	0.5578	-0.516	0.0304	9.84e-65	Eur	738170	Ev18	Ev18
6	127167175	rs9398819	C	T	0.1301	0.3617	0.4931	0.4483	0.4335	intergenic	RP11-394G3.2	S1	5.MAP	T	C	0.87	-1.14	0.5	0.000475	DBP	T	0.5582	-0.3085	0.0174	4.31e-70	Eur	757601	Ev18	Ev18
6	127167175	rs9398819	C	T	0.1301	0.3617	0.4931	0.4483	0.4335	intergenic	RP11-394G3.2	S1	5.MAP	T	C	0.87	-1.14	0.5	0.000475	PP	T	0.5579	-0.2163	0.0206	8.49e-26	Eur	738170	Ev18	Ev18
6	127167175	rs9398819	C	T	0.1301	0.3617	0.4931	0.4483	0.4335	intergenic	RP11-394G3.2	S1	5.MAP	T	C	0.87	-1.14	0.5	0.000475	SBP	T	0.5578	-0.516	0.0304	9.84e-65	Eur	738170	Ev18	Ev18
6	127167396	rs9375465	A	G	0.8699	0.6383	0.5069	0.5517	0.5665	intergenic	RP11-394G3.2	S1	2.DBP	A	G	0.87	-1.05	0.46	9.4e-05	DBP	A	0.5586	-0.3098	0.0175	2.98e-70	Eur	756596	Ev18	Ev18
6	127167396	rs9375465	A	G	0.8699	0.6383	0.5069	0.5517	0.5665	intergenic	RP11-394G3.2	S1	2.DBP	A	G	0.87	-1.05	0.46	9.4e-05	PP	A	0.5583	-0.2165	0.0207	1.07e-25	Eur	737165	Ev18	Ev18
6	127167396	rs9375465	A	G	0.8699	0.6383	0.5069	0.5517	0.5665	intergenic	RP11-394G3.2	S1	2.DBP	A	G	0.87	-1.05	0.46	9.4e-05	SBP	A	0.5582	-0.5172	0.0305	1.11e-64	Eur	737165	Ev18	Ev18
6	127167396	rs9375465	A	G	0.8699	0.6383	0.5069	0.5517	0.5665	intergenic	RP11-394G3.2	S1	5.MAP	A	G	0.87	-1.14	0.5	0.000488	DBP	A	0.5586	-0.3098	0.0175	2.98e-70	Eur	756596	Ev18	Ev18
6	127167396	rs9375465	A	G	0.8699	0.6383	0.5069	0.5517	0.5665	intergenic	RP11-394G3.2	S1	5.MAP	A	G	0.87	-1.14	0.5	0.000488	PP	A	0.5583	-0.2165	0.0207	1.07e-25	Eur	737165	Ev18	Ev18
6	127167396	rs9375465	A	G	0.8699	0.6383	0.5069	0.5517	0.5665	intergenic	RP11-394G3.2	S1	5.MAP	A	G	0.87	-1.14	0.5	0.000488	SBP	A	0.5582	-0.5172	0.0305	1.11e-64	Eur	737165	Ev18	Ev18
6	127167512	rs9375466	A	G	0.8699	0.6383	0.5069	0.5517	0.5665	intergenic	RP11-394G3.2	S1	2.DBP	A	G	0.87	-1.05	0.46	9.4e-05	DBP	A	0.5582	-0.3081	0.0174	6.31e-70	Eur	757601	Ev18	Ev18
6	127167512	rs9375466	A	G	0.8699	0.6383	0.5069	0.5517	0.5665	intergenic	RP11-394G3.2	S1	2.DBP	A	G	0.87	-1.05	0.46	9.4e-05	PP	A	0.558	-0.2163	0.0206	9.94e-26	Eur	738170	Ev18	Ev18
6	127167512	rs9375466	A	G	0.8699	0.6383	0.5069	0.5517	0.5665	intergenic	RP11-394G3.2	S1	2.DBP	A	G	0.87	-1.05	0.46	9.4e-05	SBP	A	0.5578	-0.5156	0.0304	1.28e-64	Eur	738170	Ev18	Ev18
6	127167512	rs9375466	A	G	0.8699	0.6383	0.5069	0.5517	0.5665	intergenic	RP11-394G3.2	S1	5.MAP	A	G	0.87	-1.14	0.5	0.000488	DBP	A	0.5582	-0.3081	0.0174	6.31e-70	Eur	757601	Ev18	Ev18
6	127167512	rs9375466	A	G	0.8699	0.6383	0.5069	0.5517	0.5665	intergenic	RP11-394G3.2	S1	5.MAP	A	G	0.87	-1.14	0.5	0.000488	PP	A	0.558	-0.2163	0.0206	9.94e-26	Eur	738170	Ev18	Ev18
6	127167512	rs9375466	A	G	0.8699	0.6383	0.5069	0.5517	0.5665	intergenic	RP11-394G3.2	S1	5.MAP	A	G	0.87	-1.14	0.5	0.000488	SBP	A	0.5578	-0.5156	0.0304	1.28e-64	Eur	738170	Ev18	Ev18
6	127167715	rs9388534	C	T	0.1301	0.3617	0.4931	0.4483	0.4335	intergenic	RP11-394G3.2	S1	2.DBP	T	C	0.87	-1.05	0.46	9.58e-05	DBP	T	0.558	-0.3091	0.0175	3.66e-70	Eur	756596	Ev18	Ev18
6	127167715	rs9388534	C	T	0.1301	0.3617	0.4931	0.4483	0.4335	intergenic	RP11-394G3.2	S1	2.DBP	T	C	0.87	-1.05	0.46	9.58e-05	PP	T	0.5577	-0.2161	0.0206	1.12e-25	Eur	737165	Ev18	Ev18
6	127167715	rs9388534	C	T	0.1301	0.3617	0.4931	0.4483	0.4335	intergenic	RP11-394G3.2	S1	2.DBP	T	C	0.87	-1.05	0.46	9.58e-05	SBP	T	0.5576	-0.5163	0.0304	1.41e-64	Eur	737165	Ev18	Ev18
6	127167715	rs9388534	C	T	0.1301	0.3617	0.4931	0.4483	0.4335	intergenic	RP11-394G3.2	S1	5.MAP	T	C	0.87	-1.14	0.51	0.000497	DBP	T	0.558	-0.3091	0.0175	3.66e-70	Eur	756596	Ev18	Ev18
6	127167715	rs9388534	C	T	0.1301	0.3617	0.4931	0.4483	0.4335	intergenic	RP11-394G3.2	S1	5.MAP	T	C	0.87	-1.14	0.51	0.000497	PP	T	0.5577	-0.2161	0.0206	1.12e-25	Eur	737165	Ev18	Ev18
6	127167715	rs9388534	C	T	0.1301	0.3617	0.4931	0.4483	0.4335	intergenic	RP11-394G3.2	S1	5.MAP	T	C	0.87	-1.14	0.51	0.000497	SBP	T	0.5576	-0.5163	0.0304	1.41e-64	Eur	737165	Ev18	Ev18
6	127167919	rs9375469	A	T	0.1301	0.3617	0.4931	0.4483	0.4335	intergenic	RP11-394G3.2	S1	2.DBP	T	A	0.87	-1.05	0.46	9.59e-05	DBP	T	0.5582	-0.3081	0.0174	6.26e-70	Eur	757601	Ev18	Ev18
6	127167919	rs9375469	A	T	0.1301	0.3617	0.4931	0.4483	0.4335	intergenic	RP11-394G3.2	S1	2.DBP	T	A	0.87	-1.05	0.46	9.59e-05	PP	T	0.558	-0.2163	0.0206	1.02e-25	Eur	738170	Ev18	Ev18
6	127167919	rs9375469	A	T	0.1301	0.3617	0.4931	0.4483	0.4335	intergenic	RP11-394G3.2	S1	2.DBP	T	A	0.87	-1.05	0.46	9.59e-05	SBP	T	0.5578	-0.5155	0.0304	1.32e-64	Eur	738170	Ev18	Ev18
6	127167919	rs9375469	A	T	0.1301	0.3617	0.4931	0.4483	0.4335	intergenic	RP11-394G3.2	S1	5.MAP	T	A	0.87	-1.14	0.5	0.000497	DBP	T	0.5582	-0.3081	0.0174	6.26e-70	Eur	757601	Ev18	Ev18
6	127167919	rs9375469	A	T	0.1301	0.3617	0.4931	0.4483	0.4335	intergenic	RP11-394G3.2	S1	5.MAP	T	A	0.87	-1.14	0.5	0.000497	PP	T	0.558	-0.2163	0.0206	1.02e-25	Eur	738170	Ev18	Ev18
6	127167919	rs9375469	A	T	0.1301	0.3617	0.4931	0.4483	0.4335	intergenic	RP11-394G3.2	S1	5.MAP	T	A	0.87	-1.14	0.5	0.000497	SBP	T	0.5578	-0.5155	0.0304	1.32e-64	Eur	738170	Ev18	Ev18
6	127168044	rs9375470	A	T	0.8699	0.6383	0.5069	0.5517	0.5665	intergenic	RP11-394G3.2	S1	2.DBP	A	T	0.87	-0.93	0.41	0.00041	DBP	A	0.5582	-0.3081	0.0174	6.01e-70	Eur	757601	Ev18	Ev18
6	127168044	rs9375470	A	T	0.8699	0.6383	0.5069	0.5517	0.5665	intergenic	RP11-394G3.2	S1	2.DBP	A	T	0.87	-0.93	0.41	0.00041	PP	A	0.558	-0.2164	0.0206	9.77e-26	Eur	738170	Ev18	Ev18
6	127168044	rs9375470	A	T	0.8699	0.6383	0.5069	0.5517	0.5665	intergenic	RP11-394G3.2	S1	2.DBP	A	T	0.87	-0.93	0.41	0.00041	SBP	A	0.5578	-0.5156	0.0304	1.22e-64	Eur	738170	Ev18	Ev18
6	127168152	rs9375471	A	C	0.8699	0.6383	0.5069	0.5517	0.5665	intergenic	RP11-394G3.2	S1	2.DBP	A	C	0.87	-1.07	0.46	7.18e-05	DBP	A	0.5578	-0.309	0.0174	2.55e-70	Eur	757601	Ev18	Ev18
6	127168152	rs9375471	A	C	0.8699	0.6383	0.5069	0.5517	0.5665	intergenic	RP11-394G3.2	S1	2.DBP	A	C	0.87	-1.07	0.46	7.18e-05	PP	A	0.5576	-0.2162	0.0206	1.07e-25	Eur	738170	Ev18	Ev18
6	127168152	rs9375471	A	C	0.8699	0.6383	0.5069	0.5517	0.5665	intergenic	RP11-394G3.2	S1	2.DBP	A	C	0.87	-1.07	0.46	7.18e-05	SBP	A	0.5575	-0.5163	0.0304	1.07e-64	Eur	738170	Ev18	Ev18
6	127168152	rs9375471	A	C	0.8699	0.6383	0.5069	0.5517	0.5665	intergenic	RP11-394G3.2	S1	5.MAP	A	C	0.87	-1.15	0.5	0.000406	DBP	A	0.5578	-0.309	0.0174	2.55e-70	Eur	757601	Ev18	Ev18
6	127168152	rs9375471	A	C	0.8699	0.6383	0.5069	0.5517	0.5665	intergenic	RP11-394G3.2	S1	5.MAP	A	C	0.87	-1.15	0.5	0.000406	PP	A	0.5576	-0.2162	0.0206	1.07e-25	Eur	738170	Ev18	Ev18
6	127168152	rs9375471	A	C	0.8699	0.6383	0.5069	0.5517	0.5665	intergenic	RP11-394G3.2	S1	5.MAP	A	C	0.87	-1.15	0.5	0.000406	SBP	A	0.5575	-0.5163	0.0304	1.07e-64	Eur	738170	Ev18	Ev18
6	127168375	rs9375472	A	G	0.8699	0.6369	0.5069	0.5507	0.5665	intergenic	RP11-394G3.2	S1	2.DBP	A	G	0.87	-0.94	0.41	0.000364	DBP	A	0.5582	-0.3079	0.0174	7.56e-70	Eur	757601	Ev18	Ev18
6	127168375	rs9375472	A	G	0.8699	0.6369	0.5069	0.5507	0.5665	intergenic	RP11-394G3.2	S1	2.DBP	A	G	0.87	-0.94	0.41	0.000364	PP	A	0.558	-0.2164	0.0206	9.63e-26	Eur	738170	Ev18	Ev18
6	127168375	rs9375472	A	G	0.8699	0.6369	0.5069	0.5507	0.5665	intergenic	RP11-394G3.2	S1	2.DBP	A	G	0.87	-0.94	0.41	0.000364	SBP	A	0.5578	-0.5155	0.0304	1.33e-64	Eur	738170	Ev18	Ev18
6	127168910	rs11752314	A	T	0.1301	0.3617	0.4931	0.4483	0.4335	intergenic	RP11-394G3.2	S1	2.DBP	T	A	0.87	-1.05	0.46	9.58e-05	DBP	T	0.5581	-0.3079	0.0174	7.52e-70	Eur	757601	Ev18	Ev18
6	127168910	rs11752314	A	T	0.1301	0.3617	0.4931	0.4483	0.4335	intergenic	RP11-394G3.2	S1	2.DBP	T	A	0.87	-1.05	0.46	9.58e-05	PP	T	0.5579	-0.2166	0.0206	7.46e-26	Eur	738170	Ev18	Ev18
6	127168910	rs11752314	A	T	0.1301	0.3617	0.4931	0.4483	0.4335	intergenic	RP11-394G3.2	S1	2.DBP	T	A	0.87	-1.05	0.46	9.58e-05	SBP	T	0.5577	-0.5157	0.0304	1.18e-64	Eur	738170	Ev18	Ev18
6	127168910	rs11752314	A	T	0.1301	0.3617	0.4931	0.4483	0.4335	intergenic	RP11-394G3.2	S1	5.MAP	T	A	0.87	-1.14	0.51	0.000497	DBP	T	0.5581	-0.3079	0.0174	7.52e-70	Eur	757601	Ev18	Ev18
6	127168910	rs11752314	A	T	0.1301	0.3617	0.4931	0.4483	0.4335	intergenic	RP11-394G3.2	S1	5.MAP	T	A	0.87	-1.14	0.51	0.000497	PP	T	0.5579	-0.2166	0.0206	7.46e-26	Eur	738170	Ev18	Ev18
6	127168910	rs11752314	A	T	0.1301	0.3617	0.4931	0.4483	0.4335	intergenic	RP11-394G3.2	S1	5.MAP	T	A	0.87	-1.14	0.51	0.000497	SBP	T	0.5577	-0.5157	0.0304	1.18e-64	Eur	738170	Ev18	Ev18
6	127169355	rs9385408	G	T	0.8699	0.6383	0.5069	0.5517	0.5665	intergenic	RP11-394G3.2	S1	2.DBP	G	T	0.87	-1.05	0.46	9.58e-05	DBP	G	0.5581	-0.308	0.0174	7.19e-70	Eur	757601	Ev18	Ev18
6	127169355	rs9385408	G	T	0.8699	0.6383	0.5069	0.5517	0.5665	intergenic	RP11-394G3.2	S1	2.DBP	G	T	0.87	-1.05	0.46	9.58e-05	PP	G	0.5578	-0.2166	0.0206	8.78e-26	Eur	738170	Ev18	Ev18
6	127169355	rs9385408	G	T	0.8699	0.6383	0.5069	0.5517	0.5665	intergenic	RP11-394G3.2	S1	2.DBP	G	T	0.87	-1.05	0.46	9.58e-05	SBP	G	0.5577	-0.5159	0.0304	1.38e-64	Eur	738170	Ev18	Ev18
6	127169355	rs9385408	G	T	0.8699	0.6383	0.5069	0.5517	0.5665	intergenic	RP11-394G3.2	S1	5.MAP	G	T	0.87	-1.14	0.51	0.000497	DBP	G	0.5581	-0.308	0.0174	7.19e-70	Eur	757601	Ev18	Ev18
6	127169355	rs9385408	G	T	0.8699	0.6383	0.5069	0.5517	0.5665	intergenic	RP11-394G3.2	S1	5.MAP	G	T	0.87	-1.14	0.51	0.000497	PP	G	0.5578	-0.2166	0.0206	8.78e-26	Eur	738170	Ev18	Ev18
6	127169355	rs9385408	G	T	0.8699	0.6383	0.5069	0.5517	0.5665	intergenic	RP11-394G3.2	S1	5.MAP	G	T	0.87	-1.14	0.51	0.000497	SBP	G	0.5577	-0.5159	0.0304	1.38e-64	Eur	738170	Ev18	Ev18
6	127169422	rs9372847	C	T	0.1301	0.3617	0.4931	0.4483	0.4335	intergenic	RP11-394G3.2	S1	2.DBP	T	C	0.87	-1.05	0.46	9.58e-05	DBP	T	0.5582	-0.308	0.0174	7.24e-70	Eur	757600	Ev18	Ev18
6	127169422	rs9372847	C	T	0.1301	0.3617	0.4931	0.4483	0.4335	intergenic	RP11-394G3.2	S1	2.DBP	T	C	0.87	-1.05	0.46	9.58e-05	PP	T	0.558	-0.2164	0.0206	8.32e-26	Eur	738169	Ev18	Ev18
6	127169422	rs9372847	C	T	0.1301	0.3617	0.4931	0.4483	0.4335	intergenic	RP11-394G3.2	S1	2.DBP	T	C	0.87	-1.05	0.46	9.58e-05	SBP	T	0.5578	-0.5156	0.0304	1.23e-64	Eur	738169	Ev18	Ev18
6	127169422	rs9372847	C	T	0.1301	0.3617	0.4931	0.4483	0.4335	intergenic	RP11-394G3.2	S1	5.MAP	T	C	0.87	-1.14	0.51	0.000497	DBP	T	0.5582	-0.308	0.0174	7.24e-70	Eur	757600	Ev18	Ev18
6	127169422	rs9372847	C	T	0.1301	0.3617	0.4931	0.4483	0.4335	intergenic	RP11-394G3.2	S1	5.MAP	T	C	0.87	-1.14	0.51	0.000497	PP	T	0.558	-0.2164	0.0206	8.32e-26	Eur	738169	Ev18	Ev18
6	127169422	rs9372847	C	T	0.1301	0.3617	0.4931	0.4483	0.4335	intergenic	RP11-394G3.2	S1	5.MAP	T	C	0.87	-1.14	0.51	0.000497	SBP	T	0.5578	-0.5156	0.0304	1.23e-64	Eur	738169	Ev18	Ev18
6	127176980	rs9398822	A	C	0.1301	0.3617	0.4921	0.4483	0.4335	intergenic	RP11-394G3.2	S1	2.DBP	C	A	0.87	-0.94	0.42	0.000378	DBP	C	0.5583	-0.3061	0.0174	3.14e-69	Eur	757601	Ev18	Ev18
6	127176980	rs9398822	A	C	0.1301	0.3617	0.4921	0.4483	0.4335	intergenic	RP11-394G3.2	S1	2.DBP	C	A	0.87	-0.94	0.42	0.000378	PP	C	0.5581	-0.2165	0.0206	7.79e-26	Eur	738170	Ev18	Ev18
6	127176980	rs9398822	A	C	0.1301	0.3617	0.4921	0.4483	0.4335	intergenic	RP11-394G3.2	S1	2.DBP	C	A	0.87	-0.94	0.42	0.000378	SBP	C	0.5579	-0.5138	0.0303	2.54e-64	Eur	738170	Ev18	Ev18
6	127177019	rs9375474	C	T	0.1309	0.3617	0.4921	0.4483	0.4335	intergenic	RP11-394G3.2	S1	2.DBP	T	C	0.87	-1.05	0.47	8.89e-05	DBP	T	0.5583	-0.3061	0.0174	3.01e-69	Eur	757601	Ev18	Ev18
6	127177019	rs9375474	C	T	0.1309	0.3617	0.4921	0.4483	0.4335	intergenic	RP11-394G3.2	S1	2.DBP	T	C	0.87	-1.05	0.47	8.89e-05	PP	T	0.5581	-0.2165	0.0206	7.79e-26	Eur	738170	Ev18	Ev18
6	127177019	rs9375474	C	T	0.1309	0.3617	0.4921	0.4483	0.4335	intergenic	RP11-394G3.2	S1	2.DBP	T	C	0.87	-1.05	0.47	8.89e-05	SBP	T	0.5579	-0.5138	0.0303	2.54e-64	Eur	738170	Ev18	Ev18
6	127177019	rs9375474	C	T	0.1309	0.3617	0.4921	0.4483	0.4335	intergenic	RP11-394G3.2	S1	5.MAP	T	C	0.87	-1.14	0.51	0.000473	DBP	T	0.5583	-0.3061	0.0174	3.01e-69	Eur	757601	Ev18	Ev18
6	127177019	rs9375474	C	T	0.1309	0.3617	0.4921	0.4483	0.4335	intergenic	RP11-394G3.2	S1	5.MAP	T	C	0.87	-1.14	0.51	0.000473	PP	T	0.5581	-0.2165	0.0206	7.79e-26	Eur	738170	Ev18	Ev18
6	127177019	rs9375474	C	T	0.1309	0.3617	0.4921	0.4483	0.4335	intergenic	RP11-394G3.2	S1	5.MAP	T	C	0.87	-1.14	0.51	0.000473	SBP	T	0.5579	-0.5138	0.0303	2.54e-64	Eur	738170	Ev18	Ev18
6	127177470	rs11756347	A	G	0.8691	0.6383	0.5079	0.5517	0.5654	intergenic	RP11-394G3.2	S1	2.DBP	A	G	0.87	-1.05	0.47	0.000122	SBP x alcohol consumption interaction (2df test)	A	0.57	NA	NA	9e-63	MulA3	133355	Fe18	GC
6	127177470	rs11756347	A	G	0.8691	0.6383	0.5079	0.5517	0.5654	intergenic	RP11-394G3.1	S1	2.DBP	A	G	0.87	-1.05	0.47	0.000122	DBP	A	0.5609	-0.3074	0.0175	4.87e-69	Eur	757601	Ev18	Ev18
6	127177470	rs11756347	A	G	0.8691	0.6383	0.5079	0.5517	0.5654	intergenic	RP11-394G3.0	S1	2.DBP	A	G	0.87	-1.05	0.47	0.000122	PP	A	0.5609	-0.2188	0.0207	4.5e-26	Eur	738170	Ev18	Ev18
6	127177470	rs11756347	A	G	0.8691	0.6383	0.5079	0.5517	0.5654	intergenic	RP11-394G3.1	S1	2.DBP	A	G	0.87	-1.05	0.47	0.000122	SBP	A	0.5608	-0.5169	0.0305	2.25e-64	Eur	738170	Ev18	Ev18
6	127177475	rs11754167	C	T	0.1309	0.3617	0.4921	0.4483	0.4346	intergenic	RP11-394G3.2	S1	2.DBP	T	C	0.87	-1.05	0.47	0.000121	DBP	T	0.5608	-0.3079	0.0175	2e-69	Eur	757601	Ev18	Ev18
6	127177475	rs11754167	C	T	0.1309	0.3617	0.4921	0.4483	0.4346	intergenic	RP11-394G3.2	S1	2.DBP	T	C	0.87	-1.05	0.47	0.000121	PP	T	0.5608	-0.2187	0.0207	4.08e-26	Eur	738170	Ev18	Ev18
6	127177475	rs11754167	C	T	0.1309	0.3617	0.4921	0.4483	0.4346	intergenic	RP11-394G3.2	S1	2.DBP	T	C	0.87	-1.05	0.47	0.000121	SBP	T	0.5607	-0.5176	0.0305	1.16e-64	Eur	738170	Ev18	Ev18
6	127177650	rs11752270	G	T	0.8699	0.6383	0.5079	0.5517	0.5665	intergenic	RP11-394G3.2	S1	2.DBP	G	T	0.87	-1.03	0.46	0.000124	DBP	G	0.5582	-0.3061	0.0174	2.97e-69	Eur	757601	Ev18	Ev18
6	127177650	rs11752270	G	T	0.8699	0.6383	0.5079	0.5517	0.5665	intergenic	RP11-394G3.2	S1	2.DBP	G	T	0.87	-1.03	0.46	0.000124	PP	G	0.558	-0.2168	0.0206	6.78e-26	Eur	738170	Ev18	Ev18
6	127177650	rs11752270	G	T	0.8699	0.6383	0.5079	0.5517	0.5665	intergenic	RP11-394G3.2	S1	2.DBP	G	T	0.87	-1.03	0.46	0.000124	SBP	G	0.5579	-0.5142	0.0303	2.06e-64	Eur	738170	Ev18	Ev18
6	127177719	rs11754682	C	T	0.1301	0.3617	0.4921	0.4483	0.4335	intergenic	RP11-394G3.2	S1	2.DBP	T	C	0.87	-1.03	0.46	0.000124	DBP	T	0.56	-0.28	0.02	2.35e-75	NR	1021260		Wa22
6	127177719	rs11754682	C	T	0.1301	0.3617	0.4921	0.4483	0.4335	intergenic	RP11-394G3.2	S1	2.DBP	T	C	0.87	-1.03	0.46	0.000124	HTN	?	NR	-0.04883	NA	3e-15	Bri	185568	Ge19	GC
6	127177719	rs11754682	C	T	0.1301	0.3617	0.4921	0.4483	0.4335	intergenic	RP11-394G3.2	S1	2.DBP	T	C	0.87	-1.03	0.46	0.000124	DBP	T	0.558	-0.3064	0.0174	2.56e-69	Eur	757601	Ev18	Ev18
6	127177719	rs11754682	C	T	0.1301	0.3617	0.4921	0.4483	0.4335	intergenic	RP11-394G3.2	S1	2.DBP	T	C	0.87	-1.03	0.46	0.000124	PP	T	0.5578	-0.2163	0.0206	8.87e-26	Eur	738170	Ev18	Ev18
6	127177719	rs11754682	C	T	0.1301	0.3617	0.4921	0.4483	0.4335	intergenic	RP11-394G3.2	S1	2.DBP	T	C	0.87	-1.03	0.46	0.000124	SBP	T	0.5577	-0.514	0.0304	2.52e-64	Eur	738170	Ev18	Ev18
6	127177958	rs34443655	A	G	0.8699	0.6383	0.5079	0.5517	0.5665	intergenic	RP11-394G3.2	S1	2.DBP	A	G	0.87	-1.03	0.44	0.000128	DBP	A	0.5583	-0.3062	0.0174	4.43e-69	Eur	757601	Ev18	Ev18
6	127177958	rs34443655	A	G	0.8699	0.6383	0.5079	0.5517	0.5665	intergenic	RP11-394G3.2	S1	2.DBP	A	G	0.87	-1.03	0.44	0.000128	PP	A	0.5581	-0.2169	0.0206	6.34e-26	Eur	738170	Ev18	Ev18
6	127177958	rs34443655	A	G	0.8699	0.6383	0.5079	0.5517	0.5665	intergenic	RP11-394G3.2	S1	2.DBP	A	G	0.87	-1.03	0.44	0.000128	SBP	A	0.5579	-0.5144	0.0304	2.37e-64	Eur	738170	Ev18	Ev18
6	127178125	rs59540076	C	T	0.1309	0.3617	0.4931	0.4483	0.4335	intergenic	RP11-394G3.2	S1	2.DBP	T	C	0.87	-1.03	0.44	0.000128	DBP	T	0.5583	-0.3062	0.0174	4.25e-69	Eur	757601	Ev18	Ev18
6	127178125	rs59540076	C	T	0.1309	0.3617	0.4931	0.4483	0.4335	intergenic	RP11-394G3.2	S1	2.DBP	T	C	0.87	-1.03	0.44	0.000128	PP	T	0.558	-0.2169	0.0206	6.48e-26	Eur	738170	Ev18	Ev18
6	127178125	rs59540076	C	T	0.1309	0.3617	0.4931	0.4483	0.4335	intergenic	RP11-394G3.2	S1	2.DBP	T	C	0.87	-1.03	0.44	0.000128	SBP	T	0.5579	-0.5145	0.0304	2.31e-64	Eur	738170	Ev18	Ev18
6	127178726	rs17570053	A	G	0.1301	0.3617	0.4911	0.4483	0.4335	intergenic	RP11-394G3.2	S1	2.DBP	G	A	0.87	-1.03	0.45	0.00013	DBP	G	0.5583	-0.3063	0.0174	3.89e-69	Eur	757601	Ev18	Ev18
6	127178726	rs17570053	A	G	0.1301	0.3617	0.4911	0.4483	0.4335	intergenic	RP11-394G3.2	S1	2.DBP	G	A	0.87	-1.03	0.45	0.00013	PP	G	0.5581	-0.2171	0.0206	5.6e-26	Eur	738170	Ev18	Ev18
6	127178726	rs17570053	A	G	0.1301	0.3617	0.4911	0.4483	0.4335	intergenic	RP11-394G3.2	S1	2.DBP	G	A	0.87	-1.03	0.45	0.00013	SBP	G	0.5579	-0.5148	0.0304	1.92e-64	Eur	738170	Ev18	Ev18
6	127180020	rs13207638	A	T	0.8699	0.6383	0.5089	0.5517	0.5665	intergenic	RP11-394G3.2	S1	2.DBP	A	T	0.87	-1.03	0.45	0.000131	DBP	A	0.5583	-0.3063	0.0174	3.88e-69	Eur	757601	Ev18	Ev18
6	127180020	rs13207638	A	T	0.8699	0.6383	0.5089	0.5517	0.5665	intergenic	RP11-394G3.2	S1	2.DBP	A	T	0.87	-1.03	0.45	0.000131	PP	A	0.5581	-0.2172	0.0206	5.54e-26	Eur	738170	Ev18	Ev18
6	127180020	rs13207638	A	T	0.8699	0.6383	0.5089	0.5517	0.5665	intergenic	RP11-394G3.2	S1	2.DBP	A	T	0.87	-1.03	0.45	0.000131	SBP	A	0.5579	-0.5148	0.0304	1.9e-64	Eur	738170	Ev18	Ev18
6	127181089	rs1361831	C	T	0.1301	0.3617	0.4891	0.4483	0.4335	intergenic	RP11-394G3.2	S1	2.DBP	T	C	0.87	-1.02	0.45	0.000136	DBP	T	0.541	0.271	0.0352041	2e-14	Eur	201529	Eh16	GC
6	127181089	rs1361831	C	T	0.1301	0.3617	0.4891	0.4483	0.4335	intergenic	RP11-394G3.2	S1	2.DBP	T	C	0.87	-1.02	0.45	0.000136	SBP	T	0.541	0.482	0.0602041	7e-17	Eur	201529	Eh16	GC
6	127181089	rs1361831	C	T	0.1301	0.3617	0.4891	0.4483	0.4335	intergenic	RP11-394G3.2	S1	2.DBP	T	C	0.87	-1.02	0.45	0.000136	DBP	T	0.5582	-0.3074	0.0175	2.06e-69	Eur	756596	Ev18	Ev18
6	127181089	rs1361831	C	T	0.1301	0.3617	0.4891	0.4483	0.4335	intergenic	RP11-394G3.2	S1	2.DBP	T	C	0.87	-1.02	0.45	0.000136	PP	T	0.5579	-0.2173	0.0206	5.95e-26	Eur	737165	Ev18	Ev18
6	127181089	rs1361831	C	T	0.1301	0.3617	0.4891	0.4483	0.4335	intergenic	RP11-394G3.2	S1	2.DBP	T	C	0.87	-1.02	0.45	0.000136	SBP	T	0.5578	-0.516	0.0304	1.73e-64	Eur	737165	Ev18	Ev18
6	127181238	rs34072374	A	G	0.1301	0.3617	0.4891	0.4483	0.4335	intergenic	RP11-394G3.2	S1	2.DBP	G	A	0.87	-1.02	0.45	0.000136	DBP	G	0.5584	-0.3063	0.0174	3.87e-69	Eur	757601	Ev18	Ev18
6	127181238	rs34072374	A	G	0.1301	0.3617	0.4891	0.4483	0.4335	intergenic	RP11-394G3.2	S1	2.DBP	G	A	0.87	-1.02	0.45	0.000136	PP	G	0.5582	-0.2172	0.0206	6.46e-26	Eur	738170	Ev18	Ev18
6	127181238	rs34072374	A	G	0.1301	0.3617	0.4891	0.4483	0.4335	intergenic	RP11-394G3.2	S1	2.DBP	G	A	0.87	-1.02	0.45	0.000136	SBP	G	0.558	-0.5148	0.0304	1.95e-64	Eur	738170	Ev18	Ev18
6	127185508	rs13215613	C	T	0.1369	0.3617	0.4911	0.4523	0.4335	intergenic	RP11-394G3.2	S1	2.DBP	T	C	0.86	-1.06	0.42	8.78e-05	DBP	T	0.5581	-0.3061	0.0175	7.8e-69	Eur	757601	Ev18	Ev18
6	127185508	rs13215613	C	T	0.1369	0.3617	0.4911	0.4523	0.4335	intergenic	RP11-394G3.2	S1	2.DBP	T	C	0.86	-1.06	0.42	8.78e-05	PP	T	0.5579	-0.2172	0.0206	6.67e-26	Eur	738170	Ev18	Ev18
6	127185508	rs13215613	C	T	0.1369	0.3617	0.4911	0.4523	0.4335	intergenic	RP11-394G3.2	S1	2.DBP	T	C	0.86	-1.06	0.42	8.78e-05	SBP	T	0.5577	-0.5147	0.0304	2.85e-64	Eur	738170	Ev18	Ev18
6	127185508	rs13215613	C	T	0.1369	0.3617	0.4911	0.4523	0.4335	intergenic	RP11-394G3.2	S1	5.MAP	T	C	0.86	-1.15	0.46	0.000382	DBP	T	0.5581	-0.3061	0.0175	7.8e-69	Eur	757601	Ev18	Ev18
6	127185508	rs13215613	C	T	0.1369	0.3617	0.4911	0.4523	0.4335	intergenic	RP11-394G3.2	S1	5.MAP	T	C	0.86	-1.15	0.46	0.000382	PP	T	0.5579	-0.2172	0.0206	6.67e-26	Eur	738170	Ev18	Ev18
6	127185508	rs13215613	C	T	0.1369	0.3617	0.4911	0.4523	0.4335	intergenic	RP11-394G3.2	S1	5.MAP	T	C	0.86	-1.15	0.46	0.000382	SBP	T	0.5577	-0.5147	0.0304	2.85e-64	Eur	738170	Ev18	Ev18
6	127187949	rs2226176	G	C	0.1369	0.3617	0.4891	0.4523	0.4335	intergenic	RP11-394G3.2	S1	2.DBP	C	G	0.86	-0.96	0.36	0.00028	DBP	C	0.558	-0.3058	0.0175	1.14e-68	Eur	757601	Ev18	Ev18
6	127187949	rs2226176	G	C	0.1369	0.3617	0.4891	0.4523	0.4335	intergenic	RP11-394G3.2	S1	2.DBP	C	G	0.86	-0.96	0.36	0.00028	PP	C	0.5578	-0.2169	0.0206	7.57e-26	Eur	738170	Ev18	Ev18
6	127187949	rs2226176	G	C	0.1369	0.3617	0.4891	0.4523	0.4335	intergenic	RP11-394G3.2	S1	2.DBP	C	G	0.86	-0.96	0.36	0.00028	SBP	C	0.5577	-0.5141	0.0304	5.27e-64	Eur	738170	Ev18	Ev18
6	127188248	rs35669634	A	G	0.1369	0.3617	0.4891	0.4483	0.4335	intergenic	RP11-394G3.2	S1	2.DBP	G	A	0.86	-1.06	0.41	7.87e-05	DBP	G	0.5586	-0.3048	0.0175	2.8e-68	Eur	756487	Ev18	Ev18
6	127188248	rs35669634	A	G	0.1369	0.3617	0.4891	0.4483	0.4335	intergenic	RP11-394G3.2	S1	2.DBP	G	A	0.86	-1.06	0.41	7.87e-05	PP	G	0.5583	-0.2165	0.0207	1.05e-25	Eur	737056	Ev18	Ev18
6	127188248	rs35669634	A	G	0.1369	0.3617	0.4891	0.4483	0.4335	intergenic	RP11-394G3.2	S1	2.DBP	G	A	0.86	-1.06	0.41	7.87e-05	SBP	G	0.5582	-0.5127	0.0304	1.12e-63	Eur	737056	Ev18	Ev18
6	127188248	rs35669634	A	G	0.1369	0.3617	0.4891	0.4483	0.4335	intergenic	RP11-394G3.2	S1	5.MAP	G	A	0.86	-1.16	0.45	0.00034	DBP	G	0.5586	-0.3048	0.0175	2.8e-68	Eur	756487	Ev18	Ev18
6	127188248	rs35669634	A	G	0.1369	0.3617	0.4891	0.4483	0.4335	intergenic	RP11-394G3.2	S1	5.MAP	G	A	0.86	-1.16	0.45	0.00034	PP	G	0.5583	-0.2165	0.0207	1.05e-25	Eur	737056	Ev18	Ev18
6	127188248	rs35669634	A	G	0.1369	0.3617	0.4891	0.4483	0.4335	intergenic	RP11-394G3.2	S1	5.MAP	G	A	0.86	-1.16	0.45	0.00034	SBP	G	0.5582	-0.5127	0.0304	1.12e-63	Eur	737056	Ev18	Ev18
6	127190027	rs9385410	A	G	0.1369	0.3617	0.4881	0.4493	0.4325	intergenic	RP11-394G3.2	S1	2.DBP	G	A	0.86	-1.06	0.41	7.95e-05	DBP	G	0.557	-0.3064	0.0175	1.24e-68	Eur	757601	Ev18	Ev18
6	127190027	rs9385410	A	G	0.1369	0.3617	0.4881	0.4493	0.4325	intergenic	RP11-394G3.2	S1	2.DBP	G	A	0.86	-1.06	0.41	7.95e-05	PP	G	0.5567	-0.2148	0.0207	3.22e-25	Eur	738170	Ev18	Ev18
6	127190027	rs9385410	A	G	0.1369	0.3617	0.4881	0.4493	0.4325	intergenic	RP11-394G3.2	S1	2.DBP	G	A	0.86	-1.06	0.41	7.95e-05	SBP	G	0.5565	-0.5126	0.0305	1.96e-63	Eur	738170	Ev18	Ev18
6	127190027	rs9385410	A	G	0.1369	0.3617	0.4881	0.4493	0.4325	intergenic	RP11-394G3.2	S1	5.MAP	G	A	0.86	-1.16	0.45	0.000343	DBP	G	0.557	-0.3064	0.0175	1.24e-68	Eur	757601	Ev18	Ev18
6	127190027	rs9385410	A	G	0.1369	0.3617	0.4881	0.4493	0.4325	intergenic	RP11-394G3.2	S1	5.MAP	G	A	0.86	-1.16	0.45	0.000343	PP	G	0.5567	-0.2148	0.0207	3.22e-25	Eur	738170	Ev18	Ev18
6	127190027	rs9385410	A	G	0.1369	0.3617	0.4881	0.4493	0.4325	intergenic	RP11-394G3.2	S1	5.MAP	G	A	0.86	-1.16	0.45	0.000343	SBP	G	0.5565	-0.5126	0.0305	1.96e-63	Eur	738170	Ev18	Ev18
7	1200477	rs6974054	A	G	0.208	0.3718	0.5833	0.3847	0.4571	upstream	ZFAND2A	S1	4.PP	A	G	0.2	-0.8	0.21	0.000205	DBP	A	0.3672	-0.1073	0.018	2.47e-09	Eur	751579	Ev18	Ev18
7	1201478	rs7779970	C	T	0.792	0.6282	0.4167	0.6163	0.5419	upstream	ZFAND2A	S1	4.PP	T	C	0.2	-0.8	0.21	0.000207	DBP	T	0.3698	-0.1104	0.0181	1.03e-09	Eur	750575	Ev18	Ev18
7	1202705	rs2949195	G	A	0.2073	0.3703	0.5833	0.3837	0.456	upstream	ZFAND2A	S1	4.PP	G	A	0.2	-0.8	0.21	0.000227	DBP	G	0.3662	-0.1052	0.018	4.9e-09	Eur	751580	Ev18	Ev18
7	1202963	rs2960835	A	G	0.1815	0.3617	0.5813	0.3797	0.4376	upstream	ZFAND2A	S1	4.PP	A	G	0.16	-0.88	0.23	0.000167	DBP	A	0.3621	-0.1012	0.018	2.03e-08	Eur	751580	Ev18	Ev18
7	1203841	rs2949192	G	A	0.2073	0.3703	0.5823	0.3837	0.4581	upstream	ZFAND2A	S1	4.PP	G	A	0.2	-0.79	0.21	0.000249	DBP	G	0.3659	-0.1048	0.018	5.68e-09	Eur	751580	Ev18	Ev18
7	1205924	rs12702447	A	G	0.2073	0.3732	0.5833	0.3847	0.4591	downstream	AC091729.9	S1	4.PP	A	G	0.2	-0.79	0.21	0.00028	DBP	A	0.3795	-0.112	0.0183	8.66e-10	Eur	750574	Ev18	Ev18
7	1209013	rs2949185	G	A	0.792	0.6268	0.4177	0.6153	0.5409	downstream	AC091729.9	S1	4.PP	A	G	0.19	-0.8	0.21	0.00021	DBP	A	0.3665	-0.1046	0.018	6.3e-09	Eur	751578	Ev18	Ev18
7	1210745	rs7805591	A	G	0.2065	0.3746	0.5923	0.3837	0.4611	intergenic	AC091729.9	S1	4.PP	A	G	0.2	-0.79	0.21	0.000247	DBP	A	0.3676	-0.1054	0.0181	5.49e-09	Eur	750574	Ev18	Ev18
7	27214557	rs3779456	C	T	0.3994	0.5072	0.2688	0.4404	0.411	intron	HOXA10-HOXA9	S2	2.DBP	T	C	0.56	-0.07	0.02	0.000189	DBP	T	0.5608	-0.1128	0.0178	2.14e-10	Eur	748334	Ev18	Ev18
7	27217359	rs6970537	A	G	0.32	0.4957	0.2679	0.4394	0.4121	intron	HOXA10-HOXA9	S2	2.DBP	G	A	0.68	-0.07	0.03	0.000246	DBP	G	0.5622	-0.1105	0.0177	4.17e-10	Eur	756596	Ev18	Ev18
7	27314815	rs11764018	A	G	0.6067	0.8069	0.5536	0.8608	0.8149	intergenic	RPL35P4	S2	2.DBP	G	A	0.49	0.16	0.11	0.00012	DBP	G	0.1442	-0.1987	0.0252	2.87e-15	Eur	756594	Ev18	Ev18
7	27314815	rs11764018	A	G	0.6067	0.8069	0.5536	0.8608	0.8149	intergenic	RPL35P4	S2	2.DBP	G	A	0.49	0.16	0.11	0.00012	PP	G	0.1441	-0.1962	0.0298	4.86e-11	Eur	737162	Ev18	Ev18
7	27314815	rs11764018	A	G	0.6067	0.8069	0.5536	0.8608	0.8149	intergenic	RPL35P4	S2	2.DBP	G	A	0.49	0.16	0.11	0.00012	SBP	G	0.1442	-0.383	0.0439	2.89e-18	Eur	737162	Ev18	Ev18
7	27315917	rs17438006	A	C	0.8419	0.8228	0.9524	0.9095	0.9652	intergenic	RPL35P4	S1	1.SBP	A	C	0.87	-1.92	0.44	1.43e-05	DBP	A	0.897	-0.2716	0.0289	5.42e-21	Eur	753722	Ev18	Ev18
7	27315917	rs17438006	A	C	0.8419	0.8228	0.9524	0.9095	0.9652	intergenic	RPL35P4	S1	1.SBP	A	C	0.87	-1.92	0.44	1.43e-05	PP	A	0.8973	-0.2723	0.0341	1.54e-15	Eur	734291	Ev18	Ev18
7	27315917	rs17438006	A	C	0.8419	0.8228	0.9524	0.9095	0.9652	intergenic	RPL35P4	S1	1.SBP	A	C	0.87	-1.92	0.44	1.43e-05	SBP	A	0.897	-0.5354	0.0504	2.11e-26	Eur	734291	Ev18	Ev18
7	27315917	rs17438006	A	C	0.8419	0.8228	0.9524	0.9095	0.9652	intergenic	RPL35P4	S1	2.DBP	A	C	0.87	-0.98	0.27	0.000288	DBP	A	0.897	-0.2716	0.0289	5.42e-21	Eur	753722	Ev18	Ev18
7	27315917	rs17438006	A	C	0.8419	0.8228	0.9524	0.9095	0.9652	intergenic	RPL35P4	S1	2.DBP	A	C	0.87	-0.98	0.27	0.000288	PP	A	0.8973	-0.2723	0.0341	1.54e-15	Eur	734291	Ev18	Ev18
7	27315917	rs17438006	A	C	0.8419	0.8228	0.9524	0.9095	0.9652	intergenic	RPL35P4	S1	2.DBP	A	C	0.87	-0.98	0.27	0.000288	SBP	A	0.897	-0.5354	0.0504	2.11e-26	Eur	734291	Ev18	Ev18
7	27315917	rs17438006	A	C	0.8419	0.8228	0.9524	0.9095	0.9652	intergenic	RPL35P4	S1	3.HTN	A	C	0.87	-0.03	0.01	0.000184	DBP	A	0.897	-0.2716	0.0289	5.42e-21	Eur	753722	Ev18	Ev18
7	27315917	rs17438006	A	C	0.8419	0.8228	0.9524	0.9095	0.9652	intergenic	RPL35P4	S1	3.HTN	A	C	0.87	-0.03	0.01	0.000184	PP	A	0.8973	-0.2723	0.0341	1.54e-15	Eur	734291	Ev18	Ev18
7	27315917	rs17438006	A	C	0.8419	0.8228	0.9524	0.9095	0.9652	intergenic	RPL35P4	S1	3.HTN	A	C	0.87	-0.03	0.01	0.000184	SBP	A	0.897	-0.5354	0.0504	2.11e-26	Eur	734291	Ev18	Ev18
7	27315917	rs17438006	A	C	0.8419	0.8228	0.9524	0.9095	0.9652	intergenic	RPL35P4	S1	4.PP	A	C	0.87	-0.95	0.26	0.000286	DBP	A	0.897	-0.2716	0.0289	5.42e-21	Eur	753722	Ev18	Ev18
7	27315917	rs17438006	A	C	0.8419	0.8228	0.9524	0.9095	0.9652	intergenic	RPL35P4	S1	4.PP	A	C	0.87	-0.95	0.26	0.000286	PP	A	0.8973	-0.2723	0.0341	1.54e-15	Eur	734291	Ev18	Ev18
7	27315917	rs17438006	A	C	0.8419	0.8228	0.9524	0.9095	0.9652	intergenic	RPL35P4	S1	4.PP	A	C	0.87	-0.95	0.26	0.000286	SBP	A	0.897	-0.5354	0.0504	2.11e-26	Eur	734291	Ev18	Ev18
7	27315917	rs17438006	A	C	0.8419	0.8228	0.9524	0.9095	0.9652	intergenic	RPL35P4	S1	5.MAP	A	C	0.87	-1.3	0.31	3.21e-05	DBP	A	0.897	-0.2716	0.0289	5.42e-21	Eur	753722	Ev18	Ev18
7	27315917	rs17438006	A	C	0.8419	0.8228	0.9524	0.9095	0.9652	intergenic	RPL35P4	S1	5.MAP	A	C	0.87	-1.3	0.31	3.21e-05	PP	A	0.8973	-0.2723	0.0341	1.54e-15	Eur	734291	Ev18	Ev18
7	27315917	rs17438006	A	C	0.8419	0.8228	0.9524	0.9095	0.9652	intergenic	RPL35P4	S1	5.MAP	A	C	0.87	-1.3	0.31	3.21e-05	SBP	A	0.897	-0.5354	0.0504	2.11e-26	Eur	734291	Ev18	Ev18
7	27316640	rs7800053	A	G	0.8419	0.8228	0.9524	0.9095	0.9652	intergenic	RPL35P4	S1	1.SBP	A	G	0.87	-1.88	0.43	1.8e-05	SBP	A	0.9	-0.51	0.04	3.27e-37	NR	996976		Wa22
7	27316640	rs7800053	A	G	0.8419	0.8228	0.9524	0.9095	0.9652	intergenic	RPL35P4	S1	1.SBP	A	G	0.87	-1.88	0.43	1.8e-05	DBP	A	0.897	-0.2733	0.0289	2.84e-21	Eur	752719	Ev18	Ev18
7	27316640	rs7800053	A	G	0.8419	0.8228	0.9524	0.9095	0.9652	intergenic	RPL35P4	S1	1.SBP	A	G	0.87	-1.88	0.43	1.8e-05	PP	A	0.8974	-0.2715	0.0341	1.7e-15	Eur	733287	Ev18	Ev18
7	27316640	rs7800053	A	G	0.8419	0.8228	0.9524	0.9095	0.9652	intergenic	RPL35P4	S1	1.SBP	A	G	0.87	-1.88	0.43	1.8e-05	SBP	A	0.8971	-0.5346	0.0503	2.24e-26	Eur	733287	Ev18	Ev18
7	27316640	rs7800053	A	G	0.8419	0.8228	0.9524	0.9095	0.9652	intergenic	RPL35P4	S1	2.DBP	A	G	0.87	-0.95	0.26	0.000401	SBP	A	0.9	-0.51	0.04	3.27e-37	NR	996976		Wa22
7	27316640	rs7800053	A	G	0.8419	0.8228	0.9524	0.9095	0.9652	intergenic	RPL35P4	S1	2.DBP	A	G	0.87	-0.95	0.26	0.000401	DBP	A	0.897	-0.2733	0.0289	2.84e-21	Eur	752719	Ev18	Ev18
7	27316640	rs7800053	A	G	0.8419	0.8228	0.9524	0.9095	0.9652	intergenic	RPL35P4	S1	2.DBP	A	G	0.87	-0.95	0.26	0.000401	PP	A	0.8974	-0.2715	0.0341	1.7e-15	Eur	733287	Ev18	Ev18
7	27316640	rs7800053	A	G	0.8419	0.8228	0.9524	0.9095	0.9652	intergenic	RPL35P4	S1	2.DBP	A	G	0.87	-0.95	0.26	0.000401	SBP	A	0.8971	-0.5346	0.0503	2.24e-26	Eur	733287	Ev18	Ev18
7	27316640	rs7800053	A	G	0.8419	0.8228	0.9524	0.9095	0.9652	intergenic	RPL35P4	S1	3.HTN	A	G	0.87	-0.03	0.01	0.000306	SBP	A	0.9	-0.51	0.04	3.27e-37	NR	996976		Wa22
7	27316640	rs7800053	A	G	0.8419	0.8228	0.9524	0.9095	0.9652	intergenic	RPL35P4	S1	3.HTN	A	G	0.87	-0.03	0.01	0.000306	DBP	A	0.897	-0.2733	0.0289	2.84e-21	Eur	752719	Ev18	Ev18
7	27316640	rs7800053	A	G	0.8419	0.8228	0.9524	0.9095	0.9652	intergenic	RPL35P4	S1	3.HTN	A	G	0.87	-0.03	0.01	0.000306	PP	A	0.8974	-0.2715	0.0341	1.7e-15	Eur	733287	Ev18	Ev18
7	27316640	rs7800053	A	G	0.8419	0.8228	0.9524	0.9095	0.9652	intergenic	RPL35P4	S1	3.HTN	A	G	0.87	-0.03	0.01	0.000306	SBP	A	0.8971	-0.5346	0.0503	2.24e-26	Eur	733287	Ev18	Ev18
7	27316640	rs7800053	A	G	0.8419	0.8228	0.9524	0.9095	0.9652	intergenic	RPL35P4	S1	4.PP	A	G	0.87	-0.94	0.25	0.000268	SBP	A	0.9	-0.51	0.04	3.27e-37	NR	996976		Wa22
7	27316640	rs7800053	A	G	0.8419	0.8228	0.9524	0.9095	0.9652	intergenic	RPL35P4	S1	4.PP	A	G	0.87	-0.94	0.25	0.000268	DBP	A	0.897	-0.2733	0.0289	2.84e-21	Eur	752719	Ev18	Ev18
7	27316640	rs7800053	A	G	0.8419	0.8228	0.9524	0.9095	0.9652	intergenic	RPL35P4	S1	4.PP	A	G	0.87	-0.94	0.25	0.000268	PP	A	0.8974	-0.2715	0.0341	1.7e-15	Eur	733287	Ev18	Ev18
7	27316640	rs7800053	A	G	0.8419	0.8228	0.9524	0.9095	0.9652	intergenic	RPL35P4	S1	4.PP	A	G	0.87	-0.94	0.25	0.000268	SBP	A	0.8971	-0.5346	0.0503	2.24e-26	Eur	733287	Ev18	Ev18
7	27316640	rs7800053	A	G	0.8419	0.8228	0.9524	0.9095	0.9652	intergenic	RPL35P4	S1	5.MAP	A	G	0.87	-1.27	0.31	4.49e-05	SBP	A	0.9	-0.51	0.04	3.27e-37	NR	996976		Wa22
7	27316640	rs7800053	A	G	0.8419	0.8228	0.9524	0.9095	0.9652	intergenic	RPL35P4	S1	5.MAP	A	G	0.87	-1.27	0.31	4.49e-05	DBP	A	0.897	-0.2733	0.0289	2.84e-21	Eur	752719	Ev18	Ev18
7	27316640	rs7800053	A	G	0.8419	0.8228	0.9524	0.9095	0.9652	intergenic	RPL35P4	S1	5.MAP	A	G	0.87	-1.27	0.31	4.49e-05	PP	A	0.8974	-0.2715	0.0341	1.7e-15	Eur	733287	Ev18	Ev18
7	27316640	rs7800053	A	G	0.8419	0.8228	0.9524	0.9095	0.9652	intergenic	RPL35P4	S1	5.MAP	A	G	0.87	-1.27	0.31	4.49e-05	SBP	A	0.8971	-0.5346	0.0503	2.24e-26	Eur	733287	Ev18	Ev18
7	27319039	rs28451436	A	G	0.1581	0.1729	0.0397	0.0905	0.0337	intergenic	RPL35P4	S1	1.SBP	G	A	0.87	-1.92	0.43	1.37e-05	MAP x alcohol consumption interaction (2df test)	G	0.86	NA	NA	2e-08	MulA3	133361	Fe18	GC
7	27319039	rs28451436	A	G	0.1581	0.1729	0.0397	0.0905	0.0337	intergenic	RPL35P4	S1	1.SBP	G	A	0.87	-1.92	0.43	1.37e-05	DBP	G	0.8962	-0.2721	0.0286	2.13e-21	Eur	753724	Ev18	Ev18
7	27319039	rs28451436	A	G	0.1581	0.1729	0.0397	0.0905	0.0337	intergenic	RPL35P4	S1	1.SBP	G	A	0.87	-1.92	0.43	1.37e-05	PP	G	0.8966	-0.2701	0.0339	1.52e-15	Eur	734292	Ev18	Ev18
7	27319039	rs28451436	A	G	0.1581	0.1729	0.0397	0.0905	0.0337	intergenic	RPL35P4	S1	1.SBP	G	A	0.87	-1.92	0.43	1.37e-05	SBP	G	0.8962	-0.5331	0.0499	1.3e-26	Eur	734292	Ev18	Ev18
7	27319039	rs28451436	A	G	0.1581	0.1729	0.0397	0.0905	0.0337	intergenic	RPL35P4	S1	2.DBP	G	A	0.87	-0.98	0.26	0.000271	MAP x alcohol consumption interaction (2df test)	G	0.86	NA	NA	2e-08	MulA3	133361	Fe18	GC
7	27319039	rs28451436	A	G	0.1581	0.1729	0.0397	0.0905	0.0337	intergenic	RPL35P4	S1	2.DBP	G	A	0.87	-0.98	0.26	0.000271	DBP	G	0.8962	-0.2721	0.0286	2.13e-21	Eur	753724	Ev18	Ev18
7	27319039	rs28451436	A	G	0.1581	0.1729	0.0397	0.0905	0.0337	intergenic	RPL35P4	S1	2.DBP	G	A	0.87	-0.98	0.26	0.000271	PP	G	0.8966	-0.2701	0.0339	1.52e-15	Eur	734292	Ev18	Ev18
7	27319039	rs28451436	A	G	0.1581	0.1729	0.0397	0.0905	0.0337	intergenic	RPL35P4	S1	2.DBP	G	A	0.87	-0.98	0.26	0.000271	SBP	G	0.8962	-0.5331	0.0499	1.3e-26	Eur	734292	Ev18	Ev18
7	27319039	rs28451436	A	G	0.1581	0.1729	0.0397	0.0905	0.0337	intergenic	RPL35P4	S1	3.HTN	G	A	0.87	-0.03	0.01	0.000329	MAP x alcohol consumption interaction (2df test)	G	0.86	NA	NA	2e-08	MulA3	133361	Fe18	GC
7	27319039	rs28451436	A	G	0.1581	0.1729	0.0397	0.0905	0.0337	intergenic	RPL35P4	S1	3.HTN	G	A	0.87	-0.03	0.01	0.000329	DBP	G	0.8962	-0.2721	0.0286	2.13e-21	Eur	753724	Ev18	Ev18
7	27319039	rs28451436	A	G	0.1581	0.1729	0.0397	0.0905	0.0337	intergenic	RPL35P4	S1	3.HTN	G	A	0.87	-0.03	0.01	0.000329	PP	G	0.8966	-0.2701	0.0339	1.52e-15	Eur	734292	Ev18	Ev18
7	27319039	rs28451436	A	G	0.1581	0.1729	0.0397	0.0905	0.0337	intergenic	RPL35P4	S1	3.HTN	G	A	0.87	-0.03	0.01	0.000329	SBP	G	0.8962	-0.5331	0.0499	1.3e-26	Eur	734292	Ev18	Ev18
7	27319039	rs28451436	A	G	0.1581	0.1729	0.0397	0.0905	0.0337	intergenic	RPL35P4	S1	4.PP	G	A	0.87	-0.95	0.25	0.000271	MAP x alcohol consumption interaction (2df test)	G	0.86	NA	NA	2e-08	MulA3	133361	Fe18	GC
7	27319039	rs28451436	A	G	0.1581	0.1729	0.0397	0.0905	0.0337	intergenic	RPL35P4	S1	4.PP	G	A	0.87	-0.95	0.25	0.000271	DBP	G	0.8962	-0.2721	0.0286	2.13e-21	Eur	753724	Ev18	Ev18
7	27319039	rs28451436	A	G	0.1581	0.1729	0.0397	0.0905	0.0337	intergenic	RPL35P4	S1	4.PP	G	A	0.87	-0.95	0.25	0.000271	PP	G	0.8966	-0.2701	0.0339	1.52e-15	Eur	734292	Ev18	Ev18
7	27319039	rs28451436	A	G	0.1581	0.1729	0.0397	0.0905	0.0337	intergenic	RPL35P4	S1	4.PP	G	A	0.87	-0.95	0.25	0.000271	SBP	G	0.8962	-0.5331	0.0499	1.3e-26	Eur	734292	Ev18	Ev18
7	27319039	rs28451436	A	G	0.1581	0.1729	0.0397	0.0905	0.0337	intergenic	RPL35P4	S1	5.MAP	G	A	0.87	-1.3	0.31	3.08e-05	MAP x alcohol consumption interaction (2df test)	G	0.86	NA	NA	2e-08	MulA3	133361	Fe18	GC
7	27319039	rs28451436	A	G	0.1581	0.1729	0.0397	0.0905	0.0337	intergenic	RPL35P4	S1	5.MAP	G	A	0.87	-1.3	0.31	3.08e-05	DBP	G	0.8962	-0.2721	0.0286	2.13e-21	Eur	753724	Ev18	Ev18
7	27319039	rs28451436	A	G	0.1581	0.1729	0.0397	0.0905	0.0337	intergenic	RPL35P4	S1	5.MAP	G	A	0.87	-1.3	0.31	3.08e-05	PP	G	0.8966	-0.2701	0.0339	1.52e-15	Eur	734292	Ev18	Ev18
7	27319039	rs28451436	A	G	0.1581	0.1729	0.0397	0.0905	0.0337	intergenic	RPL35P4	S1	5.MAP	G	A	0.87	-1.3	0.31	3.08e-05	SBP	G	0.8962	-0.5331	0.0499	1.3e-26	Eur	734292	Ev18	Ev18
7	27319477	rs73073481	G	T	0.8419	0.8271	0.9603	0.9095	0.9663	intergenic	RPL35P4	S1	1.SBP	G	T	0.87	-1.91	0.43	1.48e-05	DBP	G	0.8963	-0.2716	0.0286	2.43e-21	Eur	753724	Ev18	Ev18
7	27319477	rs73073481	G	T	0.8419	0.8271	0.9603	0.9095	0.9663	intergenic	RPL35P4	S1	1.SBP	G	T	0.87	-1.91	0.43	1.48e-05	PP	G	0.8966	-0.2677	0.0338	2.49e-15	Eur	734292	Ev18	Ev18
7	27319477	rs73073481	G	T	0.8419	0.8271	0.9603	0.9095	0.9663	intergenic	RPL35P4	S1	1.SBP	G	T	0.87	-1.91	0.43	1.48e-05	SBP	G	0.8962	-0.5298	0.0499	2.24e-26	Eur	734292	Ev18	Ev18
7	27319477	rs73073481	G	T	0.8419	0.8271	0.9603	0.9095	0.9663	intergenic	RPL35P4	S1	2.DBP	G	T	0.87	-0.98	0.26	0.000279	DBP	G	0.8963	-0.2716	0.0286	2.43e-21	Eur	753724	Ev18	Ev18
7	27319477	rs73073481	G	T	0.8419	0.8271	0.9603	0.9095	0.9663	intergenic	RPL35P4	S1	2.DBP	G	T	0.87	-0.98	0.26	0.000279	PP	G	0.8966	-0.2677	0.0338	2.49e-15	Eur	734292	Ev18	Ev18
7	27319477	rs73073481	G	T	0.8419	0.8271	0.9603	0.9095	0.9663	intergenic	RPL35P4	S1	2.DBP	G	T	0.87	-0.98	0.26	0.000279	SBP	G	0.8962	-0.5298	0.0499	2.24e-26	Eur	734292	Ev18	Ev18
7	27319477	rs73073481	G	T	0.8419	0.8271	0.9603	0.9095	0.9663	intergenic	RPL35P4	S1	3.HTN	G	T	0.87	-0.03	0.01	0.000291	DBP	G	0.8963	-0.2716	0.0286	2.43e-21	Eur	753724	Ev18	Ev18
7	27319477	rs73073481	G	T	0.8419	0.8271	0.9603	0.9095	0.9663	intergenic	RPL35P4	S1	3.HTN	G	T	0.87	-0.03	0.01	0.000291	PP	G	0.8966	-0.2677	0.0338	2.49e-15	Eur	734292	Ev18	Ev18
7	27319477	rs73073481	G	T	0.8419	0.8271	0.9603	0.9095	0.9663	intergenic	RPL35P4	S1	3.HTN	G	T	0.87	-0.03	0.01	0.000291	SBP	G	0.8962	-0.5298	0.0499	2.24e-26	Eur	734292	Ev18	Ev18
7	27319477	rs73073481	G	T	0.8419	0.8271	0.9603	0.9095	0.9663	intergenic	RPL35P4	S1	4.PP	G	T	0.87	-0.94	0.25	0.000299	DBP	G	0.8963	-0.2716	0.0286	2.43e-21	Eur	753724	Ev18	Ev18
7	27319477	rs73073481	G	T	0.8419	0.8271	0.9603	0.9095	0.9663	intergenic	RPL35P4	S1	4.PP	G	T	0.87	-0.94	0.25	0.000299	PP	G	0.8966	-0.2677	0.0338	2.49e-15	Eur	734292	Ev18	Ev18
7	27319477	rs73073481	G	T	0.8419	0.8271	0.9603	0.9095	0.9663	intergenic	RPL35P4	S1	4.PP	G	T	0.87	-0.94	0.25	0.000299	SBP	G	0.8962	-0.5298	0.0499	2.24e-26	Eur	734292	Ev18	Ev18
7	27319477	rs73073481	G	T	0.8419	0.8271	0.9603	0.9095	0.9663	intergenic	RPL35P4	S1	5.MAP	G	T	0.87	-1.3	0.31	3.24e-05	DBP	G	0.8963	-0.2716	0.0286	2.43e-21	Eur	753724	Ev18	Ev18
7	27319477	rs73073481	G	T	0.8419	0.8271	0.9603	0.9095	0.9663	intergenic	RPL35P4	S1	5.MAP	G	T	0.87	-1.3	0.31	3.24e-05	PP	G	0.8966	-0.2677	0.0338	2.49e-15	Eur	734292	Ev18	Ev18
7	27319477	rs73073481	G	T	0.8419	0.8271	0.9603	0.9095	0.9663	intergenic	RPL35P4	S1	5.MAP	G	T	0.87	-1.3	0.31	3.24e-05	SBP	G	0.8962	-0.5298	0.0499	2.24e-26	Eur	734292	Ev18	Ev18
7	27320319	rs4722681	C	T	0.1581	0.1729	0.0397	0.0905	0.0337	intergenic	RPL35P4	S1	1.SBP	T	C	0.87	-1.9	0.43	1.59e-05	DBP	T	0.8962	-0.2705	0.0286	3.05e-21	Eur	753723	Ev18	Ev18
7	27320319	rs4722681	C	T	0.1581	0.1729	0.0397	0.0905	0.0337	intergenic	RPL35P4	S1	1.SBP	T	C	0.87	-1.9	0.43	1.59e-05	PP	T	0.8965	-0.2669	0.0338	2.78e-15	Eur	734291	Ev18	Ev18
7	27320319	rs4722681	C	T	0.1581	0.1729	0.0397	0.0905	0.0337	intergenic	RPL35P4	S1	1.SBP	T	C	0.87	-1.9	0.43	1.59e-05	SBP	T	0.8961	-0.5285	0.0498	2.44e-26	Eur	734291	Ev18	Ev18
7	27320319	rs4722681	C	T	0.1581	0.1729	0.0397	0.0905	0.0337	intergenic	RPL35P4	S1	2.DBP	T	C	0.87	-0.98	0.26	0.000296	DBP	T	0.8962	-0.2705	0.0286	3.05e-21	Eur	753723	Ev18	Ev18
7	27320319	rs4722681	C	T	0.1581	0.1729	0.0397	0.0905	0.0337	intergenic	RPL35P4	S1	2.DBP	T	C	0.87	-0.98	0.26	0.000296	PP	T	0.8965	-0.2669	0.0338	2.78e-15	Eur	734291	Ev18	Ev18
7	27320319	rs4722681	C	T	0.1581	0.1729	0.0397	0.0905	0.0337	intergenic	RPL35P4	S1	2.DBP	T	C	0.87	-0.98	0.26	0.000296	SBP	T	0.8961	-0.5285	0.0498	2.44e-26	Eur	734291	Ev18	Ev18
7	27320319	rs4722681	C	T	0.1581	0.1729	0.0397	0.0905	0.0337	intergenic	RPL35P4	S1	3.HTN	T	C	0.87	-0.03	0.01	0.000287	DBP	T	0.8962	-0.2705	0.0286	3.05e-21	Eur	753723	Ev18	Ev18
7	27320319	rs4722681	C	T	0.1581	0.1729	0.0397	0.0905	0.0337	intergenic	RPL35P4	S1	3.HTN	T	C	0.87	-0.03	0.01	0.000287	PP	T	0.8965	-0.2669	0.0338	2.78e-15	Eur	734291	Ev18	Ev18
7	27320319	rs4722681	C	T	0.1581	0.1729	0.0397	0.0905	0.0337	intergenic	RPL35P4	S1	3.HTN	T	C	0.87	-0.03	0.01	0.000287	SBP	T	0.8961	-0.5285	0.0498	2.44e-26	Eur	734291	Ev18	Ev18
7	27320319	rs4722681	C	T	0.1581	0.1729	0.0397	0.0905	0.0337	intergenic	RPL35P4	S1	4.PP	T	C	0.87	-0.94	0.25	0.000313	DBP	T	0.8962	-0.2705	0.0286	3.05e-21	Eur	753723	Ev18	Ev18
7	27320319	rs4722681	C	T	0.1581	0.1729	0.0397	0.0905	0.0337	intergenic	RPL35P4	S1	4.PP	T	C	0.87	-0.94	0.25	0.000313	PP	T	0.8965	-0.2669	0.0338	2.78e-15	Eur	734291	Ev18	Ev18
7	27320319	rs4722681	C	T	0.1581	0.1729	0.0397	0.0905	0.0337	intergenic	RPL35P4	S1	4.PP	T	C	0.87	-0.94	0.25	0.000313	SBP	T	0.8961	-0.5285	0.0498	2.44e-26	Eur	734291	Ev18	Ev18
7	27320319	rs4722681	C	T	0.1581	0.1729	0.0397	0.0905	0.0337	intergenic	RPL35P4	S1	5.MAP	T	C	0.87	-1.29	0.31	3.47e-05	DBP	T	0.8962	-0.2705	0.0286	3.05e-21	Eur	753723	Ev18	Ev18
7	27320319	rs4722681	C	T	0.1581	0.1729	0.0397	0.0905	0.0337	intergenic	RPL35P4	S1	5.MAP	T	C	0.87	-1.29	0.31	3.47e-05	PP	T	0.8965	-0.2669	0.0338	2.78e-15	Eur	734291	Ev18	Ev18
7	27320319	rs4722681	C	T	0.1581	0.1729	0.0397	0.0905	0.0337	intergenic	RPL35P4	S1	5.MAP	T	C	0.87	-1.29	0.31	3.47e-05	SBP	T	0.8961	-0.5285	0.0498	2.44e-26	Eur	734291	Ev18	Ev18
7	27321550	rs7808452	A	T	0.1558	0.1729	0.0397	0.0905	0.0337	intergenic	RPL35P4	S1	1.SBP	T	A	0.87	-1.88	0.44	2.12e-05	DBP x alcohol consumption interaction (2df test)	T	0.9	NA	NA	5e-11	MulA3	133351	Fe18	GC
7	27321550	rs7808452	A	T	0.1558	0.1729	0.0397	0.0905	0.0337	intergenic	RPL35P4	S1	1.SBP	T	A	0.87	-1.88	0.44	2.12e-05	DBP	T	0.8962	-0.2719	0.0286	1.92e-21	Eur	753723	Ev18	Ev18
7	27321550	rs7808452	A	T	0.1558	0.1729	0.0397	0.0905	0.0337	intergenic	RPL35P4	S1	1.SBP	T	A	0.87	-1.88	0.44	2.12e-05	PP	T	0.8965	-0.2667	0.0338	2.93e-15	Eur	734291	Ev18	Ev18
7	27321550	rs7808452	A	T	0.1558	0.1729	0.0397	0.0905	0.0337	intergenic	RPL35P4	S1	1.SBP	T	A	0.87	-1.88	0.44	2.12e-05	SBP	T	0.8962	-0.5297	0.0498	1.86e-26	Eur	734291	Ev18	Ev18
7	27321550	rs7808452	A	T	0.1558	0.1729	0.0397	0.0905	0.0337	intergenic	RPL35P4	S1	2.DBP	T	A	0.87	-0.96	0.27	0.000387	DBP x alcohol consumption interaction (2df test)	T	0.9	NA	NA	5e-11	MulA3	133351	Fe18	GC
7	27321550	rs7808452	A	T	0.1558	0.1729	0.0397	0.0905	0.0337	intergenic	RPL35P4	S1	2.DBP	T	A	0.87	-0.96	0.27	0.000387	DBP	T	0.8962	-0.2719	0.0286	1.92e-21	Eur	753723	Ev18	Ev18
7	27321550	rs7808452	A	T	0.1558	0.1729	0.0397	0.0905	0.0337	intergenic	RPL35P4	S1	2.DBP	T	A	0.87	-0.96	0.27	0.000387	PP	T	0.8965	-0.2667	0.0338	2.93e-15	Eur	734291	Ev18	Ev18
7	27321550	rs7808452	A	T	0.1558	0.1729	0.0397	0.0905	0.0337	intergenic	RPL35P4	S1	2.DBP	T	A	0.87	-0.96	0.27	0.000387	SBP	T	0.8962	-0.5297	0.0498	1.86e-26	Eur	734291	Ev18	Ev18
7	27321550	rs7808452	A	T	0.1558	0.1729	0.0397	0.0905	0.0337	intergenic	RPL35P4	S1	3.HTN	T	A	0.87	-0.03	0.01	0.00035	DBP x alcohol consumption interaction (2df test)	T	0.9	NA	NA	5e-11	MulA3	133351	Fe18	GC
7	27321550	rs7808452	A	T	0.1558	0.1729	0.0397	0.0905	0.0337	intergenic	RPL35P4	S1	3.HTN	T	A	0.87	-0.03	0.01	0.00035	DBP	T	0.8962	-0.2719	0.0286	1.92e-21	Eur	753723	Ev18	Ev18
7	27321550	rs7808452	A	T	0.1558	0.1729	0.0397	0.0905	0.0337	intergenic	RPL35P4	S1	3.HTN	T	A	0.87	-0.03	0.01	0.00035	PP	T	0.8965	-0.2667	0.0338	2.93e-15	Eur	734291	Ev18	Ev18
7	27321550	rs7808452	A	T	0.1558	0.1729	0.0397	0.0905	0.0337	intergenic	RPL35P4	S1	3.HTN	T	A	0.87	-0.03	0.01	0.00035	SBP	T	0.8962	-0.5297	0.0498	1.86e-26	Eur	734291	Ev18	Ev18
7	27321550	rs7808452	A	T	0.1558	0.1729	0.0397	0.0905	0.0337	intergenic	RPL35P4	S1	4.PP	T	A	0.87	-0.93	0.26	0.000366	DBP x alcohol consumption interaction (2df test)	T	0.9	NA	NA	5e-11	MulA3	133351	Fe18	GC
7	27321550	rs7808452	A	T	0.1558	0.1729	0.0397	0.0905	0.0337	intergenic	RPL35P4	S1	4.PP	T	A	0.87	-0.93	0.26	0.000366	DBP	T	0.8962	-0.2719	0.0286	1.92e-21	Eur	753723	Ev18	Ev18
7	27321550	rs7808452	A	T	0.1558	0.1729	0.0397	0.0905	0.0337	intergenic	RPL35P4	S1	4.PP	T	A	0.87	-0.93	0.26	0.000366	PP	T	0.8965	-0.2667	0.0338	2.93e-15	Eur	734291	Ev18	Ev18
7	27321550	rs7808452	A	T	0.1558	0.1729	0.0397	0.0905	0.0337	intergenic	RPL35P4	S1	4.PP	T	A	0.87	-0.93	0.26	0.000366	SBP	T	0.8962	-0.5297	0.0498	1.86e-26	Eur	734291	Ev18	Ev18
7	27321550	rs7808452	A	T	0.1558	0.1729	0.0397	0.0905	0.0337	intergenic	RPL35P4	S1	5.MAP	T	A	0.87	-1.28	0.31	4.68e-05	DBP x alcohol consumption interaction (2df test)	T	0.9	NA	NA	5e-11	MulA3	133351	Fe18	GC
7	27321550	rs7808452	A	T	0.1558	0.1729	0.0397	0.0905	0.0337	intergenic	RPL35P4	S1	5.MAP	T	A	0.87	-1.28	0.31	4.68e-05	DBP	T	0.8962	-0.2719	0.0286	1.92e-21	Eur	753723	Ev18	Ev18
7	27321550	rs7808452	A	T	0.1558	0.1729	0.0397	0.0905	0.0337	intergenic	RPL35P4	S1	5.MAP	T	A	0.87	-1.28	0.31	4.68e-05	PP	T	0.8965	-0.2667	0.0338	2.93e-15	Eur	734291	Ev18	Ev18
7	27321550	rs7808452	A	T	0.1558	0.1729	0.0397	0.0905	0.0337	intergenic	RPL35P4	S1	5.MAP	T	A	0.87	-1.28	0.31	4.68e-05	SBP	T	0.8962	-0.5297	0.0498	1.86e-26	Eur	734291	Ev18	Ev18
7	27323604	rs17502232	G	T	0.1536	0.0807	0.0367	0.0716	0.0256	intergenic	RPL35P4	S1	1.SBP	T	G	0.87	-1.89	0.44	1.97e-05	DBP	T	0.9192	-0.267	0.032	7.25e-17	Eur	753724	Ev18	Ev18
7	27323604	rs17502232	G	T	0.1536	0.0807	0.0367	0.0716	0.0256	intergenic	RPL35P4	S1	1.SBP	T	G	0.87	-1.89	0.44	1.97e-05	PP	T	0.9194	-0.2694	0.0378	1.05e-12	Eur	734293	Ev18	Ev18
7	27323604	rs17502232	G	T	0.1536	0.0807	0.0367	0.0716	0.0256	intergenic	RPL35P4	S1	1.SBP	T	G	0.87	-1.89	0.44	1.97e-05	SBP	T	0.9192	-0.5315	0.0557	1.52e-21	Eur	734293	Ev18	Ev18
7	27323604	rs17502232	G	T	0.1536	0.0807	0.0367	0.0716	0.0256	intergenic	RPL35P4	S1	2.DBP	T	G	0.87	-0.97	0.26	0.000347	DBP	T	0.9192	-0.267	0.032	7.25e-17	Eur	753724	Ev18	Ev18
7	27323604	rs17502232	G	T	0.1536	0.0807	0.0367	0.0716	0.0256	intergenic	RPL35P4	S1	2.DBP	T	G	0.87	-0.97	0.26	0.000347	PP	T	0.9194	-0.2694	0.0378	1.05e-12	Eur	734293	Ev18	Ev18
7	27323604	rs17502232	G	T	0.1536	0.0807	0.0367	0.0716	0.0256	intergenic	RPL35P4	S1	2.DBP	T	G	0.87	-0.97	0.26	0.000347	SBP	T	0.9192	-0.5315	0.0557	1.52e-21	Eur	734293	Ev18	Ev18
7	27323604	rs17502232	G	T	0.1536	0.0807	0.0367	0.0716	0.0256	intergenic	RPL35P4	S1	3.HTN	T	G	0.87	-0.03	0.01	0.000282	DBP	T	0.9192	-0.267	0.032	7.25e-17	Eur	753724	Ev18	Ev18
7	27323604	rs17502232	G	T	0.1536	0.0807	0.0367	0.0716	0.0256	intergenic	RPL35P4	S1	3.HTN	T	G	0.87	-0.03	0.01	0.000282	PP	T	0.9194	-0.2694	0.0378	1.05e-12	Eur	734293	Ev18	Ev18
7	27323604	rs17502232	G	T	0.1536	0.0807	0.0367	0.0716	0.0256	intergenic	RPL35P4	S1	3.HTN	T	G	0.87	-0.03	0.01	0.000282	SBP	T	0.9192	-0.5315	0.0557	1.52e-21	Eur	734293	Ev18	Ev18
7	27323604	rs17502232	G	T	0.1536	0.0807	0.0367	0.0716	0.0256	intergenic	RPL35P4	S1	4.PP	T	G	0.87	-0.93	0.26	0.000372	DBP	T	0.9192	-0.267	0.032	7.25e-17	Eur	753724	Ev18	Ev18
7	27323604	rs17502232	G	T	0.1536	0.0807	0.0367	0.0716	0.0256	intergenic	RPL35P4	S1	4.PP	T	G	0.87	-0.93	0.26	0.000372	PP	T	0.9194	-0.2694	0.0378	1.05e-12	Eur	734293	Ev18	Ev18
7	27323604	rs17502232	G	T	0.1536	0.0807	0.0367	0.0716	0.0256	intergenic	RPL35P4	S1	4.PP	T	G	0.87	-0.93	0.26	0.000372	SBP	T	0.9192	-0.5315	0.0557	1.52e-21	Eur	734293	Ev18	Ev18
7	27323604	rs17502232	G	T	0.1536	0.0807	0.0367	0.0716	0.0256	intergenic	RPL35P4	S1	5.MAP	T	G	0.87	-1.28	0.31	4.24e-05	DBP	T	0.9192	-0.267	0.032	7.25e-17	Eur	753724	Ev18	Ev18
7	27323604	rs17502232	G	T	0.1536	0.0807	0.0367	0.0716	0.0256	intergenic	RPL35P4	S1	5.MAP	T	G	0.87	-1.28	0.31	4.24e-05	PP	T	0.9194	-0.2694	0.0378	1.05e-12	Eur	734293	Ev18	Ev18
7	27323604	rs17502232	G	T	0.1536	0.0807	0.0367	0.0716	0.0256	intergenic	RPL35P4	S1	5.MAP	T	G	0.87	-1.28	0.31	4.24e-05	SBP	T	0.9192	-0.5315	0.0557	1.52e-21	Eur	734293	Ev18	Ev18
7	27324196	rs17473410	G	T	0.1422	0.0807	0.0367	0.0716	0.0256	intergenic	RPL35P4	S1	1.SBP	T	G	0.89	-1.97	0.46	2.28e-05	DBP	T	0.9193	-0.2663	0.032	9.36e-17	Eur	753722	Ev18	Ev18
7	27324196	rs17473410	G	T	0.1422	0.0807	0.0367	0.0716	0.0256	intergenic	RPL35P4	S1	1.SBP	T	G	0.89	-1.97	0.46	2.28e-05	PP	T	0.9195	-0.2687	0.0378	1.21e-12	Eur	734290	Ev18	Ev18
7	27324196	rs17473410	G	T	0.1422	0.0807	0.0367	0.0716	0.0256	intergenic	RPL35P4	S1	1.SBP	T	G	0.89	-1.97	0.46	2.28e-05	SBP	T	0.9192	-0.5307	0.0558	1.76e-21	Eur	734290	Ev18	Ev18
7	27324196	rs17473410	G	T	0.1422	0.0807	0.0367	0.0716	0.0256	intergenic	RPL35P4	S1	2.DBP	T	G	0.89	-1.04	0.3	0.000216	DBP	T	0.9193	-0.2663	0.032	9.36e-17	Eur	753722	Ev18	Ev18
7	27324196	rs17473410	G	T	0.1422	0.0807	0.0367	0.0716	0.0256	intergenic	RPL35P4	S1	2.DBP	T	G	0.89	-1.04	0.3	0.000216	PP	T	0.9195	-0.2687	0.0378	1.21e-12	Eur	734290	Ev18	Ev18
7	27324196	rs17473410	G	T	0.1422	0.0807	0.0367	0.0716	0.0256	intergenic	RPL35P4	S1	2.DBP	T	G	0.89	-1.04	0.3	0.000216	SBP	T	0.9192	-0.5307	0.0558	1.76e-21	Eur	734290	Ev18	Ev18
7	27324196	rs17473410	G	T	0.1422	0.0807	0.0367	0.0716	0.0256	intergenic	RPL35P4	S1	5.MAP	T	G	0.89	-1.37	0.32	3.46e-05	DBP	T	0.9193	-0.2663	0.032	9.36e-17	Eur	753722	Ev18	Ev18
7	27324196	rs17473410	G	T	0.1422	0.0807	0.0367	0.0716	0.0256	intergenic	RPL35P4	S1	5.MAP	T	G	0.89	-1.37	0.32	3.46e-05	PP	T	0.9195	-0.2687	0.0378	1.21e-12	Eur	734290	Ev18	Ev18
7	27324196	rs17473410	G	T	0.1422	0.0807	0.0367	0.0716	0.0256	intergenic	RPL35P4	S1	5.MAP	T	G	0.89	-1.37	0.32	3.46e-05	SBP	T	0.9192	-0.5307	0.0558	1.76e-21	Eur	734290	Ev18	Ev18
7	27324369	rs17473424	A	G	0.1558	0.1729	0.0397	0.0905	0.0337	intergenic	RPL35P4	S1	1.SBP	G	A	0.87	-1.92	0.43	1.39e-05	SBP	G	0.9	-0.51	0.04	8.25e-38	NR	996976		Wa22
7	27324369	rs17473424	A	G	0.1558	0.1729	0.0397	0.0905	0.0337	intergenic	RPL35P4	S1	1.SBP	G	A	0.87	-1.92	0.43	1.39e-05	DBP	G	0.8961	-0.273	0.0286	1.23e-21	Eur	753724	Ev18	Ev18
7	27324369	rs17473424	A	G	0.1558	0.1729	0.0397	0.0905	0.0337	intergenic	RPL35P4	S1	1.SBP	G	A	0.87	-1.92	0.43	1.39e-05	PP	G	0.8964	-0.2676	0.0337	2.19e-15	Eur	734293	Ev18	Ev18
7	27324369	rs17473424	A	G	0.1558	0.1729	0.0397	0.0905	0.0337	intergenic	RPL35P4	S1	1.SBP	G	A	0.87	-1.92	0.43	1.39e-05	SBP	G	0.8961	-0.5312	0.0497	1.25e-26	Eur	734293	Ev18	Ev18
7	27324369	rs17473424	A	G	0.1558	0.1729	0.0397	0.0905	0.0337	intergenic	RPL35P4	S1	2.DBP	G	A	0.87	-0.99	0.26	0.000245	SBP	G	0.9	-0.51	0.04	8.25e-38	NR	996976		Wa22
7	27324369	rs17473424	A	G	0.1558	0.1729	0.0397	0.0905	0.0337	intergenic	RPL35P4	S1	2.DBP	G	A	0.87	-0.99	0.26	0.000245	DBP	G	0.8961	-0.273	0.0286	1.23e-21	Eur	753724	Ev18	Ev18
7	27324369	rs17473424	A	G	0.1558	0.1729	0.0397	0.0905	0.0337	intergenic	RPL35P4	S1	2.DBP	G	A	0.87	-0.99	0.26	0.000245	PP	G	0.8964	-0.2676	0.0337	2.19e-15	Eur	734293	Ev18	Ev18
7	27324369	rs17473424	A	G	0.1558	0.1729	0.0397	0.0905	0.0337	intergenic	RPL35P4	S1	2.DBP	G	A	0.87	-0.99	0.26	0.000245	SBP	G	0.8961	-0.5312	0.0497	1.25e-26	Eur	734293	Ev18	Ev18
7	27324369	rs17473424	A	G	0.1558	0.1729	0.0397	0.0905	0.0337	intergenic	RPL35P4	S1	3.HTN	G	A	0.87	-0.03	0.01	0.0002	SBP	G	0.9	-0.51	0.04	8.25e-38	NR	996976		Wa22
7	27324369	rs17473424	A	G	0.1558	0.1729	0.0397	0.0905	0.0337	intergenic	RPL35P4	S1	3.HTN	G	A	0.87	-0.03	0.01	0.0002	DBP	G	0.8961	-0.273	0.0286	1.23e-21	Eur	753724	Ev18	Ev18
7	27324369	rs17473424	A	G	0.1558	0.1729	0.0397	0.0905	0.0337	intergenic	RPL35P4	S1	3.HTN	G	A	0.87	-0.03	0.01	0.0002	PP	G	0.8964	-0.2676	0.0337	2.19e-15	Eur	734293	Ev18	Ev18
7	27324369	rs17473424	A	G	0.1558	0.1729	0.0397	0.0905	0.0337	intergenic	RPL35P4	S1	3.HTN	G	A	0.87	-0.03	0.01	0.0002	SBP	G	0.8961	-0.5312	0.0497	1.25e-26	Eur	734293	Ev18	Ev18
7	27324369	rs17473424	A	G	0.1558	0.1729	0.0397	0.0905	0.0337	intergenic	RPL35P4	S1	4.PP	G	A	0.87	-0.94	0.26	0.000329	SBP	G	0.9	-0.51	0.04	8.25e-38	NR	996976		Wa22
7	27324369	rs17473424	A	G	0.1558	0.1729	0.0397	0.0905	0.0337	intergenic	RPL35P4	S1	4.PP	G	A	0.87	-0.94	0.26	0.000329	DBP	G	0.8961	-0.273	0.0286	1.23e-21	Eur	753724	Ev18	Ev18
7	27324369	rs17473424	A	G	0.1558	0.1729	0.0397	0.0905	0.0337	intergenic	RPL35P4	S1	4.PP	G	A	0.87	-0.94	0.26	0.000329	PP	G	0.8964	-0.2676	0.0337	2.19e-15	Eur	734293	Ev18	Ev18
7	27324369	rs17473424	A	G	0.1558	0.1729	0.0397	0.0905	0.0337	intergenic	RPL35P4	S1	4.PP	G	A	0.87	-0.94	0.26	0.000329	SBP	G	0.8961	-0.5312	0.0497	1.25e-26	Eur	734293	Ev18	Ev18
7	27324369	rs17473424	A	G	0.1558	0.1729	0.0397	0.0905	0.0337	intergenic	RPL35P4	S1	5.MAP	G	A	0.87	-1.31	0.31	2.92e-05	SBP	G	0.9	-0.51	0.04	8.25e-38	NR	996976		Wa22
7	27324369	rs17473424	A	G	0.1558	0.1729	0.0397	0.0905	0.0337	intergenic	RPL35P4	S1	5.MAP	G	A	0.87	-1.31	0.31	2.92e-05	DBP	G	0.8961	-0.273	0.0286	1.23e-21	Eur	753724	Ev18	Ev18
7	27324369	rs17473424	A	G	0.1558	0.1729	0.0397	0.0905	0.0337	intergenic	RPL35P4	S1	5.MAP	G	A	0.87	-1.31	0.31	2.92e-05	PP	G	0.8964	-0.2676	0.0337	2.19e-15	Eur	734293	Ev18	Ev18
7	27324369	rs17473424	A	G	0.1558	0.1729	0.0397	0.0905	0.0337	intergenic	RPL35P4	S1	5.MAP	G	A	0.87	-1.31	0.31	2.92e-05	SBP	G	0.8961	-0.5312	0.0497	1.25e-26	Eur	734293	Ev18	Ev18
7	27325313	rs17502260	C	T	0.1558	0.1729	0.0397	0.0905	0.0337	intergenic	RPL35P4	S1	1.SBP	T	C	0.87	-1.92	0.43	1.36e-05	DBP	T	0.8962	-0.2726	0.0286	1.4e-21	Eur	753725	Ev18	Ev18
7	27325313	rs17502260	C	T	0.1558	0.1729	0.0397	0.0905	0.0337	intergenic	RPL35P4	S1	1.SBP	T	C	0.87	-1.92	0.43	1.36e-05	PP	T	0.8964	-0.2673	0.0337	2.39e-15	Eur	734294	Ev18	Ev18
7	27325313	rs17502260	C	T	0.1558	0.1729	0.0397	0.0905	0.0337	intergenic	RPL35P4	S1	1.SBP	T	C	0.87	-1.92	0.43	1.36e-05	SBP	T	0.8961	-0.5303	0.0497	1.53e-26	Eur	734294	Ev18	Ev18
7	27325313	rs17502260	C	T	0.1558	0.1729	0.0397	0.0905	0.0337	intergenic	RPL35P4	S1	2.DBP	T	C	0.87	-0.99	0.26	0.000241	DBP	T	0.8962	-0.2726	0.0286	1.4e-21	Eur	753725	Ev18	Ev18
7	27325313	rs17502260	C	T	0.1558	0.1729	0.0397	0.0905	0.0337	intergenic	RPL35P4	S1	2.DBP	T	C	0.87	-0.99	0.26	0.000241	PP	T	0.8964	-0.2673	0.0337	2.39e-15	Eur	734294	Ev18	Ev18
7	27325313	rs17502260	C	T	0.1558	0.1729	0.0397	0.0905	0.0337	intergenic	RPL35P4	S1	2.DBP	T	C	0.87	-0.99	0.26	0.000241	SBP	T	0.8961	-0.5303	0.0497	1.53e-26	Eur	734294	Ev18	Ev18
7	27325313	rs17502260	C	T	0.1558	0.1729	0.0397	0.0905	0.0337	intergenic	RPL35P4	S1	3.HTN	T	C	0.87	-0.03	0.01	0.000198	DBP	T	0.8962	-0.2726	0.0286	1.4e-21	Eur	753725	Ev18	Ev18
7	27325313	rs17502260	C	T	0.1558	0.1729	0.0397	0.0905	0.0337	intergenic	RPL35P4	S1	3.HTN	T	C	0.87	-0.03	0.01	0.000198	PP	T	0.8964	-0.2673	0.0337	2.39e-15	Eur	734294	Ev18	Ev18
7	27325313	rs17502260	C	T	0.1558	0.1729	0.0397	0.0905	0.0337	intergenic	RPL35P4	S1	3.HTN	T	C	0.87	-0.03	0.01	0.000198	SBP	T	0.8961	-0.5303	0.0497	1.53e-26	Eur	734294	Ev18	Ev18
7	27325313	rs17502260	C	T	0.1558	0.1729	0.0397	0.0905	0.0337	intergenic	RPL35P4	S1	4.PP	T	C	0.87	-0.94	0.26	0.000323	DBP	T	0.8962	-0.2726	0.0286	1.4e-21	Eur	753725	Ev18	Ev18
7	27325313	rs17502260	C	T	0.1558	0.1729	0.0397	0.0905	0.0337	intergenic	RPL35P4	S1	4.PP	T	C	0.87	-0.94	0.26	0.000323	PP	T	0.8964	-0.2673	0.0337	2.39e-15	Eur	734294	Ev18	Ev18
7	27325313	rs17502260	C	T	0.1558	0.1729	0.0397	0.0905	0.0337	intergenic	RPL35P4	S1	4.PP	T	C	0.87	-0.94	0.26	0.000323	SBP	T	0.8961	-0.5303	0.0497	1.53e-26	Eur	734294	Ev18	Ev18
7	27325313	rs17502260	C	T	0.1558	0.1729	0.0397	0.0905	0.0337	intergenic	RPL35P4	S1	5.MAP	T	C	0.87	-1.31	0.31	2.86e-05	DBP	T	0.8962	-0.2726	0.0286	1.4e-21	Eur	753725	Ev18	Ev18
7	27325313	rs17502260	C	T	0.1558	0.1729	0.0397	0.0905	0.0337	intergenic	RPL35P4	S1	5.MAP	T	C	0.87	-1.31	0.31	2.86e-05	PP	T	0.8964	-0.2673	0.0337	2.39e-15	Eur	734294	Ev18	Ev18
7	27325313	rs17502260	C	T	0.1558	0.1729	0.0397	0.0905	0.0337	intergenic	RPL35P4	S1	5.MAP	T	C	0.87	-1.31	0.31	2.86e-05	SBP	T	0.8961	-0.5303	0.0497	1.53e-26	Eur	734294	Ev18	Ev18
7	27328187	rs6961048	C	G	0.8442	0.8285	0.9603	0.9085	0.9663	intergenic	RPL35P4	S1	1.SBP	C	G	0.87	-1.86	0.43	2.56e-05	MAP x alcohol consumption interaction (2df test)	C	0.9	NA	NA	1e-09	MulA3	133361	Fe18	GC
7	27328187	rs6961048	C	G	0.8442	0.8285	0.9603	0.9085	0.9663	intergenic	RPL35P4	S1	1.SBP	C	G	0.87	-1.86	0.43	2.56e-05	DBP	C	0.8962	-0.2729	0.0286	1.28e-21	Eur	753723	Ev18	Ev18
7	27328187	rs6961048	C	G	0.8442	0.8285	0.9603	0.9085	0.9663	intergenic	RPL35P4	S1	1.SBP	C	G	0.87	-1.86	0.43	2.56e-05	PP	C	0.8964	-0.2668	0.0338	2.67e-15	Eur	734292	Ev18	Ev18
7	27328187	rs6961048	C	G	0.8442	0.8285	0.9603	0.9085	0.9663	intergenic	RPL35P4	S1	1.SBP	C	G	0.87	-1.86	0.43	2.56e-05	SBP	C	0.896	-0.5304	0.0497	1.43e-26	Eur	734292	Ev18	Ev18
7	27328187	rs6961048	C	G	0.8442	0.8285	0.9603	0.9085	0.9663	intergenic	RPL35P4	S1	2.DBP	C	G	0.87	-0.95	0.26	0.000432	MAP x alcohol consumption interaction (2df test)	C	0.9	NA	NA	1e-09	MulA4	133361	Fe18	GC
7	27328187	rs6961048	C	G	0.8442	0.8285	0.9603	0.9085	0.9663	intergenic	RPL35P4	S1	2.DBP	C	G	0.87	-0.95	0.26	0.000432	DBP	C	0.8962	-0.2729	0.0286	1.28e-21	Eur	753723	Ev18	Ev18
7	27328187	rs6961048	C	G	0.8442	0.8285	0.9603	0.9085	0.9663	intergenic	RPL35P4	S1	2.DBP	C	G	0.87	-0.95	0.26	0.000432	PP	C	0.8964	-0.2668	0.0338	2.67e-15	Eur	734292	Ev18	Ev18
7	27328187	rs6961048	C	G	0.8442	0.8285	0.9603	0.9085	0.9663	intergenic	RPL35P4	S1	2.DBP	C	G	0.87	-0.95	0.26	0.000432	SBP	C	0.896	-0.5304	0.0497	1.43e-26	Eur	734292	Ev18	Ev18
7	27328187	rs6961048	C	G	0.8442	0.8285	0.9603	0.9085	0.9663	intergenic	RPL35P4	S1	3.HTN	C	G	0.87	-0.03	0.01	0.000259	MAP x alcohol consumption interaction (2df test)	C	0.9	NA	NA	1e-09	MulA3	133361	Fe18	GC
7	27328187	rs6961048	C	G	0.8442	0.8285	0.9603	0.9085	0.9663	intergenic	RPL35P4	S1	3.HTN	C	G	0.87	-0.03	0.01	0.000259	DBP	C	0.8962	-0.2729	0.0286	1.28e-21	Eur	753723	Ev18	Ev18
7	27328187	rs6961048	C	G	0.8442	0.8285	0.9603	0.9085	0.9663	intergenic	RPL35P4	S1	3.HTN	C	G	0.87	-0.03	0.01	0.000259	PP	C	0.8964	-0.2668	0.0338	2.67e-15	Eur	734292	Ev18	Ev18
7	27328187	rs6961048	C	G	0.8442	0.8285	0.9603	0.9085	0.9663	intergenic	RPL35P4	S1	3.HTN	C	G	0.87	-0.03	0.01	0.000259	SBP	C	0.896	-0.5304	0.0497	1.43e-26	Eur	734292	Ev18	Ev18
7	27328187	rs6961048	C	G	0.8442	0.8285	0.9603	0.9085	0.9663	intergenic	RPL35P4	S1	4.PP	C	G	0.87	-0.92	0.25	0.000417	MAP x alcohol consumption interaction (2df test)	C	0.9	NA	NA	1e-09	MulA3	133361	Fe18	GC
7	27328187	rs6961048	C	G	0.8442	0.8285	0.9603	0.9085	0.9663	intergenic	RPL35P4	S1	4.PP	C	G	0.87	-0.92	0.25	0.000417	DBP	C	0.8962	-0.2729	0.0286	1.28e-21	Eur	753723	Ev18	Ev18
7	27328187	rs6961048	C	G	0.8442	0.8285	0.9603	0.9085	0.9663	intergenic	RPL35P4	S1	4.PP	C	G	0.87	-0.92	0.25	0.000417	PP	C	0.8964	-0.2668	0.0338	2.67e-15	Eur	734292	Ev18	Ev18
7	27328187	rs6961048	C	G	0.8442	0.8285	0.9603	0.9085	0.9663	intergenic	RPL35P4	S1	4.PP	C	G	0.87	-0.92	0.25	0.000417	SBP	C	0.896	-0.5304	0.0497	1.43e-26	Eur	734292	Ev18	Ev18
7	27328187	rs6961048	C	G	0.8442	0.8285	0.9603	0.9085	0.9663	intergenic	RPL35P4	S1	5.MAP	C	G	0.87	-1.26	0.31	5.62e-05	MAP x alcohol consumption interaction (2df test)	C	0.9	NA	NA	1e-09	MulA3	133361	Fe18	GC
7	27328187	rs6961048	C	G	0.8442	0.8285	0.9603	0.9085	0.9663	intergenic	RPL35P4	S1	5.MAP	C	G	0.87	-1.26	0.31	5.62e-05	DBP	C	0.8962	-0.2729	0.0286	1.28e-21	Eur	753723	Ev18	Ev18
7	27328187	rs6961048	C	G	0.8442	0.8285	0.9603	0.9085	0.9663	intergenic	RPL35P4	S1	5.MAP	C	G	0.87	-1.26	0.31	5.62e-05	PP	C	0.8964	-0.2668	0.0338	2.67e-15	Eur	734292	Ev18	Ev18
7	27328187	rs6961048	C	G	0.8442	0.8285	0.9603	0.9085	0.9663	intergenic	RPL35P4	S1	5.MAP	C	G	0.87	-1.26	0.31	5.62e-05	SBP	C	0.896	-0.5304	0.0497	1.43e-26	Eur	734292	Ev18	Ev18
7	27328929	rs17428380	C	T	0.8464	0.9193	0.9633	0.9284	0.9744	intergenic	RPL35P4	S1	1.SBP	C	T	0.87	-1.85	0.44	3.01e-05	DBP	C	0.919	-0.2644	0.0318	1.03e-16	Eur	757600	Ev18	Ev18
7	27328929	rs17428380	C	T	0.8464	0.9193	0.9633	0.9284	0.9744	intergenic	RPL35P4	S1	1.SBP	C	T	0.87	-1.85	0.44	3.01e-05	PP	C	0.9193	-0.2659	0.0377	1.7e-12	Eur	738169	Ev18	Ev18
7	27328929	rs17428380	C	T	0.8464	0.9193	0.9633	0.9284	0.9744	intergenic	RPL35P4	S1	1.SBP	C	T	0.87	-1.85	0.44	3.01e-05	SBP	C	0.919	-0.5249	0.0555	3e-21	Eur	738169	Ev18	Ev18
7	27328929	rs17428380	C	T	0.8464	0.9193	0.9633	0.9284	0.9744	intergenic	RPL35P4	S1	2.DBP	C	T	0.87	-0.94	0.26	0.000487	DBP	C	0.919	-0.2644	0.0318	1.03e-16	Eur	757600	Ev18	Ev18
7	27328929	rs17428380	C	T	0.8464	0.9193	0.9633	0.9284	0.9744	intergenic	RPL35P4	S1	2.DBP	C	T	0.87	-0.94	0.26	0.000487	PP	C	0.9193	-0.2659	0.0377	1.7e-12	Eur	738169	Ev18	Ev18
7	27328929	rs17428380	C	T	0.8464	0.9193	0.9633	0.9284	0.9744	intergenic	RPL35P4	S1	2.DBP	C	T	0.87	-0.94	0.26	0.000487	SBP	C	0.919	-0.5249	0.0555	3e-21	Eur	738169	Ev18	Ev18
7	27328929	rs17428380	C	T	0.8464	0.9193	0.9633	0.9284	0.9744	intergenic	RPL35P4	S1	3.HTN	C	T	0.87	-0.03	0.01	0.000261	DBP	C	0.919	-0.2644	0.0318	1.03e-16	Eur	757600	Ev18	Ev18
7	27328929	rs17428380	C	T	0.8464	0.9193	0.9633	0.9284	0.9744	intergenic	RPL35P4	S1	3.HTN	C	T	0.87	-0.03	0.01	0.000261	PP	C	0.9193	-0.2659	0.0377	1.7e-12	Eur	738169	Ev18	Ev18
7	27328929	rs17428380	C	T	0.8464	0.9193	0.9633	0.9284	0.9744	intergenic	RPL35P4	S1	3.HTN	C	T	0.87	-0.03	0.01	0.000261	SBP	C	0.919	-0.5249	0.0555	3e-21	Eur	738169	Ev18	Ev18
7	27328929	rs17428380	C	T	0.8464	0.9193	0.9633	0.9284	0.9744	intergenic	RPL35P4	S1	4.PP	C	T	0.87	-0.91	0.26	0.000484	DBP	C	0.919	-0.2644	0.0318	1.03e-16	Eur	757600	Ev18	Ev18
7	27328929	rs17428380	C	T	0.8464	0.9193	0.9633	0.9284	0.9744	intergenic	RPL35P4	S1	4.PP	C	T	0.87	-0.91	0.26	0.000484	PP	C	0.9193	-0.2659	0.0377	1.7e-12	Eur	738169	Ev18	Ev18
7	27328929	rs17428380	C	T	0.8464	0.9193	0.9633	0.9284	0.9744	intergenic	RPL35P4	S1	4.PP	C	T	0.87	-0.91	0.26	0.000484	SBP	C	0.919	-0.5249	0.0555	3e-21	Eur	738169	Ev18	Ev18
7	27328929	rs17428380	C	T	0.8464	0.9193	0.9633	0.9284	0.9744	intergenic	RPL35P4	S1	5.MAP	C	T	0.87	-1.25	0.31	6.52e-05	DBP	C	0.919	-0.2644	0.0318	1.03e-16	Eur	757600	Ev18	Ev18
7	27328929	rs17428380	C	T	0.8464	0.9193	0.9633	0.9284	0.9744	intergenic	RPL35P4	S1	5.MAP	C	T	0.87	-1.25	0.31	6.52e-05	PP	C	0.9193	-0.2659	0.0377	1.7e-12	Eur	738169	Ev18	Ev18
7	27328929	rs17428380	C	T	0.8464	0.9193	0.9633	0.9284	0.9744	intergenic	RPL35P4	S1	5.MAP	C	T	0.87	-1.25	0.31	6.52e-05	SBP	C	0.919	-0.5249	0.0555	3e-21	Eur	738169	Ev18	Ev18
7	27329173	rs12535894	C	G	0.8449	0.8285	0.9603	0.9095	0.9663	intergenic	RPL35P4	S1	1.SBP	C	G	0.87	-1.85	0.44	3.04e-05	DBP	C	0.8962	-0.2711	0.0284	1.27e-21	Eur	757600	Ev18	Ev18
7	27329173	rs12535894	C	G	0.8449	0.8285	0.9603	0.9095	0.9663	intergenic	RPL35P4	S1	1.SBP	C	G	0.87	-1.85	0.44	3.04e-05	PP	C	0.8964	-0.2641	0.0336	3.89e-15	Eur	738169	Ev18	Ev18
7	27329173	rs12535894	C	G	0.8449	0.8285	0.9603	0.9095	0.9663	intergenic	RPL35P4	S1	1.SBP	C	G	0.87	-1.85	0.44	3.04e-05	SBP	C	0.8961	-0.5252	0.0494	2.24e-26	Eur	738169	Ev18	Ev18
7	27329173	rs12535894	C	G	0.8449	0.8285	0.9603	0.9095	0.9663	intergenic	RPL35P4	S1	2.DBP	C	G	0.87	-0.95	0.26	0.000439	DBP	C	0.8962	-0.2711	0.0284	1.27e-21	Eur	757600	Ev18	Ev18
7	27329173	rs12535894	C	G	0.8449	0.8285	0.9603	0.9095	0.9663	intergenic	RPL35P4	S1	2.DBP	C	G	0.87	-0.95	0.26	0.000439	PP	C	0.8964	-0.2641	0.0336	3.89e-15	Eur	738169	Ev18	Ev18
7	27329173	rs12535894	C	G	0.8449	0.8285	0.9603	0.9095	0.9663	intergenic	RPL35P4	S1	2.DBP	C	G	0.87	-0.95	0.26	0.000439	SBP	C	0.8961	-0.5252	0.0494	2.24e-26	Eur	738169	Ev18	Ev18
7	27329173	rs12535894	C	G	0.8449	0.8285	0.9603	0.9095	0.9663	intergenic	RPL35P4	S1	3.HTN	C	G	0.87	-0.03	0.01	0.000329	DBP	C	0.8962	-0.2711	0.0284	1.27e-21	Eur	757600	Ev18	Ev18
7	27329173	rs12535894	C	G	0.8449	0.8285	0.9603	0.9095	0.9663	intergenic	RPL35P4	S1	3.HTN	C	G	0.87	-0.03	0.01	0.000329	PP	C	0.8964	-0.2641	0.0336	3.89e-15	Eur	738169	Ev18	Ev18
7	27329173	rs12535894	C	G	0.8449	0.8285	0.9603	0.9095	0.9663	intergenic	RPL35P4	S1	3.HTN	C	G	0.87	-0.03	0.01	0.000329	SBP	C	0.8961	-0.5252	0.0494	2.24e-26	Eur	738169	Ev18	Ev18
7	27329173	rs12535894	C	G	0.8449	0.8285	0.9603	0.9095	0.9663	intergenic	RPL35P4	S1	5.MAP	C	G	0.87	-1.26	0.31	6.14e-05	DBP	C	0.8962	-0.2711	0.0284	1.27e-21	Eur	757600	Ev18	Ev18
7	27329173	rs12535894	C	G	0.8449	0.8285	0.9603	0.9095	0.9663	intergenic	RPL35P4	S1	5.MAP	C	G	0.87	-1.26	0.31	6.14e-05	PP	C	0.8964	-0.2641	0.0336	3.89e-15	Eur	738169	Ev18	Ev18
7	27329173	rs12535894	C	G	0.8449	0.8285	0.9603	0.9095	0.9663	intergenic	RPL35P4	S1	5.MAP	C	G	0.87	-1.26	0.31	6.14e-05	SBP	C	0.8961	-0.5252	0.0494	2.24e-26	Eur	738169	Ev18	Ev18
7	27332148	rs113318709	C	T	0.8578	0.9193	0.9633	0.9284	0.9744	intergenic	RPL35P4	S1	1.SBP	C	T	0.89	-1.9	0.46	4.95e-05	DBP	C	0.9194	-0.2628	0.0318	1.51e-16	Eur	757599	Ev18	Ev18
7	27332148	rs113318709	C	T	0.8578	0.9193	0.9633	0.9284	0.9744	intergenic	RPL35P4	S1	1.SBP	C	T	0.89	-1.9	0.46	4.95e-05	PP	C	0.9196	-0.2643	0.0377	2.34e-12	Eur	738167	Ev18	Ev18
7	27332148	rs113318709	C	T	0.8578	0.9193	0.9633	0.9284	0.9744	intergenic	RPL35P4	S1	1.SBP	C	T	0.89	-1.9	0.46	4.95e-05	SBP	C	0.9194	-0.5212	0.0555	5.91e-21	Eur	738167	Ev18	Ev18
7	27332148	rs113318709	C	T	0.8578	0.9193	0.9633	0.9284	0.9744	intergenic	RPL35P4	S1	2.DBP	C	T	0.89	-0.99	0.28	0.000493	DBP	C	0.9194	-0.2628	0.0318	1.51e-16	Eur	757599	Ev18	Ev18
7	27332148	rs113318709	C	T	0.8578	0.9193	0.9633	0.9284	0.9744	intergenic	RPL35P4	S1	2.DBP	C	T	0.89	-0.99	0.28	0.000493	PP	C	0.9196	-0.2643	0.0377	2.34e-12	Eur	738167	Ev18	Ev18
7	27332148	rs113318709	C	T	0.8578	0.9193	0.9633	0.9284	0.9744	intergenic	RPL35P4	S1	2.DBP	C	T	0.89	-0.99	0.28	0.000493	SBP	C	0.9194	-0.5212	0.0555	5.91e-21	Eur	738167	Ev18	Ev18
7	27332148	rs113318709	C	T	0.8578	0.9193	0.9633	0.9284	0.9744	intergenic	RPL35P4	S1	5.MAP	C	T	0.89	-1.3	0.33	8.43e-05	DBP	C	0.9194	-0.2628	0.0318	1.51e-16	Eur	757599	Ev18	Ev18
7	27332148	rs113318709	C	T	0.8578	0.9193	0.9633	0.9284	0.9744	intergenic	RPL35P4	S1	5.MAP	C	T	0.89	-1.3	0.33	8.43e-05	PP	C	0.9196	-0.2643	0.0377	2.34e-12	Eur	738167	Ev18	Ev18
7	27332148	rs113318709	C	T	0.8578	0.9193	0.9633	0.9284	0.9744	intergenic	RPL35P4	S1	5.MAP	C	T	0.89	-1.3	0.33	8.43e-05	SBP	C	0.9194	-0.5212	0.0555	5.91e-21	Eur	738167	Ev18	Ev18
7	27337113	rs7777128	C	G	0.1536	0.0807	0.0367	0.0686	0.0256	intergenic	RPL35P4	S1	1.SBP	G	C	0.87	-1.85	0.44	2.81e-05	DBP	G	0.9202	-0.2591	0.032	5.46e-16	Eur	757601	Ev18	Ev18
7	27337113	rs7777128	C	G	0.1536	0.0807	0.0367	0.0686	0.0256	intergenic	RPL35P4	S1	1.SBP	G	C	0.87	-1.85	0.44	2.81e-05	PP	G	0.9204	-0.2636	0.0379	3.34e-12	Eur	738169	Ev18	Ev18
7	27337113	rs7777128	C	G	0.1536	0.0807	0.0367	0.0686	0.0256	intergenic	RPL35P4	S1	1.SBP	G	C	0.87	-1.85	0.44	2.81e-05	SBP	G	0.9202	-0.5158	0.0557	2.06e-20	Eur	738169	Ev18	Ev18
7	27337113	rs7777128	C	G	0.1536	0.0807	0.0367	0.0686	0.0256	intergenic	RPL35P4	S1	2.DBP	G	C	0.87	-0.94	0.26	0.000497	DBP	G	0.9202	-0.2591	0.032	5.46e-16	Eur	757601	Ev18	Ev18
7	27337113	rs7777128	C	G	0.1536	0.0807	0.0367	0.0686	0.0256	intergenic	RPL35P4	S1	2.DBP	G	C	0.87	-0.94	0.26	0.000497	PP	G	0.9204	-0.2636	0.0379	3.34e-12	Eur	738169	Ev18	Ev18
7	27337113	rs7777128	C	G	0.1536	0.0807	0.0367	0.0686	0.0256	intergenic	RPL35P4	S1	2.DBP	G	C	0.87	-0.94	0.26	0.000497	SBP	G	0.9202	-0.5158	0.0557	2.06e-20	Eur	738169	Ev18	Ev18
7	27337113	rs7777128	C	G	0.1536	0.0807	0.0367	0.0686	0.0256	intergenic	RPL35P4	S1	3.HTN	G	C	0.87	-0.03	0.01	0.000272	DBP	G	0.9202	-0.2591	0.032	5.46e-16	Eur	757601	Ev18	Ev18
7	27337113	rs7777128	C	G	0.1536	0.0807	0.0367	0.0686	0.0256	intergenic	RPL35P4	S1	3.HTN	G	C	0.87	-0.03	0.01	0.000272	PP	G	0.9204	-0.2636	0.0379	3.34e-12	Eur	738169	Ev18	Ev18
7	27337113	rs7777128	C	G	0.1536	0.0807	0.0367	0.0686	0.0256	intergenic	RPL35P4	S1	3.HTN	G	C	0.87	-0.03	0.01	0.000272	SBP	G	0.9202	-0.5158	0.0557	2.06e-20	Eur	738169	Ev18	Ev18
7	27337113	rs7777128	C	G	0.1536	0.0807	0.0367	0.0686	0.0256	intergenic	RPL35P4	S1	4.PP	G	C	0.87	-0.92	0.26	0.00043	DBP	G	0.9202	-0.2591	0.032	5.46e-16	Eur	757601	Ev18	Ev18
7	27337113	rs7777128	C	G	0.1536	0.0807	0.0367	0.0686	0.0256	intergenic	RPL35P4	S1	4.PP	G	C	0.87	-0.92	0.26	0.00043	PP	G	0.9204	-0.2636	0.0379	3.34e-12	Eur	738169	Ev18	Ev18
7	27337113	rs7777128	C	G	0.1536	0.0807	0.0367	0.0686	0.0256	intergenic	RPL35P4	S1	4.PP	G	C	0.87	-0.92	0.26	0.00043	SBP	G	0.9202	-0.5158	0.0557	2.06e-20	Eur	738169	Ev18	Ev18
7	27337113	rs7777128	C	G	0.1536	0.0807	0.0367	0.0686	0.0256	intergenic	RPL35P4	S1	5.MAP	G	C	0.87	-1.25	0.31	6.4e-05	DBP	G	0.9202	-0.2591	0.032	5.46e-16	Eur	757601	Ev18	Ev18
7	27337113	rs7777128	C	G	0.1536	0.0807	0.0367	0.0686	0.0256	intergenic	RPL35P4	S1	5.MAP	G	C	0.87	-1.25	0.31	6.4e-05	PP	G	0.9204	-0.2636	0.0379	3.34e-12	Eur	738169	Ev18	Ev18
7	27337113	rs7777128	C	G	0.1536	0.0807	0.0367	0.0686	0.0256	intergenic	RPL35P4	S1	5.MAP	G	C	0.87	-1.25	0.31	6.4e-05	SBP	G	0.9202	-0.5158	0.0557	2.06e-20	Eur	738169	Ev18	Ev18
7	27337867	rs17428471	G	T	0.8464	0.9193	0.9633	0.9314	0.9744	intergenic	RPL35P4	S1	1.SBP	G	T	0.87	-1.83	0.44	3.59e-05	Blood pressure	G	0.86	-0.263034	0.243272	2e-12	African	29378	Fr13	GC
7	27337867	rs17428471	G	T	0.8464	0.9193	0.9633	0.9314	0.9744	intergenic	RPL35P4	S1	1.SBP	G	T	0.87	-1.83	0.44	3.59e-05	Blood pressure	G	0.86	-0.61	0.137755	2e-09	African	29378	Fr13	GC
7	27337867	rs17428471	G	T	0.8464	0.9193	0.9633	0.9314	0.9744	intergenic	RPL35P4	S1	1.SBP	G	T	0.87	-1.83	0.44	3.59e-05	DBP	G		0.249	NA	5e-09	MulA5	321262	Ho16	GC
7	27337867	rs17428471	G	T	0.8464	0.9193	0.9633	0.9314	0.9744	intergenic	RPL35P4	S1	1.SBP	G	T	0.87	-1.83	0.44	3.59e-05	SBP	G		0.486	NA	3e-12	MulA5	321262	Ho16	GC
7	27337867	rs17428471	G	T	0.8464	0.9193	0.9633	0.9314	0.9744	intergenic	RPL35P4	S2	1.SBP	G	T	0.87	-1.74	0.37	3.14e-06	Blood pressure	G	0.86	-0.263034	0.243272	2e-12	African	29378	Fr13	GC
7	27337867	rs17428471	G	T	0.8464	0.9193	0.9633	0.9314	0.9744	intergenic	RPL35P4	S2	1.SBP	G	T	0.87	-1.74	0.37	3.14e-06	Blood pressure	G	0.86	-0.61	0.137755	2e-09	African	29378	Fr13	GC
7	27337867	rs17428471	G	T	0.8464	0.9193	0.9633	0.9314	0.9744	intergenic	RPL35P4	S2	1.SBP	G	T	0.87	-1.74	0.37	3.14e-06	DBP	G		0.249	NA	5e-09	MulA5	321262	Ho17	GC
7	27337867	rs17428471	G	T	0.8464	0.9193	0.9633	0.9314	0.9744	intergenic	RPL35P4	S2	1.SBP	G	T	0.87	-1.74	0.37	3.14e-06	SBP	G		0.486	NA	3e-12	MulA5	321262	Ho17	GC
7	27337867	rs17428471	G	T	0.8464	0.9193	0.9633	0.9314	0.9744	intergenic	RPL35P4	S2	2.DBP	G	T	0.87	-0.84	0.22	0.000216	Blood pressure	G	0.86	-0.263034	0.243272	2e-12	African	29378	Fr13	GC
7	27337867	rs17428471	G	T	0.8464	0.9193	0.9633	0.9314	0.9744	intergenic	RPL35P4	S2	2.DBP	G	T	0.87	-0.84	0.22	0.000216	Blood pressure	G	0.86	-0.61	0.137755	2e-09	African	29378	Fr13	GC
7	27337867	rs17428471	G	T	0.8464	0.9193	0.9633	0.9314	0.9744	intergenic	RPL35P4	S2	2.DBP	G	T	0.87	-0.84	0.22	0.000216	DBP	G		0.249	NA	5e-09	MulA5	321262	Ho17	GC
7	27337867	rs17428471	G	T	0.8464	0.9193	0.9633	0.9314	0.9744	intergenic	RPL35P4	S2	2.DBP	G	T	0.87	-0.84	0.22	0.000216	SBP	G		0.486	NA	3e-12	MulA5	321262	Ho17	GC
7	27337867	rs17428471	G	T	0.8464	0.9193	0.9633	0.9314	0.9744	intergenic	RPL35P4	S1	3.HTN	G	T	0.87	-0.03	0.01	0.000295	Blood pressure	G	0.86	-0.263034	0.243272	2e-12	African	29378	Fr13	GC
7	27337867	rs17428471	G	T	0.8464	0.9193	0.9633	0.9314	0.9744	intergenic	RPL35P4	S1	3.HTN	G	T	0.87	-0.03	0.01	0.000295	Blood pressure	G	0.86	-0.61	0.137755	2e-09	African	29378	Fr13	GC
7	27337867	rs17428471	G	T	0.8464	0.9193	0.9633	0.9314	0.9744	intergenic	RPL35P4	S1	3.HTN	G	T	0.87	-0.03	0.01	0.000295	DBP	G		0.249	NA	5e-09	MulA5	321262	Ho16	GC
7	27337867	rs17428471	G	T	0.8464	0.9193	0.9633	0.9314	0.9744	intergenic	RPL35P4	S1	3.HTN	G	T	0.87	-0.03	0.01	0.000295	SBP	G		0.486	NA	3e-12	MulA5	321262	Ho16	GC
7	27337867	rs17428471	G	T	0.8464	0.9193	0.9633	0.9314	0.9744	intergenic	RPL35P4	S1	5.MAP	G	T	0.87	-1.24	0.31	7.9e-05	Blood pressure	G	0.86	-0.263034	0.243272	2e-12	African	29378	Fr13	GC
7	27337867	rs17428471	G	T	0.8464	0.9193	0.9633	0.9314	0.9744	intergenic	RPL35P4	S1	5.MAP	G	T	0.87	-1.24	0.31	7.9e-05	Blood pressure	G	0.86	-0.61	0.137755	2e-09	African	29378	Fr13	GC
7	27337867	rs17428471	G	T	0.8464	0.9193	0.9633	0.9314	0.9744	intergenic	RPL35P4	S1	5.MAP	G	T	0.87	-1.24	0.31	7.9e-05	DBP	G		0.249	NA	5e-09	MulA5	321262	Ho16	GC
7	27337867	rs17428471	G	T	0.8464	0.9193	0.9633	0.9314	0.9744	intergenic	RPL35P4	S1	5.MAP	G	T	0.87	-1.24	0.31	7.9e-05	SBP	G		0.486	NA	3e-12	MulA5	321262	Ho16	GC
7	27341976	rs17438166	C	T	0.8487	0.9193	0.9633	0.9314	0.9744	intergenic	HNRNPA1P73	S1	1.SBP	C	T	0.88	-1.82	0.44	3.93e-05	DBP	C	0.9203	-0.257	0.0322	1.41e-15	Eur	749338	Ev18	Ev18
7	27341976	rs17438166	C	T	0.8487	0.9193	0.9633	0.9314	0.9744	intergenic	HNRNPA1P73	S1	1.SBP	C	T	0.88	-1.82	0.44	3.93e-05	PP	C	0.9205	-0.2618	0.0381	6.47e-12	Eur	729907	Ev18	Ev18
7	27341976	rs17438166	C	T	0.8487	0.9193	0.9633	0.9314	0.9744	intergenic	HNRNPA1P73	S1	1.SBP	C	T	0.88	-1.82	0.44	3.93e-05	SBP	C	0.9203	-0.5116	0.0561	7.47e-20	Eur	729907	Ev18	Ev18
7	27341976	rs17438166	C	T	0.8487	0.9193	0.9633	0.9314	0.9744	intergenic	HNRNPA1P73	S1	3.HTN	C	T	0.88	-0.03	0.01	0.000275	DBP	C	0.9203	-0.257	0.0322	1.41e-15	Eur	749338	Ev18	Ev18
7	27341976	rs17438166	C	T	0.8487	0.9193	0.9633	0.9314	0.9744	intergenic	HNRNPA1P73	S1	3.HTN	C	T	0.88	-0.03	0.01	0.000275	PP	C	0.9205	-0.2618	0.0381	6.47e-12	Eur	729907	Ev18	Ev18
7	27341976	rs17438166	C	T	0.8487	0.9193	0.9633	0.9314	0.9744	intergenic	HNRNPA1P73	S1	3.HTN	C	T	0.88	-0.03	0.01	0.000275	SBP	C	0.9203	-0.5116	0.0561	7.47e-20	Eur	729907	Ev18	Ev18
7	27341976	rs17438166	C	T	0.8487	0.9193	0.9633	0.9314	0.9744	intergenic	HNRNPA1P73	S1	5.MAP	C	T	0.88	-1.23	0.31	9.39e-05	DBP	C	0.9203	-0.257	0.0322	1.41e-15	Eur	749338	Ev18	Ev18
7	27341976	rs17438166	C	T	0.8487	0.9193	0.9633	0.9314	0.9744	intergenic	HNRNPA1P73	S1	5.MAP	C	T	0.88	-1.23	0.31	9.39e-05	PP	C	0.9205	-0.2618	0.0381	6.47e-12	Eur	729907	Ev18	Ev18
7	27341976	rs17438166	C	T	0.8487	0.9193	0.9633	0.9314	0.9744	intergenic	HNRNPA1P73	S1	5.MAP	C	T	0.88	-1.23	0.31	9.39e-05	SBP	C	0.9203	-0.5116	0.0561	7.47e-20	Eur	729907	Ev18	Ev18
7	27342727	rs1009547	A	G	0.1513	0.0807	0.0377	0.0686	0.0256	intergenic	HNRNPA1P73	S1	1.SBP	G	A	0.88	-1.87	0.44	2.85e-05	DBP	G	0.9203	-0.2582	0.0322	1.06e-15	Eur	749339	Ev18	Ev18
7	27342727	rs1009547	A	G	0.1513	0.0807	0.0377	0.0686	0.0256	intergenic	HNRNPA1P73	S1	1.SBP	G	A	0.88	-1.87	0.44	2.85e-05	PP	G	0.9204	-0.262	0.0381	6.23e-12	Eur	729908	Ev18	Ev18
7	27342727	rs1009547	A	G	0.1513	0.0807	0.0377	0.0686	0.0256	intergenic	HNRNPA1P73	S1	1.SBP	G	A	0.88	-1.87	0.44	2.85e-05	SBP	G	0.9203	-0.5133	0.0561	5.68e-20	Eur	729908	Ev18	Ev18
7	27342727	rs1009547	A	G	0.1513	0.0807	0.0377	0.0686	0.0256	intergenic	HNRNPA1P73	S1	3.HTN	G	A	0.88	-0.03	0.01	0.000285	DBP	G	0.9203	-0.2582	0.0322	1.06e-15	Eur	749339	Ev18	Ev18
7	27342727	rs1009547	A	G	0.1513	0.0807	0.0377	0.0686	0.0256	intergenic	HNRNPA1P73	S1	3.HTN	G	A	0.88	-0.03	0.01	0.000285	PP	G	0.9204	-0.262	0.0381	6.23e-12	Eur	729908	Ev18	Ev18
7	27342727	rs1009547	A	G	0.1513	0.0807	0.0377	0.0686	0.0256	intergenic	HNRNPA1P73	S1	3.HTN	G	A	0.88	-0.03	0.01	0.000285	SBP	G	0.9203	-0.5133	0.0561	5.68e-20	Eur	729908	Ev18	Ev18
7	27342727	rs1009547	A	G	0.1513	0.0807	0.0377	0.0686	0.0256	intergenic	HNRNPA1P73	S1	4.PP	G	A	0.88	-0.94	0.26	0.000379	DBP	G	0.9203	-0.2582	0.0322	1.06e-15	Eur	749339	Ev18	Ev18
7	27342727	rs1009547	A	G	0.1513	0.0807	0.0377	0.0686	0.0256	intergenic	HNRNPA1P73	S1	4.PP	G	A	0.88	-0.94	0.26	0.000379	PP	G	0.9204	-0.262	0.0381	6.23e-12	Eur	729908	Ev18	Ev18
7	27342727	rs1009547	A	G	0.1513	0.0807	0.0377	0.0686	0.0256	intergenic	HNRNPA1P73	S1	4.PP	G	A	0.88	-0.94	0.26	0.000379	SBP	G	0.9203	-0.5133	0.0561	5.68e-20	Eur	729908	Ev18	Ev18
7	27342727	rs1009547	A	G	0.1513	0.0807	0.0377	0.0686	0.0256	intergenic	HNRNPA1P73	S1	5.MAP	G	A	0.88	-1.26	0.31	7.09e-05	DBP	G	0.9203	-0.2582	0.0322	1.06e-15	Eur	749339	Ev18	Ev18
7	27342727	rs1009547	A	G	0.1513	0.0807	0.0377	0.0686	0.0256	intergenic	HNRNPA1P73	S1	5.MAP	G	A	0.88	-1.26	0.31	7.09e-05	PP	G	0.9204	-0.262	0.0381	6.23e-12	Eur	729908	Ev18	Ev18
7	27342727	rs1009547	A	G	0.1513	0.0807	0.0377	0.0686	0.0256	intergenic	HNRNPA1P73	S1	5.MAP	G	A	0.88	-1.26	0.31	7.09e-05	SBP	G	0.9203	-0.5133	0.0561	5.68e-20	Eur	729908	Ev18	Ev18
7	27343535	rs55831032	C	T	0.8601	0.9193	0.9633	0.9314	0.9744	intergenic	HNRNPA1P73	S1	1.SBP	C	T	0.89	-1.86	0.46	7.41e-05	DBP	C	0.9202	-0.2586	0.032	6.54e-16	Eur	757599	Ev18	Ev18
7	27343535	rs55831032	C	T	0.8601	0.9193	0.9633	0.9314	0.9744	intergenic	HNRNPA1P73	S1	1.SBP	C	T	0.89	-1.86	0.46	7.41e-05	PP	C	0.9204	-0.2623	0.0379	4.59e-12	Eur	738167	Ev18	Ev18
7	27343535	rs55831032	C	T	0.8601	0.9193	0.9633	0.9314	0.9744	intergenic	HNRNPA1P73	S1	1.SBP	C	T	0.89	-1.86	0.46	7.41e-05	SBP	C	0.9202	-0.5139	0.0558	3.16e-20	Eur	738167	Ev18	Ev18
7	27343535	rs55831032	C	T	0.8601	0.9193	0.9633	0.9314	0.9744	intergenic	HNRNPA1P73	S1	5.MAP	C	T	0.89	-1.27	0.33	0.000134	DBP	C	0.9202	-0.2586	0.032	6.54e-16	Eur	757599	Ev18	Ev18
7	27343535	rs55831032	C	T	0.8601	0.9193	0.9633	0.9314	0.9744	intergenic	HNRNPA1P73	S1	5.MAP	C	T	0.89	-1.27	0.33	0.000134	PP	C	0.9204	-0.2623	0.0379	4.59e-12	Eur	738167	Ev18	Ev18
7	27343535	rs55831032	C	T	0.8601	0.9193	0.9633	0.9314	0.9744	intergenic	HNRNPA1P73	S1	5.MAP	C	T	0.89	-1.27	0.33	0.000134	SBP	C	0.9202	-0.5139	0.0558	3.16e-20	Eur	738167	Ev18	Ev18
7	27347127	rs17438292	A	G	0.8517	0.9193	0.9633	0.9314	0.9744	intergenic	HNRNPA1P73	S1	1.SBP	A	G	0.88	-1.71	0.45	0.000171	DBP	A	0.9206	-0.2575	0.0322	1.19e-15	Eur	757600	Ev18	Ev18
7	27347127	rs17438292	A	G	0.8517	0.9193	0.9633	0.9314	0.9744	intergenic	HNRNPA1P73	S1	1.SBP	A	G	0.88	-1.71	0.45	0.000171	PP	A	0.9207	-0.2624	0.0381	5.38e-12	Eur	738169	Ev18	Ev18
7	27347127	rs17438292	A	G	0.8517	0.9193	0.9633	0.9314	0.9744	intergenic	HNRNPA1P73	S1	1.SBP	A	G	0.88	-1.71	0.45	0.000171	SBP	A	0.9205	-0.5137	0.056	4.86e-20	Eur	738169	Ev18	Ev18
7	27347127	rs17438292	A	G	0.8517	0.9193	0.9633	0.9314	0.9744	intergenic	HNRNPA1P73	S1	5.MAP	A	G	0.88	-1.14	0.32	0.000401	DBP	A	0.9206	-0.2575	0.0322	1.19e-15	Eur	757600	Ev18	Ev18
7	27347127	rs17438292	A	G	0.8517	0.9193	0.9633	0.9314	0.9744	intergenic	HNRNPA1P73	S1	5.MAP	A	G	0.88	-1.14	0.32	0.000401	PP	A	0.9207	-0.2624	0.0381	5.38e-12	Eur	738169	Ev18	Ev18
7	27347127	rs17438292	A	G	0.8517	0.9193	0.9633	0.9314	0.9744	intergenic	HNRNPA1P73	S1	5.MAP	A	G	0.88	-1.14	0.32	0.000401	SBP	A	0.9205	-0.5137	0.056	4.86e-20	Eur	738169	Ev18	Ev18
7	27350607	rs17502580	A	G	0.8449	0.8285	0.9603	0.9125	0.9663	intergenic	HNRNPA1P73	S1	1.SBP	A	G	0.87	-1.62	0.44	0.000264	DBP	A	0.8976	-0.27	0.0288	6.18e-21	Eur	756595	Ev18	Ev18
7	27350607	rs17502580	A	G	0.8449	0.8285	0.9603	0.9125	0.9663	intergenic	HNRNPA1P73	S1	1.SBP	A	G	0.87	-1.62	0.44	0.000264	PP	A	0.8979	-0.2567	0.0341	4.82e-14	Eur	737163	Ev18	Ev18
7	27350607	rs17502580	A	G	0.8449	0.8285	0.9603	0.9125	0.9663	intergenic	HNRNPA1P73	S1	1.SBP	A	G	0.87	-1.62	0.44	0.000264	SBP	A	0.8976	-0.5156	0.0501	8.3e-25	Eur	737163	Ev18	Ev18
7	27378456	rs4722689	C	T	0.7035	0.6326	0.5	0.7455	0.7301	intergenic	HNRNPA1P73	S1	4.PP	T	C	0.3	-0.69	0.19	0.000278	DBP	T	0.2255	-0.1263	0.0208	1.18e-09	Eur	749338	Ev18	Ev18
7	27378456	rs4722689	C	T	0.7035	0.6326	0.5	0.7455	0.7301	intergenic	HNRNPA1P73	S1	4.PP	T	C	0.3	-0.69	0.19	0.000278	SBP	T	0.2262	-0.2173	0.0361	1.77e-09	Eur	729907	Ev18	Ev18
7	100401825	rs314349	T	G	0.6604	0.7392	0.9405	0.6143	0.7147	intron	EPHB4	S1	3.HTN	T	G	0.62	0.01	0.02	0.000244	PP	T	0.6307	0.1366	0.0214	1.65e-10	Eur	738169	Ev18	Ev18
7	100402000	rs314350	G	A	0.6611	0.7392	0.9405	0.6133	0.7147	intron	EPHB4	S1	3.HTN	G	A	0.62	0.01	0.02	0.00025	PP	G	0.6304	0.1366	0.0214	1.68e-10	Eur	738170	Ev18	Ev18
7	107879821	rs11980771	A	G	0.3994	0.2248	0.0645	0.2813	0.1779	intron	NRCAM	S1	5.MAP	G	A	0.56	-0.73	0.21	0.000489	DBP	G	0.7288	0.1198	0.0194	6.62e-10	Eur	757601	Ev18	Ev18
7	107886798	rs2267878	C	T	0.4009	0.2291	0.0645	0.2833	0.1789	intron	NRCAM	S1	5.MAP	T	C	0.55	-0.75	0.21	0.000372	DBP	T	0.7273	0.12	0.0194	6.14e-10	Eur	755482	Ev18	Ev18
7	150704843	rs891511	A	G	0.5809	0.536	0.5764	0.335	0.5603	intron	NOS3	S2	1.SBP	G	A	0.41	0.12	0.1	0.00049	DBP	G	0.66	0.24	0.02	2.02e-46	NR	935604		Wa22
7	150704843	rs891511	A	G	0.5809	0.536	0.5764	0.335	0.5603	intron	NOS3	S2	1.SBP	G	A	0.41	0.12	0.1	0.00049	DBP	G	0.627	-0.26	0.0306122	2e-16	MulA2	146562	Li16	GC
7	150704843	rs891511	A	G	0.5809	0.536	0.5764	0.335	0.5603	intron	NOS3	S2	1.SBP	G	A	0.41	0.12	0.1	0.00049	DBP	G	NR	-0.0195	0.00229592	1e-20	Multi2	485677	Sa21	GC
7	150704843	rs891511	A	G	0.5809	0.536	0.5764	0.335	0.5603	intron	NOS3	S2	1.SBP	G	A	0.41	0.12	0.1	0.00049	HTN	G	0.63	-2.57378	NA	3e-09	MulA2	146562	Li16	GC
7	150704843	rs891511	A	G	0.5809	0.536	0.5764	0.335	0.5603	intron	NOS3	S2	1.SBP	G	A	0.41	0.12	0.1	0.00049	MAP	G	0.6271	-0.275041	0.0484486	2e-08	MulA2	146562	Li16	GC
7	150704843	rs891511	A	G	0.5809	0.536	0.5764	0.335	0.5603	intron	NOS3	S2	1.SBP	G	A	0.41	0.12	0.1	0.00049	MAP	G	NR	-0.0196	0.0022449	3e-22	Multi2	506365	Sa21	GC
7	150704843	rs891511	A	G	0.5809	0.536	0.5764	0.335	0.5603	intron	NOS3	S2	1.SBP	G	A	0.41	0.12	0.1	0.00049	SBP	G	0.627	-0.35	0.0510204	5e-12	MulA2	146562	Li16	GC
7	150704843	rs891511	A	G	0.5809	0.536	0.5764	0.335	0.5603	intron	NOS3	S2	1.SBP	G	A	0.41	0.12	0.1	0.00049	SBP	G	NR	-0.0178	0.00214286	4e-19	Multi2	485664	Sa21	GC
7	150704843	rs891511	A	G	0.5809	0.536	0.5764	0.335	0.5603	intron	NOS3	S2	1.SBP	G	A	0.41	0.12	0.1	0.00049	DBP	G	0.6678	0.2634	0.0191	2.11e-43	Eur	754482	Ev18	Ev18
7	150704843	rs891511	A	G	0.5809	0.536	0.5764	0.335	0.5603	intron	NOS3	S2	1.SBP	G	A	0.41	0.12	0.1	0.00049	SBP	G	0.6665	0.3506	0.0333	6.13e-26	Eur	735050	Ev18	Ev18
8	1693105	rs13251071	C	G	0.5151	0.5821	0.7788	0.7435	0.774	intergenic	CLN8	S1	4.PP	G	C	0.55	-0.69	0.28	0.000227	SBP	G	0.2392	-0.1992	0.036	3.15e-08	Eur	732671	Ev18	Ev18
8	1694010	rs4242538	C	G	0.5151	0.5807	0.7778	0.7465	0.7812	intergenic	CLN8	S1	4.PP	G	C	0.55	-0.67	0.31	0.000256	SBP	G	0.2351	-0.2068	0.036	9.23e-09	Eur	732671	Ev18	Ev18
8	8850633	rs17701675	A	G	0.118	0.5403	0.5238	0.3897	0.4642	intergenic	ERI1	S1	1.SBP	G	A	0.87	1.86	0.84	0.000168	DBP	G	0.6077	-0.122	0.0179	9.45e-12	Eur	755482	Ev18	Ev18
8	8850633	rs17701675	A	G	0.118	0.5403	0.5238	0.3897	0.4642	intergenic	ERI1	S1	1.SBP	G	A	0.87	1.86	0.84	0.000168	SBP	G	0.6071	-0.2071	0.0312	3.34e-11	Eur	736050	Ev18	Ev18
8	8850633	rs17701675	A	G	0.118	0.5403	0.5238	0.3897	0.4642	intergenic	ERI1	S1	2.DBP	G	A	0.87	1.07	0.58	0.000307	DBP	G	0.6077	-0.122	0.0179	9.45e-12	Eur	755482	Ev18	Ev18
8	8850633	rs17701675	A	G	0.118	0.5403	0.5238	0.3897	0.4642	intergenic	ERI1	S1	2.DBP	G	A	0.87	1.07	0.58	0.000307	SBP	G	0.6071	-0.2071	0.0312	3.34e-11	Eur	736050	Ev18	Ev18
8	8850633	rs17701675	A	G	0.118	0.5403	0.5238	0.3897	0.4642	intergenic	ERI1	S1	5.MAP	G	A	0.87	1.33	0.66	0.00015	DBP	G	0.6077	-0.122	0.0179	9.45e-12	Eur	755482	Ev18	Ev18
8	8850633	rs17701675	A	G	0.118	0.5403	0.5238	0.3897	0.4642	intergenic	ERI1	S1	5.MAP	G	A	0.87	1.33	0.66	0.00015	SBP	G	0.6071	-0.2071	0.0312	3.34e-11	Eur	736050	Ev18	Ev18
8	8853270	rs1964356	T	G	0.1188	0.5375	0.5198	0.3877	0.4642	intergenic	ERI1	S1	1.SBP	G	T	0.87	1.81	0.84	0.000252	DBP	G	0.6083	-0.1246	0.0179	3.71e-12	Eur	756596	Ev18	Ev18
8	8853270	rs1964356	T	G	0.1188	0.5375	0.5198	0.3877	0.4642	intergenic	ERI1	S1	1.SBP	G	T	0.87	1.81	0.84	0.000252	SBP	G	0.6078	-0.2112	0.0313	1.48e-11	Eur	737165	Ev18	Ev18
8	8853270	rs1964356	T	G	0.1188	0.5375	0.5198	0.3877	0.4642	intergenic	ERI1	S1	2.DBP	G	T	0.87	1.06	0.58	0.000377	DBP	G	0.6083	-0.1246	0.0179	3.71e-12	Eur	756596	Ev18	Ev18
8	8853270	rs1964356	T	G	0.1188	0.5375	0.5198	0.3877	0.4642	intergenic	ERI1	S1	2.DBP	G	T	0.87	1.06	0.58	0.000377	SBP	G	0.6078	-0.2112	0.0313	1.48e-11	Eur	737165	Ev18	Ev18
8	8853270	rs1964356	T	G	0.1188	0.5375	0.5198	0.3877	0.4642	intergenic	ERI1	S1	5.MAP	G	T	0.87	1.31	0.66	0.000204	DBP	G	0.6083	-0.1246	0.0179	3.71e-12	Eur	756596	Ev18	Ev18
8	8853270	rs1964356	T	G	0.1188	0.5375	0.5198	0.3877	0.4642	intergenic	ERI1	S1	5.MAP	G	T	0.87	1.31	0.66	0.000204	SBP	G	0.6078	-0.2112	0.0313	1.48e-11	Eur	737165	Ev18	Ev18
8	10784492	rs7843470	C	G	0.2708	0.6715	0.9742	0.5119	0.5521	intron	XKR6	S1	3.HTN	C	G	0.29	0.01	0.02	0.000269	DBP	C	0.5088	0.1332	0.0174	1.91e-14	Eur	757601	Ev18	Ev18
8	10784492	rs7843470	C	G	0.2708	0.6715	0.9742	0.5119	0.5521	intron	XKR6	S1	3.HTN	C	G	0.29	0.01	0.02	0.000269	PP	C	0.5093	0.1469	0.0206	9.58e-13	Eur	738169	Ev18	Ev18
8	10784492	rs7843470	C	G	0.2708	0.6715	0.9742	0.5119	0.5521	intron	XKR6	S1	3.HTN	C	G	0.29	0.01	0.02	0.000269	SBP	C	0.5098	0.2817	0.0303	1.47e-20	Eur	738169	Ev18	Ev18
8	11182148	rs6995404	C	G	0.3427	0.389	0.7381	0.4652	0.499	3_prime_UTR	MTMR9	S1	1.SBP	G	C	0.66	1.16	0.31	0.000206	SBP	G	0.5115	-0.1742	0.0303	8.51e-09	Eur	738170	Ev18	Ev18
8	11202154	rs11250129	A	G	0.3116	0.3847	0.7629	0.4573	0.4969	intron	TDH	S1	1.SBP	G	A	0.64	1.08	0.3	0.000492	SBP	G	0.5219	-0.1774	0.0302	4.45e-09	Eur	738170	Ev18	Ev18
8	11209499	rs1435273	T	C	0.8411	0.6268	0.2639	0.5388	0.5041	intron	TDH	S1	2.DBP	T	C	0.84	0.85	0.33	0.000195	SBP	T	0.5209	-0.1791	0.0303	3.19e-09	Eur	738169	Ev18	Ev18
8	11209499	rs1435273	T	C	0.8411	0.6268	0.2639	0.5388	0.5041	intron	TDH	S1	5.MAP	T	C	0.84	1.01	0.28	0.000454	SBP	T	0.5209	-0.1791	0.0303	3.19e-09	Eur	738169	Ev18	Ev18
8	11830877	rs11989783	C	T	0.5083	0.3602	0.5397	0.3608	0.5777	downstream	DEFB136	S1	3.HTN	T	C	0.45	-0.02	0.01	0.000482	SBP	T	0.6698	-0.1771	0.0323	4.11e-08	Eur	736050	Ev18	Ev18
8	23389571	rs11781222	C	T	0.056	0.1182	0.2857	0.1262	0.1585	intron	SLC25A37	S2	1.SBP	T	C	0.93	-2.11	1.27	0.000335	DBP	T	0.8652	-0.1635	0.0255	1.48e-10	Eur	757599	Ev18	Ev18
8	23389571	rs11781222	C	T	0.056	0.1182	0.2857	0.1262	0.1585	intron	SLC25A37	S1	2.DBP	T	C	0.94	-1.54	0.41	0.000224	DBP	T	0.8652	-0.1635	0.0255	1.48e-10	Eur	757599	Ev18	Ev18
8	23389571	rs11781222	C	T	0.056	0.1182	0.2857	0.1262	0.1585	intron	SLC25A37	S2	2.DBP	T	C	0.93	-1.16	0.72	0.000472	DBP	T	0.8652	-0.1635	0.0255	1.48e-10	Eur	757599	Ev18	Ev18
8	23389571	rs11781222	C	T	0.056	0.1182	0.2857	0.1262	0.1585	intron	SLC25A37	S1	5.MAP	T	C	0.94	-1.8	0.48	0.000214	DBP	T	0.8652	-0.1635	0.0255	1.48e-10	Eur	757599	Ev18	Ev18
8	32389458	rs60550537	A	T	0.7201	0.5274	0.7212	0.5646	0.547	intron	NRG1	S1	3.HTN	A	T	0.78	-0.03	0.01	0.00034	PP	A	0.5772	-0.1335	0.0208	1.24e-10	Eur	738169	Ev18	Ev18
8	32392283	rs66963240	C	T	0.6747	0.5202	0.7222	0.5636	0.547	intron	NRG1	S1	3.HTN	C	T	0.73	-0.03	0.01	0.000439	PP	C	0.5773	-0.1327	0.0208	1.7e-10	Eur	734944	Ev18	Ev18
8	51761487	rs13272132	A	G	0.261	0.1945	0.25	0.174	0.32	intergenic	RP11-139G7.1	S1	2.DBP	G	A	0.72	-0.72	0.2	0.000338	DBP	G	0.8257	-0.1275	0.0228	2.3e-08	Eur	757600	Ev18	Ev18
8	51761487	rs13272132	A	G	0.261	0.1945	0.25	0.174	0.32	intergenic	RP11-139G7.1	S1	2.DBP	G	A	0.72	-0.72	0.2	0.000338	PP	G	0.8261	-0.2058	0.027	2.61e-14	Eur	738169	Ev18	Ev18
8	51761487	rs13272132	A	G	0.261	0.1945	0.25	0.174	0.32	intergenic	RP11-139G7.1	S1	2.DBP	G	A	0.72	-0.72	0.2	0.000338	SBP	G	0.8259	-0.3163	0.0398	1.84e-15	Eur	738169	Ev18	Ev18
8	51762848	rs13258554	C	T	0.261	0.1945	0.25	0.1769	0.3211	intergenic	RP11-139G7.1	S1	2.DBP	T	C	0.72	-0.73	0.2	0.000248	DBP	T	0.8252	-0.1257	0.0229	4e-08	Eur	749337	Ev18	Ev18
8	51762848	rs13258554	C	T	0.261	0.1945	0.25	0.1769	0.3211	intergenic	RP11-139G7.1	S1	2.DBP	T	C	0.72	-0.73	0.2	0.000248	PP	T	0.8255	-0.2061	0.0271	2.74e-14	Eur	729906	Ev18	Ev18
8	51762848	rs13258554	C	T	0.261	0.1945	0.25	0.1769	0.3211	intergenic	RP11-139G7.1	S1	2.DBP	T	C	0.72	-0.73	0.2	0.000248	SBP	T	0.8253	-0.3143	0.0399	3.25e-15	Eur	729906	Ev18	Ev18
8	51762848	rs13258554	C	T	0.261	0.1945	0.25	0.1769	0.3211	intergenic	RP11-139G7.1	S1	5.MAP	T	C	0.72	-0.82	0.23	0.000398	DBP	T	0.8252	-0.1257	0.0229	4e-08	Eur	749337	Ev18	Ev18
8	51762848	rs13258554	C	T	0.261	0.1945	0.25	0.1769	0.3211	intergenic	RP11-139G7.1	S1	5.MAP	T	C	0.72	-0.82	0.23	0.000398	PP	T	0.8255	-0.2061	0.0271	2.74e-14	Eur	729906	Ev18	Ev18
8	51762848	rs13258554	C	T	0.261	0.1945	0.25	0.1769	0.3211	intergenic	RP11-139G7.1	S1	5.MAP	T	C	0.72	-0.82	0.23	0.000398	SBP	T	0.8253	-0.3143	0.0399	3.25e-15	Eur	729906	Ev18	Ev18
8	51767352	rs11988981	A	G	0.7398	0.804	0.749	0.8211	0.6769	upstream	RP11-139G7.1	S1	2.DBP	A	G	0.72	-0.74	0.2	0.000216	DBP	A	0.8248	-0.1265	0.0227	2.69e-08	Eur	757600	Ev18	Ev18
8	51767352	rs11988981	A	G	0.7398	0.804	0.749	0.8211	0.6769	upstream	RP11-139G7.1	S1	2.DBP	A	G	0.72	-0.74	0.2	0.000216	PP	A	0.825	-0.2057	0.0269	2.12e-14	Eur	738169	Ev18	Ev18
8	51767352	rs11988981	A	G	0.7398	0.804	0.749	0.8211	0.6769	upstream	RP11-139G7.1	S1	2.DBP	A	G	0.72	-0.74	0.2	0.000216	SBP	A	0.8249	-0.3151	0.0396	1.8e-15	Eur	738169	Ev18	Ev18
8	51767352	rs11988981	A	G	0.7398	0.804	0.749	0.8211	0.6769	upstream	RP11-139G7.1	S1	5.MAP	A	G	0.72	-0.83	0.23	0.000342	DBP	A	0.8248	-0.1265	0.0227	2.69e-08	Eur	757600	Ev18	Ev18
8	51767352	rs11988981	A	G	0.7398	0.804	0.749	0.8211	0.6769	upstream	RP11-139G7.1	S1	5.MAP	A	G	0.72	-0.83	0.23	0.000342	PP	A	0.825	-0.2057	0.0269	2.12e-14	Eur	738169	Ev18	Ev18
8	51767352	rs11988981	A	G	0.7398	0.804	0.749	0.8211	0.6769	upstream	RP11-139G7.1	S1	5.MAP	A	G	0.72	-0.83	0.23	0.000342	SBP	A	0.8249	-0.3151	0.0396	1.8e-15	Eur	738169	Ev18	Ev18
8	51767887	rs34433731	A	G	0.2602	0.196	0.251	0.1789	0.3231	upstream	RP11-139G7.1	S1	2.DBP	G	A	0.72	-0.74	0.2	0.000212	DBP	G	0.8248	-0.1263	0.0227	2.79e-08	Eur	757598	Ev18	Ev18
8	51767887	rs34433731	A	G	0.2602	0.196	0.251	0.1789	0.3231	upstream	RP11-139G7.1	S1	2.DBP	G	A	0.72	-0.74	0.2	0.000212	PP	G	0.825	-0.2053	0.0269	2.36e-14	Eur	738167	Ev18	Ev18
8	51767887	rs34433731	A	G	0.2602	0.196	0.251	0.1789	0.3231	upstream	RP11-139G7.1	S1	2.DBP	G	A	0.72	-0.74	0.2	0.000212	SBP	G	0.8249	-0.3146	0.0396	2e-15	Eur	738167	Ev18	Ev18
8	51767887	rs34433731	A	G	0.2602	0.196	0.251	0.1789	0.3231	upstream	RP11-139G7.1	S1	5.MAP	G	A	0.72	-0.83	0.23	0.000335	DBP	G	0.8248	-0.1263	0.0227	2.79e-08	Eur	757598	Ev18	Ev18
8	51767887	rs34433731	A	G	0.2602	0.196	0.251	0.1789	0.3231	upstream	RP11-139G7.1	S1	5.MAP	G	A	0.72	-0.83	0.23	0.000335	PP	G	0.825	-0.2053	0.0269	2.36e-14	Eur	738167	Ev18	Ev18
8	51767887	rs34433731	A	G	0.2602	0.196	0.251	0.1789	0.3231	upstream	RP11-139G7.1	S1	5.MAP	G	A	0.72	-0.83	0.23	0.000335	SBP	G	0.8249	-0.3146	0.0396	2e-15	Eur	738167	Ev18	Ev18
8	51769486	rs2392739	A	C	0.7436	0.804	0.749	0.8211	0.6769	upstream	RP11-139G7.1	S1	2.DBP	A	C	0.73	-0.74	0.2	0.000212	DBP	A	0.8247	-0.1264	0.0227	2.75e-08	Eur	757599	Ev18	Ev18
8	51769486	rs2392739	A	C	0.7436	0.804	0.749	0.8211	0.6769	upstream	RP11-139G7.1	S1	2.DBP	A	C	0.73	-0.74	0.2	0.000212	PP	A	0.825	-0.2053	0.0269	2.36e-14	Eur	738168	Ev18	Ev18
8	51769486	rs2392739	A	C	0.7436	0.804	0.749	0.8211	0.6769	upstream	RP11-139G7.1	S1	2.DBP	A	C	0.73	-0.74	0.2	0.000212	SBP	A	0.8249	-0.3148	0.0396	1.92e-15	Eur	738168	Ev18	Ev18
8	51769486	rs2392739	A	C	0.7436	0.804	0.749	0.8211	0.6769	upstream	RP11-139G7.1	S1	5.MAP	A	C	0.73	-0.84	0.23	0.000326	DBP	A	0.8247	-0.1264	0.0227	2.75e-08	Eur	757599	Ev18	Ev18
8	51769486	rs2392739	A	C	0.7436	0.804	0.749	0.8211	0.6769	upstream	RP11-139G7.1	S1	5.MAP	A	C	0.73	-0.84	0.23	0.000326	PP	A	0.825	-0.2053	0.0269	2.36e-14	Eur	738168	Ev18	Ev18
8	51769486	rs2392739	A	C	0.7436	0.804	0.749	0.8211	0.6769	upstream	RP11-139G7.1	S1	5.MAP	A	C	0.73	-0.84	0.23	0.000326	SBP	A	0.8249	-0.3148	0.0396	1.92e-15	Eur	738168	Ev18	Ev18
8	51769869	rs2392742	C	T	0.7443	0.804	0.75	0.8201	0.6769	upstream	RP11-139G7.1	S1	2.DBP	C	T	0.73	-0.74	0.2	0.000202	DBP	C	0.8247	-0.126	0.0227	2.99e-08	Eur	757600	Ev18	Ev18
8	51769869	rs2392742	C	T	0.7443	0.804	0.75	0.8201	0.6769	upstream	RP11-139G7.1	S1	2.DBP	C	T	0.73	-0.74	0.2	0.000202	PP	C	0.825	-0.2049	0.0269	2.6e-14	Eur	738169	Ev18	Ev18
8	51769869	rs2392742	C	T	0.7443	0.804	0.75	0.8201	0.6769	upstream	RP11-139G7.1	S1	2.DBP	C	T	0.73	-0.74	0.2	0.000202	SBP	C	0.8249	-0.314	0.0396	2.28e-15	Eur	738169	Ev18	Ev18
8	51769869	rs2392742	C	T	0.7443	0.804	0.75	0.8201	0.6769	upstream	RP11-139G7.1	S1	5.MAP	C	T	0.73	-0.84	0.23	0.000316	DBP	C	0.8247	-0.126	0.0227	2.99e-08	Eur	757600	Ev18	Ev18
8	51769869	rs2392742	C	T	0.7443	0.804	0.75	0.8201	0.6769	upstream	RP11-139G7.1	S1	5.MAP	C	T	0.73	-0.84	0.23	0.000316	PP	C	0.825	-0.2049	0.0269	2.6e-14	Eur	738169	Ev18	Ev18
8	51769869	rs2392742	C	T	0.7443	0.804	0.75	0.8201	0.6769	upstream	RP11-139G7.1	S1	5.MAP	C	T	0.73	-0.84	0.23	0.000316	SBP	C	0.8249	-0.314	0.0396	2.28e-15	Eur	738169	Ev18	Ev18
8	51772411	rs985813	T	C	0.1929	0.1873	0.251	0.1789	0.3241	non_coding_transcript_exon	RP11-139G7.1	S1	1.SBP	C	T	0.8	-1.44	0.36	9.89e-05	DBP	C	0.8247	-0.1264	0.0227	2.62e-08	Eur	757600	Ev18	Ev18
8	51772411	rs985813	T	C	0.1929	0.1873	0.251	0.1789	0.3241	non_coding_transcript_exon	RP11-139G7.1	S1	1.SBP	C	T	0.8	-1.44	0.36	9.89e-05	PP	C	0.825	-0.2047	0.0269	2.8e-14	Eur	738169	Ev18	Ev18
8	51772411	rs985813	T	C	0.1929	0.1873	0.251	0.1789	0.3241	non_coding_transcript_exon	RP11-139G7.1	S1	1.SBP	C	T	0.8	-1.44	0.36	9.89e-05	SBP	C	0.8249	-0.3143	0.0396	2.15e-15	Eur	738169	Ev18	Ev18
8	51772411	rs985813	T	C	0.1929	0.1873	0.251	0.1789	0.3241	non_coding_transcript_exon	RP11-139G7.1	S1	2.DBP	C	T	0.8	-0.93	0.22	3.49e-05	DBP	C	0.8247	-0.1264	0.0227	2.62e-08	Eur	757600	Ev18	Ev18
8	51772411	rs985813	T	C	0.1929	0.1873	0.251	0.1789	0.3241	non_coding_transcript_exon	RP11-139G7.1	S1	2.DBP	C	T	0.8	-0.93	0.22	3.49e-05	PP	C	0.825	-0.2047	0.0269	2.8e-14	Eur	738169	Ev18	Ev18
8	51772411	rs985813	T	C	0.1929	0.1873	0.251	0.1789	0.3241	non_coding_transcript_exon	RP11-139G7.1	S1	2.DBP	C	T	0.8	-0.93	0.22	3.49e-05	SBP	C	0.8249	-0.3143	0.0396	2.15e-15	Eur	738169	Ev18	Ev18
8	51772411	rs985813	T	C	0.1929	0.1873	0.251	0.1789	0.3241	non_coding_transcript_exon	RP11-139G7.1	S1	5.MAP	C	T	0.8	-1.09	0.26	2.95e-05	DBP	C	0.8247	-0.1264	0.0227	2.62e-08	Eur	757600	Ev18	Ev18
8	51772411	rs985813	T	C	0.1929	0.1873	0.251	0.1789	0.3241	non_coding_transcript_exon	RP11-139G7.1	S1	5.MAP	C	T	0.8	-1.09	0.26	2.95e-05	PP	C	0.825	-0.2047	0.0269	2.8e-14	Eur	738169	Ev18	Ev18
8	51772411	rs985813	T	C	0.1929	0.1873	0.251	0.1789	0.3241	non_coding_transcript_exon	RP11-139G7.1	S1	5.MAP	C	T	0.8	-1.09	0.26	2.95e-05	SBP	C	0.8249	-0.3143	0.0396	2.15e-15	Eur	738169	Ev18	Ev18
8	51773611	rs55826462	G	T	0.2602	0.196	0.251	0.1789	0.3231	downstream	RP11-139G7.1	S1	2.DBP	T	G	0.72	-0.74	0.2	0.000214	DBP	T	0.8242	-0.1253	0.0228	3.96e-08	Eur	749338	Ev18	Ev18
8	51773611	rs55826462	G	T	0.2602	0.196	0.251	0.1789	0.3231	downstream	RP11-139G7.1	S1	2.DBP	T	G	0.72	-0.74	0.2	0.000214	PP	T	0.8246	-0.2044	0.027	3.87e-14	Eur	729907	Ev18	Ev18
8	51773611	rs55826462	G	T	0.2602	0.196	0.251	0.1789	0.3231	downstream	RP11-139G7.1	S1	2.DBP	T	G	0.72	-0.74	0.2	0.000214	SBP	T	0.8244	-0.3126	0.0398	3.97e-15	Eur	729907	Ev18	Ev18
8	51773611	rs55826462	G	T	0.2602	0.196	0.251	0.1789	0.3231	downstream	RP11-139G7.1	S1	5.MAP	T	G	0.72	-0.84	0.23	0.00033	DBP	T	0.8242	-0.1253	0.0228	3.96e-08	Eur	749338	Ev18	Ev18
8	51773611	rs55826462	G	T	0.2602	0.196	0.251	0.1789	0.3231	downstream	RP11-139G7.1	S1	5.MAP	T	G	0.72	-0.84	0.23	0.00033	PP	T	0.8246	-0.2044	0.027	3.87e-14	Eur	729907	Ev18	Ev18
8	51773611	rs55826462	G	T	0.2602	0.196	0.251	0.1789	0.3231	downstream	RP11-139G7.1	S1	5.MAP	T	G	0.72	-0.84	0.23	0.00033	SBP	T	0.8244	-0.3126	0.0398	3.97e-15	Eur	729907	Ev18	Ev18
8	51774576	rs16915506	A	G	0.2602	0.196	0.251	0.1789	0.3231	downstream	RP11-139G7.1	S1	2.DBP	G	A	0.72	-0.74	0.2	0.000214	DBP	G	0.8242	-0.1252	0.0228	4.14e-08	Eur	749338	Ev18	Ev18
8	51774576	rs16915506	A	G	0.2602	0.196	0.251	0.1789	0.3231	downstream	RP11-139G7.1	S1	2.DBP	G	A	0.72	-0.74	0.2	0.000214	PP	G	0.8246	-0.2045	0.027	3.78e-14	Eur	729907	Ev18	Ev18
8	51774576	rs16915506	A	G	0.2602	0.196	0.251	0.1789	0.3231	downstream	RP11-139G7.1	S1	2.DBP	G	A	0.72	-0.74	0.2	0.000214	SBP	G	0.8244	-0.3126	0.0398	3.98e-15	Eur	729907	Ev18	Ev18
8	51774576	rs16915506	A	G	0.2602	0.196	0.251	0.1789	0.3231	downstream	RP11-139G7.1	S1	5.MAP	G	A	0.72	-0.84	0.23	0.00033	DBP	G	0.8242	-0.1252	0.0228	4.14e-08	Eur	749338	Ev18	Ev18
8	51774576	rs16915506	A	G	0.2602	0.196	0.251	0.1789	0.3231	downstream	RP11-139G7.1	S1	5.MAP	G	A	0.72	-0.84	0.23	0.00033	PP	G	0.8246	-0.2045	0.027	3.78e-14	Eur	729907	Ev18	Ev18
8	51774576	rs16915506	A	G	0.2602	0.196	0.251	0.1789	0.3231	downstream	RP11-139G7.1	S1	5.MAP	G	A	0.72	-0.84	0.23	0.00033	SBP	G	0.8244	-0.3126	0.0398	3.98e-15	Eur	729907	Ev18	Ev18
8	51775471	rs7812888	A	G	0.2557	0.196	0.251	0.1789	0.3231	downstream	RP11-139G7.1	S1	2.DBP	G	A	0.73	-0.74	0.2	0.000218	DBP	G	0.8244	-0.1274	0.0227	2.06e-08	Eur	757600	Ev18	Ev18
8	51775471	rs7812888	A	G	0.2557	0.196	0.251	0.1789	0.3231	downstream	RP11-139G7.1	S1	2.DBP	G	A	0.73	-0.74	0.2	0.000218	PP	G	0.8248	-0.2047	0.0269	2.67e-14	Eur	738169	Ev18	Ev18
8	51775471	rs7812888	A	G	0.2557	0.196	0.251	0.1789	0.3231	downstream	RP11-139G7.1	S1	2.DBP	G	A	0.73	-0.74	0.2	0.000218	SBP	G	0.8245	-0.3148	0.0396	1.76e-15	Eur	738169	Ev18	Ev18
8	51775471	rs7812888	A	G	0.2557	0.196	0.251	0.1789	0.3231	downstream	RP11-139G7.1	S1	5.MAP	G	A	0.73	-0.84	0.23	0.00033	DBP	G	0.8244	-0.1274	0.0227	2.06e-08	Eur	757600	Ev18	Ev18
8	51775471	rs7812888	A	G	0.2557	0.196	0.251	0.1789	0.3231	downstream	RP11-139G7.1	S1	5.MAP	G	A	0.73	-0.84	0.23	0.00033	PP	G	0.8248	-0.2047	0.0269	2.67e-14	Eur	738169	Ev18	Ev18
8	51775471	rs7812888	A	G	0.2557	0.196	0.251	0.1789	0.3231	downstream	RP11-139G7.1	S1	5.MAP	G	A	0.73	-0.84	0.23	0.00033	SBP	G	0.8245	-0.3148	0.0396	1.76e-15	Eur	738169	Ev18	Ev18
8	51776485	rs4633069	A	T	0.7398	0.8055	0.749	0.8211	0.6769	downstream	RP11-139G7.1	S1	2.DBP	A	T	0.72	-0.74	0.2	0.000203	DBP	A	0.8244	-0.1271	0.0227	2.12e-08	Eur	757600	Ev18	Ev18
8	51776485	rs4633069	A	T	0.7398	0.8055	0.749	0.8211	0.6769	downstream	RP11-139G7.1	S1	2.DBP	A	T	0.72	-0.74	0.2	0.000203	PP	A	0.8248	-0.2048	0.0269	2.54e-14	Eur	738169	Ev18	Ev18
8	51776485	rs4633069	A	T	0.7398	0.8055	0.749	0.8211	0.6769	downstream	RP11-139G7.1	S1	2.DBP	A	T	0.72	-0.74	0.2	0.000203	SBP	A	0.8245	-0.315	0.0396	1.71e-15	Eur	738169	Ev18	Ev18
8	51776485	rs4633069	A	T	0.7398	0.8055	0.749	0.8211	0.6769	downstream	RP11-139G7.1	S1	5.MAP	A	T	0.72	-0.84	0.23	0.000313	DBP	A	0.8244	-0.1271	0.0227	2.12e-08	Eur	757600	Ev18	Ev18
8	51776485	rs4633069	A	T	0.7398	0.8055	0.749	0.8211	0.6769	downstream	RP11-139G7.1	S1	5.MAP	A	T	0.72	-0.84	0.23	0.000313	PP	A	0.8248	-0.2048	0.0269	2.54e-14	Eur	738169	Ev18	Ev18
8	51776485	rs4633069	A	T	0.7398	0.8055	0.749	0.8211	0.6769	downstream	RP11-139G7.1	S1	5.MAP	A	T	0.72	-0.84	0.23	0.000313	SBP	A	0.8245	-0.315	0.0396	1.71e-15	Eur	738169	Ev18	Ev18
8	51778368	rs1601193	C	G	0.7398	0.8055	0.749	0.8211	0.6769	intergenic	RP11-139G7.1	S1	2.DBP	C	G	0.72	-0.74	0.2	0.000208	DBP	C	0.8244	-0.1271	0.0227	2.19e-08	Eur	757599	Ev18	Ev18
8	51778368	rs1601193	C	G	0.7398	0.8055	0.749	0.8211	0.6769	intergenic	RP11-139G7.1	S1	2.DBP	C	G	0.72	-0.74	0.2	0.000208	PP	C	0.8248	-0.2049	0.0269	2.46e-14	Eur	738168	Ev18	Ev18
8	51778368	rs1601193	C	G	0.7398	0.8055	0.749	0.8211	0.6769	intergenic	RP11-139G7.1	S1	2.DBP	C	G	0.72	-0.74	0.2	0.000208	SBP	C	0.8246	-0.3152	0.0396	1.71e-15	Eur	738168	Ev18	Ev18
8	51778368	rs1601193	C	G	0.7398	0.8055	0.749	0.8211	0.6769	intergenic	RP11-139G7.1	S1	5.MAP	C	G	0.72	-0.84	0.23	0.000326	DBP	C	0.8244	-0.1271	0.0227	2.19e-08	Eur	757599	Ev18	Ev18
8	51778368	rs1601193	C	G	0.7398	0.8055	0.749	0.8211	0.6769	intergenic	RP11-139G7.1	S1	5.MAP	C	G	0.72	-0.84	0.23	0.000326	PP	C	0.8248	-0.2049	0.0269	2.46e-14	Eur	738168	Ev18	Ev18
8	51778368	rs1601193	C	G	0.7398	0.8055	0.749	0.8211	0.6769	intergenic	RP11-139G7.1	S1	5.MAP	C	G	0.72	-0.84	0.23	0.000326	SBP	C	0.8246	-0.3152	0.0396	1.71e-15	Eur	738168	Ev18	Ev18
8	51778490	rs1601194	A	T	0.1936	0.1859	0.251	0.1789	0.3231	intergenic	RP11-139G7.1	S1	1.SBP	T	A	0.8	-1.43	0.36	0.000105	DBP	T	0.8245	-0.1265	0.0227	2.55e-08	Eur	757599	Ev18	Ev18
8	51778490	rs1601194	A	T	0.1936	0.1859	0.251	0.1789	0.3231	intergenic	RP11-139G7.1	S1	1.SBP	T	A	0.8	-1.43	0.36	0.000105	PP	T	0.8249	-0.2047	0.0269	2.64e-14	Eur	738168	Ev18	Ev18
8	51778490	rs1601194	A	T	0.1936	0.1859	0.251	0.1789	0.3231	intergenic	RP11-139G7.1	S1	1.SBP	T	A	0.8	-1.43	0.36	0.000105	SBP	T	0.8247	-0.3144	0.0396	2.01e-15	Eur	738168	Ev18	Ev18
8	51778490	rs1601194	A	T	0.1936	0.1859	0.251	0.1789	0.3231	intergenic	RP11-139G7.1	S1	2.DBP	T	A	0.8	-0.92	0.22	3.55e-05	DBP	T	0.8245	-0.1265	0.0227	2.55e-08	Eur	757599	Ev18	Ev18
8	51778490	rs1601194	A	T	0.1936	0.1859	0.251	0.1789	0.3231	intergenic	RP11-139G7.1	S1	2.DBP	T	A	0.8	-0.92	0.22	3.55e-05	PP	T	0.8249	-0.2047	0.0269	2.64e-14	Eur	738168	Ev18	Ev18
8	51778490	rs1601194	A	T	0.1936	0.1859	0.251	0.1789	0.3231	intergenic	RP11-139G7.1	S1	2.DBP	T	A	0.8	-0.92	0.22	3.55e-05	SBP	T	0.8247	-0.3144	0.0396	2.01e-15	Eur	738168	Ev18	Ev18
[truncated: 1,085 more rows]

## Sheet: S9_GWtraits
Supplementary Data 9: GWAS Catalog traits for SNPs in Region for BP-related traits with GW significance (p<5E-08).
[truncated: 243 more rows]

[truncated: 4 more sheets: S10_Finemapping, S11_FuncAnalysis, S12_MappedGenes, S13_PRS]
