# Supplementary material for: Genome-wide association study meta-analysis of blood pressure traits and hypertension in sub-Saharan African populations: an AWI-Gen study
Source: Nat Commun. 2023 Dec 16;14:8376. doi: 10.1038/s41467-023-44079-0 (PMC10725455; doi:10.1038/s41467-023-44079-0)
Supplement: Supplementary file 6 — Source Data [file 41467_2023_44079_MOESM6_ESM.xlsx]

## Sheet: DataInfo
Transferability of Polygenic Risk Score (PRS) Models derived from continental African, an European and a Multi-ancestry GWAS to the AWI-Gen cohort.
Data	Pop	Phenos
African_MetaS2	African	SBP	DBP
Evangelou	European	SBP	DBP	PP
PAGE_Wojcik	Multi-ancestry	SBP	DBP	HTN
Afri 1 (UKBB)	African	SBP	DBP
Afri 2 (UGR)	African	SBP	DBP

## Sheet: Data
	PRSout_QUANTILES_2022-09-12
	SBP						DBP
	Quantile	Coef	CI.U	CI.L	Group	N	Quantile	Coef	CI.U	CI.L	Group	N
African	1	-2.53644	-0.673392	-4.39949	0	1023	1	-0.531629	0.563376	-1.62663	0	1023
	2	-0.50917	1.30024	-2.31857	0	1022	2	-0.260921	0.833704	-1.35555	0	1022
	3	-2.33851	-0.53726	-4.13975	0	1022	3	0.384464	1.47818	-0.70925	0	1023
	4	0.311782	2.11135	-1.48778	0	1022	4	0.0880746	1.18217	-1.00602	0	1022
	5	0	0	0	0	1023	5	0	0	0	0	1023
	6	-0.667014	1.13343	-2.46745	0	1022	6	-0.571234	0.522996	-1.66546	0	1022
	7	-1.5273	0.273638	-3.32823	0	1022	7	0.477496	1.57176	-0.61677	0	1022
	8	-0.560809	1.24004	-2.36166	0	1022	8	-0.12622	0.967614	-1.22005	0	1023
	9	-0.655168	1.14686	-2.45719	0	1022	9	-0.251284	0.843589	-1.34616	0	1022
	10	-0.895024	0.908719	-2.69877	0	1023	10	0.973075	2.07029	-0.124136	0	1023
African (UKBB)	1	-1.21585	0.584367	-3.01606	0	1023	1	-0.284578	0.809757	-1.37891	0	1023
	2	-1.30762	0.491641	-3.10688	0	1022	2	-0.275735	0.819011	-1.37048	0	1022
	3	-1.2672	0.532185	-3.06658	0	1022	3	-0.699445	0.394265	-1.79316	0	1023
	4	-0.317692	1.48128	-2.11667	0	1022	4	-0.392845	0.700907	-1.4866	0	1022
	5	0	0	0	0	1023	5	0	0	0	0	1023
	6	-1.5604	0.238442	-3.35923	0	1022	6	-0.0218599	1.07232	-1.11604	0	1022
	7	-1.76415	0.0357211	-3.56402	0	1022	7	-0.0528359	1.04125	-1.14692	0	1022
	8	-1.1134	0.686556	-2.91335	0	1022	8	0.393848	1.48808	-0.70038	0	1023
	9	0.804604	2.60539	-0.996184	0	1022	9	0.517822	1.61418	-0.578532	0	1022
	10	1.37294	3.17411	-0.428236	0	1023	10	0.807523	1.90344	-0.288394	0	1023
African (UGR)	1	-0.634833	1.60719	-2.87685	0	1023	1	-0.971751	0.123034	-2.06654	0	1023
	2	-0.63104	1.20308	-2.46516	0	1022	2	-1.06929	0.025309	-2.16389	0	1022
	3	-0.260662	1.54241	-2.06373	0	1022	3	-0.130811	0.963196	-1.22482	0	1023
	4	1.07431	2.87373	-0.725104	0	1022	4	-0.0581262	1.03596	-1.15221	0	1022
	5	0	0	0	0	1023	5	0	0	0	0	1023
	6	1.62251	3.42225	-0.177227	0	1022	6	-0.210664	0.883178	-1.3045	0	1022
	7	0.983878	2.78496	-0.817208	0	1022	7	-0.450343	0.643822	-1.54451	0	1022
	8	0.0338469	1.83887	-1.77118	0	1022	8	-0.61961	0.474227	-1.71345	0	1023
	9	1.38111	3.19008	-0.427854	0	1022	9	-0.479593	0.615369	-1.57456	0	1022
	10	2.54161	4.37405	0.70916	0	1023	10	0.527721	1.62444	-0.568995	0	1023
Evan	1	-1.43963	0.363486	-3.24274	0	1023	1	-0.915626	0.1777	-2.00895	0	1023
	2	0.333039	2.13343	-1.46735	0	1022	2	-0.497523	0.596363	-1.59141	0	1022
	3	-0.974808	0.825946	-2.77556	0	1022	3	-0.730775	0.362377	-1.82393	0	1023
	4	0.844735	2.64502	-0.955554	0	1022	4	0.611275	1.70486	-0.482307	0	1022
	5	0	0	0	0	1023	5	0	0	0	0	1023
	6	0.916542	2.71587	-0.882786	0	1022	6	0.768563	1.86188	-0.324754	0	1022
	7	1.01474	2.8147	-0.785221	0	1022	7	0.064487	1.15774	-1.02877	0	1022
	8	0.574292	2.37456	-1.22598	0	1022	8	-0.53398	0.558908	-1.62687	0	1023
	9	0.324879	2.12624	-1.47649	0	1022	9	0.664903	1.75851	-0.428702	0	1022
	10	2.05028	3.85116	0.249397	0	1023	10	0.644347	1.73821	-0.449516	0	1023
Page	1	-1.83501	-0.0286014	-3.64142	0	1023	1	-1.256	-0.154787	-2.35722	0	1023
	2	-2.21681	-0.414124	-4.01949	0	1022	2	-1.46992	-0.373738	-2.5661	0	1022
	3	-0.652707	1.14738	-2.45279	0	1022	3	-0.0704781	1.0233	-1.16425	0	1023
	4	-0.118377	1.68067	-1.91743	0	1022	4	0.121776	1.21424	-0.970692	0	1022
	5	0	0	0	0	1023	5	0	0	0	0	1023
	6	-0.129089	1.67045	-1.92863	0	1022	6	0.00255519	1.09603	-1.09092	0	1022
	7	0.951158	2.75079	-0.848474	0	1022	7	-0.164254	0.931167	-1.25967	0	1022
	8	0.63756	2.43959	-1.16447	0	1022	8	0.236554	1.33379	-0.860685	0	1023
	9	-0.44794	1.3617	-2.25758	0	1022	9	0.361503	1.4614	-0.738396	0	1022
	10	2.12249	3.93887	0.306117	0	1023	10	1.62258	2.73275	0.512409	0	1023
PRSout.summary		see PRSout.prsice for beta SE
	Phenotype	Set	Threshold	PRS.R2	Full.R2	Null.R2	Prevalence	Coefficient	Standard.Error	P	Num_SNP	Empirical-P
African_MetaRE2	SBP	Base	0.19565	0.000215176	0.17538	0.175203	-	2071.87	1397.81	0.138312	237037	0.858414
African_UKBBa	SBP	Base	0.15	0.000679632	0.175882	0.175203	-	334.643	115.337	0.00372251	70188	0.0542946
African_UGR	SBP	Base	0.0194001	0.00123183	0.176435	0.175203	-	7208.19	1844.71	9.38641e-05	49132	0.00239976
Evangelou	SBP	Base	5.005e-05	0.00137567	0.176337	0.175203	-	1324.83	353.29	0.000177837	10555	0.00149985
PAGE_Wojcik	SBP	Base	0.34725	0.00223907	0.17705	0.175203	-	2956.73	617.761	1.7235e-06	326601	9.999e-05
African_MetaRE2	DBP	Base	0.2143	0.000375474	0.124465	0.124136	-	2623.28	1339.55	0.0502192	252660	0.505849
African_UKBBa	DBP	Base	0.23	0.000618625	0.124755	0.124136	-	395.368	147.177	0.00723552	95370	0.10289
African_UGR	DBP	Base	0.00295005	0.000412287	0.124548	0.124136	-	1061.59	484.13	0.0283452	9795	0.266873
Evangelou	DBP	Base	0.0247001	0.0010889	0.12509	0.124136	-	4491.31	1346.26	0.000852532	61642	0.00669933
PAGE_Wojcik	DBP	Base	0.0358	0.00359972	0.127289	0.124136	-	1265.37	208.347	1.29702e-09	69071	9.999e-05

## Sheet: PRS_SBP-DBP
a. Polygenic risk score (PRS) stratification of SBP and DBP in the AWI-Gen cohort								L_95% = Coef - CI.L
								U_95% = CI.U-Coef
																			Y	SBP	DBP
	SBP								DBP										X	PRS Deciles
	Quantile	Coef	CI.U	CI.L	U_95%	L_95%	Group	N	Quantile	Coef	CI.U	CI.L	U_95%	L_95%	Group	N				African	Eur_Evan	Mixed_PAGE
African_Meta_Gurdasani	1	-2.53644	-0.673392	-4.39949	1.86305	1.86305	0	1023	1	-0.531629	0.563376	-1.62663	1.09501	1.09501	0	1023		SBP	1	-2.53644	-1.43963	-1.83501
	2	-0.50917	1.30024	-2.31857	1.8094	1.8094	0	1022	2	-0.260921	0.833704	-1.35555	1.09463	1.09463	0	1022			2	-0.50917	0.333039	-2.21681
	3	-2.33851	-0.53726	-4.13975	1.80125	1.80125	0	1022	3	0.384464	1.47818	-0.70925	1.09371	1.09371	0	1023			3	-2.33851	-0.974808	-0.652707
	4	0.311782	2.11135	-1.48778	1.79956	1.79956	0	1022	4	0.0880746	1.18217	-1.00602	1.0941	1.0941	0	1022			4	0.311782	0.844735	-0.118377
	5	0	0	0	0	0	0	1023	5	0	0	0	0	0	0	1023			5	0	0	0
	6	-0.667014	1.13343	-2.46745	1.80044	1.80044	0	1022	6	-0.571234	0.522996	-1.66546	1.09423	1.09423	0	1022			6	-0.667014	0.916542	-0.129089
	7	-1.5273	0.273638	-3.32823	1.80093	1.80093	0	1022	7	0.477496	1.57176	-0.61677	1.09427	1.09427	0	1022			7	-1.5273	1.01474	0.951158
	8	-0.560809	1.24004	-2.36166	1.80085	1.80085	0	1022	8	-0.12622	0.967614	-1.22005	1.09383	1.09383	0	1023			8	-0.560809	0.574292	0.63756
	9	-0.655168	1.14686	-2.45719	1.80202	1.80202	0	1022	9	-0.251284	0.843589	-1.34616	1.09487	1.09487	0	1022			9	-0.655168	0.324879	-0.44794
	10	-0.895024	0.908719	-2.69877	1.80374	1.80374	0	1023	10	0.973075	2.07029	-0.124136	1.09721	1.09721	0	1023			10	-0.895024	2.05028	2.12249
Evangelou	1	-1.43963	0.363486	-3.24274	1.80311	1.80311	0	1023	1	-0.915626	0.1777	-2.00895	1.09333	1.09333	0	1023		DBP	1	-0.531629	-0.915626	-1.256
	2	0.333039	2.13343	-1.46735	1.80039	1.80039	0	1022	2	-0.497523	0.596363	-1.59141	1.09389	1.09389	0	1022			2	-0.260921	-0.497523	-1.46992
	3	-0.974808	0.825946	-2.77556	1.80075	1.80075	0	1022	3	-0.730775	0.362377	-1.82393	1.09315	1.09315	0	1023			3	0.384464	-0.730775	-0.0704781
	4	0.844735	2.64502	-0.955554	1.80029	1.80029	0	1022	4	0.611275	1.70486	-0.482307	1.09358	1.09358	0	1022			4	0.0880746	0.611275	0.121776
	5	0	0	0	0	0	0	1023	5	0	0	0	0	0	0	1023			5	0	0	0
	6	0.916542	2.71587	-0.882786	1.79933	1.79933	0	1022	6	0.768563	1.86188	-0.324754	1.09332	1.09332	0	1022			6	-0.571234	0.768563	0.00255519
	7	1.01474	2.8147	-0.785221	1.79996	1.79996	0	1022	7	0.064487	1.15774	-1.02877	1.09325	1.09325	0	1022			7	0.477496	0.064487	-0.164254
	8	0.574292	2.37456	-1.22598	1.80027	1.80027	0	1022	8	-0.53398	0.558908	-1.62687	1.09289	1.09289	0	1023			8	-0.12622	-0.53398	0.236554
	9	0.324879	2.12624	-1.47649	1.80137	1.80137	0	1022	9	0.664903	1.75851	-0.428702	1.0936	1.0936	0	1022			9	-0.251284	0.664903	0.361503
	10	2.05028	3.85116	0.249397	1.80088	1.80088	0	1023	10	0.644347	1.73821	-0.449516	1.09386	1.09386	0	1023			10	0.973075	0.644347	1.62258
PAGE_Wojcik	1	-1.83501	-0.0286014	-3.64142	1.80641	1.80641	0	1023	1	-1.256	-0.154787	-2.35722	1.10122	1.10122	0	1023
	2	-2.21681	-0.414124	-4.01949	1.80269	1.80269	0	1022	2	-1.46992	-0.373738	-2.5661	1.09618	1.09618	0	1022
	3	-0.652707	1.14738	-2.45279	1.80009	1.80009	0	1022	3	-0.0704781	1.0233	-1.16425	1.09378	1.09378	0	1023		Using CI-Distance from Risk ratio		African		Eur_Evan		Mixed_PAGE
	4	-0.118377	1.68067	-1.91743	1.79905	1.79905	0	1022	4	0.121776	1.21424	-0.970692	1.09247	1.09247	0	1022				U_95%	L_95%	U_95%	L_95%	U_95%	L_95%
	5	0	0	0	0	0	0	1023	5	0	0	0	0	0	0	1023		SBP	1	1.86305	1.86305	1.80311	1.80311	1.80641	1.80641
	6	-0.129089	1.67045	-1.92863	1.79954	1.79954	0	1022	6	0.00255519	1.09603	-1.09092	1.09347	1.09347	0	1022			2	1.8094	1.8094	1.80039	1.80039	1.80269	1.80269
	7	0.951158	2.75079	-0.848474	1.79963	1.79963	0	1022	7	-0.164254	0.931167	-1.25967	1.09542	1.09542	0	1022			3	1.80125	1.80125	1.80075	1.80075	1.80009	1.80009
	8	0.63756	2.43959	-1.16447	1.80203	1.80203	0	1022	8	0.236554	1.33379	-0.860685	1.09724	1.09724	0	1023			4	1.79956	1.79956	1.80029	1.80029	1.79905	1.79905
	9	-0.44794	1.3617	-2.25758	1.80964	1.80964	0	1022	9	0.361503	1.4614	-0.738396	1.0999	1.0999	0	1022			5	0	0	0	0	0	0
	10	2.12249	3.93887	0.306117	1.81638	1.81638	0	1023	10	1.62258	2.73275	0.512409	1.11017	1.11017	0	1023			6	1.80044	1.80044	1.79933	1.79933	1.79954	1.79954
																			7	1.80093	1.80093	1.79996	1.79996	1.79963	1.79963
Check Formulas used																			8	1.80085	1.80085	1.80027	1.80027	1.80203	1.80203
SE for 95% CI= (upper limit – lower limit) / 3.92																			9	1.80202	1.80202	1.80137	1.80137	1.80964	1.80964
Calc without neg sig?																			10	1.80374	1.80374	1.80088	1.80088	1.81638	1.81638
																				U_95%	L_95%	U_95%	L_95%	U_95%	L_95%
#Use JT Code for Fig																		DBP	1	1.09501	1.09501	1.09333	1.09333	1.10122	1.10122
																			2	1.09463	1.09463	1.09389	1.09389	1.09618	1.09618
																			3	1.09371	1.09371	1.09315	1.09315	1.09378	1.09378
																			4	1.0941	1.0941	1.09358	1.09358	1.09247	1.09247
																			5	0	0	0	0	0	0
																			6	1.09423	1.09423	1.09332	1.09332	1.09347	1.09347
																			7	1.09427	1.09427	1.09325	1.09325	1.09542	1.09542
																			8	1.09383	1.09383	1.09289	1.09289	1.09724	1.09724
																			9	1.09487	1.09487	1.0936	1.0936	1.0999	1.0999
																			10	1.09721	1.09721	1.09386	1.09386	1.11017	1.11017
																		Check	Se[((CI.U-L)/2)/sqrtN]	African	Eur_Evan	Mixed_PAGE
																		SE_95%CI= (CI.U – CI.L)/ 3.92	1	0.950535	0.919956	0.921636
																			2	0.923166	0.918566	0.919737
																			3	0.919003	0.918752	0.918412
																			4	0.918145	0.918515	0.917883
																			5	0	0	0
																			6	0.918592	0.918025	0.918133
																			7	0.918844	0.918347	0.918179
																			8	0.918801	0.918507	0.919402
																			9	0.9194	0.919064	0.923283
																			10	0.920277	0.918818	0.926722
																			CL	African	Eur_Evan	Mixed_PAGE
																			1	1.86305	1.80311	1.80641
																			2	1.8094	1.80039	1.80269
																			3	1.80125	1.80075	1.80009
																			4	1.79956	1.80029	1.79905
																			5	0	0	0
																			6	1.80044	1.79933	1.79954
																			7	1.80093	1.79996	1.79963
																			8	1.80085	1.80027	1.80203
																			9	1.80202	1.80137	1.80964
																			10	1.80374	1.80088	1.81638

## Sheet: Figure 4a
Figure 4a
	SBP				DBP
FID/IID	African (UKBBa)	African (UGR)	European	Multi	African (UKBBa)	African (UGR)	European	Multi
AAA0A	-0.0355037585	-0.00195002313	0.00034617555	-0.00113272005	-0.0101101596	0.000177610921	8.49026341e-05	-9.58880797e-05
AAB0B	-0.0354851216	-0.00219519185	-0.000514007579	-0.000401383892	-0.0120429967	-0.000270454305	0.000101070699	0.000404330099
AAC0C	-0.0321334441	-0.00201321101	-0.000281204839	-0.000446017381	-0.0106822731	-0.00021832103	0.000201173573	0.00112660998
AAD0D	-0.0374072664	-0.00216580278	-6.71665102e-05	-0.000390817307	-0.011499668	-0.000325076305	1.39950228e-05	0.000134081702
AAE0E	-0.0348605113	-0.00214021457	-0.000140551913	-0.0009326854	-0.0111484195	-0.000167709909	0.000262356964	0.00059965768
AAG0G	-0.0331154359	-0.00207744621	-0.000181024829	-0.000586017847	-0.0113553929	-0.000477506182	-4.38452453e-05	0.00113707147
AAH0H	-0.032082726	-0.0021253613	5.7764802e-05	-0.000248595218	-0.0111300164	-0.000120688608	0.000102635508	0.000553809209
AAI0I	-0.0336484604	-0.00190998307	0.000623242497	-0.000453770552	-0.0104119211	7.43189239e-05	0.000200070559	-0.000509246386
AAJ0J	-0.0353236347	-0.00183891936	0.000509602793	-0.000107765225	-0.0104104984	-2.33798132e-05	6.85139971e-05	0.00179891243
AAK0K	-0.0337339771	-0.00185856953	-5.57666576e-05	-0.00089982316	-0.0100835238	-0.000223761773	0.000258254112	0.000257361706
AAL0L	-0.0348060663	-0.00208950487	0.000222984368	-0.000361942433	-0.011466924	-7.21781266e-05	9.55122833e-05	-0.000185581707
AAM0M	-0.0350601052	-0.00193161312	-0.000518601849	-0.00021104524	-0.010101054	-0.000428960777	0.00014052983	0.000107711216
AAN0N	-0.0332697246	-0.00205544543	0.000282434865	-0.000693429838	-0.0104450761	-0.000640601105	0.000164811625	3.68802001e-05
AAP0P	-0.0347476257	-0.00194888825	0.000662740365	-0.000395519599	-0.0120231297	2.20325013e-06	7.6293079e-05	0.000278452849
AAQ0Q	-0.0360987535	-0.00232851365	0.000176203179	-0.000536328846	-0.0124069742	-0.000313349006	0.000404539242	0.000961320873
AAR0R	-0.0313070267	-0.00180377895	0.000290846322	-0.000194052342	-0.0109616789	0.000337371521	0.000231949807	0.000356820462
AAS0S	-0.0362110896	-0.00204829928	0.000144842017	-0.000887193663	-0.0112830355	-0.000236594379	1.69783553e-06	-0.000239652542
AAT0T	-0.0364547979	-0.00179640533	0.000418242539	-0.00050091999	-0.0128716648	-0.000284783582	0.000241167843	0.000375607982
AAV0V	-0.0352861183	-0.00199167118	-0.000708421839	-0.000571280944	-0.010434338	-0.000146578637	5.31721847e-05	6.13984197e-05
AAW0W	-0.032470206	-0.00196751541	0.000472802741	-0.000201350539	-0.0104298191	-0.000132555346	0.000229696768	0.00106780221
AAX0X	-0.0339937753	-0.00192020123	-0.000542019618	-0.000437361336	-0.0107991491	0.000208955525	0.000117373861	-8.48014977e-05
AAZ0A	-0.0351383265	-0.00204671777	0.000125730263	-0.000399782809	-0.0108777283	-0.000275910062	0.000182211287	0.000247853984
AB0001	-0.0343034189	-0.00207370818	-0.000130073467	-0.00107551968	-0.011277889	-0.000426568554	0.000213064134	0.00119732768
AB0002	-0.0347945796	-0.00194848561	0.000512655098	-0.0010059232	-0.0114504221	-0.000122655769	6.97396225e-05	0.000530416419
AB0003	-0.0394468739	-0.00192418495	-0.000812538372	-0.000831085262	-0.01300701	-2.22629581e-05	-3.2374041e-05	0.00020200859
AB0005	-0.033087969	-0.00185294963	6.63761251e-05	-0.000672482071	-0.0114068283	-5.92526953e-05	3.78308324e-05	0.00109757694
AB0009	-0.0307807339	-0.00198926995	0.000801518196	-0.000366631756	-0.010123648	-0.000148064334	0.000200977253	-0.000279252046
AB0010	-0.0365168167	-0.00209245286	-0.00172693036	-0.000624399333	-0.0130503792	-0.000458801432	-7.72882126e-05	0.00039369893
AB0011	-0.0314731341	-0.00187431372	-0.000750361636	3.85592971e-07	-0.0106855179	-0.000369166867	6.63268254e-05	3.26469792e-05
AB0012	-0.0365003406	-0.00190553093	-0.000304996922	-0.000441302415	-0.011347699	-0.000321664152	8.69980078e-05	0.000415908197
AB0013	-0.0346772719	-0.00201384503	-0.000122630703	-0.000742185805	-0.0105010155	-6.03782593e-05	0.000138090912	0.000415060596
AB0014	-0.0336801187	-0.00197053263	-0.000558315213	-0.00105211423	-0.011851204	-0.00039443198	4.89774532e-05	0.000305491575
AB0015	-0.034977036	-0.00205896009	0.00117554078	-0.00122820702	-0.0118948585	-3.01073956e-05	0.000263313974	-0.000372899217
AB0016	-0.0348475647	-0.00188484603	0.00075208744	-0.000385275099	-0.0117110591	-0.000200676403	0.000235018626	0.000795035978
AB0017	-0.0311041062	-0.00175402691	0.00143390407	-0.000508676453	-0.0102234122	-1.5245755e-05	0.000223031504	0.00071473259
AB0018	-0.0349674182	-0.00183397666	8.68908506e-05	-7.60522038e-05	-0.0122830549	-9.18275983e-05	0.000179520752	0.00109121615
AB0019	-0.0345120588	-0.00194565929	0.00143148583	-0.000561878228	-0.0116757066	-0.000275870989	0.00033925408	0.000660419426
AB0020	-0.0323089285	-0.00190024531	-0.000390153998	-0.000455937891	-0.0102316417	-6.50276799e-05	-5.16010516e-05	0.000872117602
AB0021	-0.0319617797	-0.00180902394	-0.000938964194	-0.00106546864	-0.00943355262	-0.000168312225	-6.46455636e-05	-0.000379716242
AB0022	-0.0361832208	-0.00208799583	-0.000333299426	-0.000351520386	-0.0118915167	-0.000444556708	0.00013038025	0.0015664479
AB0023	-0.0344634703	-0.00206101798	9.35085674e-05	-0.000332648783	-0.0113512806	-0.000313748481	8.53031952e-05	0.00106897958
AB0024	-0.0317702197	-0.00196485889	0.000134787582	-0.000364696306	-0.0107315721	-0.000343196282	0.000196755754	0.000563637367
AB0025	-0.0369432098	-0.00203261043	0.00104086053	-0.000455786037	-0.0120705078	-0.000826271111	0.000190364819	0.000503951325
AB0026	-0.0376469129	-0.00188447982	0.000210581045	-0.000605533233	-0.0119762073	-2.41080031e-05	9.40316667e-05	0.000972360479
AB0027	-0.0342996031	-0.00205966445	-0.000153031739	-0.000815705444	-0.0110244543	-0.000141799448	0.000177127903	0.000504649204
AB0028	-0.0333748811	-0.00187411178	-0.000994622692	-0.00083778062	-0.0105914428	-7.61273563e-05	3.92107848e-05	0.000352540735
AB0030	-0.0325939998	-0.00193696178	0.00017747272	-0.000726799504	-0.0101184324	2.10895584e-05	0.000114395347	0.0014277071
AB0031	-0.0372605174	-0.00201992735	-0.000245110613	-0.000781252082	-0.0120615748	-8.6026462e-05	0.00013985445	0.000642526138
AB0032	-0.035343716	-0.00209030657	0.000689431549	-0.000553620706	-0.0130212272	-0.000125981497	2.70198819e-05	0.000708033762
AB0033	-0.0352335661	-0.00199157621	0.000534718852	-0.000396214347	-0.0121253413	-0.000279473383	-1.77768507e-05	0.000732974697
AB0034	-0.0342831516	-0.00201682993	-0.00030840048	-0.000640411872	-0.0102015216	0.000135910733	-7.90198313e-05	-0.000110812927
AB0037	-0.0390689212	-0.00178354199	0.00119776006	-0.00061885602	-0.0133020804	0.000352390195	0.000314763308	0.000921596741
AB0038	-0.0370754112	-0.00182004842	0.000770428665	-0.000693341433	-0.0123382425	0.00012025612	9.01610587e-05	0.000413257874
AB0039	-0.0345374044	-0.00195377659	-0.000230386115	-0.000810618348	-0.00960560394	0.000235996952	-3.29387462e-05	-0.000160450354
AB0043	-0.0346651982	-0.00211747392	-0.000467015632	-0.0012513012	-0.0112870181	-0.000414431116	0.000134503556	0.000871785414
AB0044	-0.0350514753	-0.00202026795	-0.000601532491	-0.000714403886	-0.0118210663	-0.000653257259	7.6263067e-05	0.000419019585
AB0045	-0.0360183846	-0.00181055725	-0.000198410748	-0.000563069794	-0.0111649028	-2.52558367e-05	0.000239813893	0.000374183526
AB0047	-0.0343899501	-0.0017640686	-0.000146704602	-0.000617981557	-0.0118201587	0.000131816218	0.000119127675	-0.000335725217
AB0049	-0.0337077792	-0.00199400348	-0.000893961826	-2.78897957e-05	-0.010278569	-0.000190683126	6.52983059e-05	0.000625662636
AB0050	-0.0375893044	-0.00181994086	-0.000874317108	-0.000890518623	-0.0119953583	-9.30334308e-05	5.40300148e-05	-0.000124294013
AB0051	-0.0365590557	-0.00173075544	0.000304202509	-0.000953686829	-0.0119866834	-0.000135028509	4.76937771e-05	-0.000607050746
AB0052	-0.0335670227	-0.00197306419	-0.000770011092	-0.000111933907	-0.0117573811	-3.22637417e-05	-3.35250316e-05	0.000826754887
AB0053	-0.0349782037	-0.00202237157	0.000315187115	-0.000664249125	-0.0121270901	1.31688106e-05	2.16843738e-05	-3.73859138e-05
AB0054	-0.0349567835	-0.00175450542	7.99722866e-05	-0.000804665837	-0.0120984707	0.000431328018	0.000252469085	0.000749296488
AB0055	-0.0359349773	-0.00195697948	0.00102283984	-0.000906119017	-0.0121001022	-0.000335942301	0.000181380085	-0.000978705262
AB0056	-0.0362167485	-0.00172786156	0.000593754103	-0.000551433234	-0.0118160148	-0.000123598568	8.02270851e-05	-0.000614000675
AB0057	-0.0342837736	-0.00203880076	-0.000459359784	-0.000788621423	-0.0112853915	0.000111625814	2.99041135e-05	0.000212660032
AB0058	-0.0331706893	-0.00193960542	0.000664332821	-0.000370950793	-0.0112464243	-0.000442150981	7.65101942e-05	2.81853151e-05
AB0059	-0.0336334608	-0.00189827476	-0.000794648704	-0.000495639474	-0.0107848821	-0.00043760031	0.000118706696	0.00084763075
AB0060	-0.0321816665	-0.00179684437	2.06296128e-06	-0.0003674384	-0.0106665498	1.72997208e-05	0.000133609224	0.000115847357
AB0061	-0.0315728497	-0.00202822077	0.000147806727	-0.000550623835	-0.0111924365	-0.000469765322	8.89216696e-05	0.000670745063
AB0062	-0.0337715741	-0.00206512663	0.000648244866	-0.00102882982	-0.0113390445	-4.59220822e-05	9.97385094e-05	-0.000892972127
AB0063	-0.0351582725	-0.00200184161	0.0016779685	-0.000602250454	-0.0109944955	-0.000327394644	0.000116143343	-0.000387134292
AB0064	-0.0355142082	-0.00192072963	-0.000308064147	-0.000252735707	-0.0122019502	-0.00013073296	0.000237565451	0.000874088641
AB0065	-0.031716209	-0.00178610784	-0.000503997396	-0.000731075508	-0.0108765489	-2.3393949e-05	0.000134897307	0.000636485256
AB0066	-0.0349840785	-0.00192283799	-0.000172574651	-0.000464910203	-0.0116921385	-0.000286521001	7.55432953e-05	0.000354658022
AB0067	-0.0354171389	-0.00191337842	-0.000140882716	-0.000525886258	-0.0117957291	-0.0001939956	0.000263789594	0.000654871442
AB0068	-0.0357388423	-0.00180564487	-0.000237964668	-0.000472652203	-0.0125845421	-0.000273622434	0.000231950773	0.00114747408
AB0069	-0.0338300326	-0.00188531021	-0.000514748976	-0.00116260042	-0.0126347797	0.000289386728	0.000116680986	-0.000658297419
AB0070	-0.0322090544	-0.0019761975	-0.000404840598	-0.000750210581	-0.0104034229	0.0001787393	2.45472212e-05	0.000305487854
AB0071	-0.0356687566	-0.00194927445	9.60357636e-05	-0.000435418394	-0.011445703	-0.000351907879	0.000234822166	5.71766581e-05
AB0072	-0.030923581	-0.00195940463	0.000270000709	-0.000695616763	-0.0101037754	-0.000261617309	0.000149549655	0.000142476683
AB0073	-0.0354693459	-0.00189477789	-0.0016195137	-0.000855714397	-0.0115420672	9.13242394e-05	1.29387134e-05	-0.000810750815
AB0074	-0.0348056683	-0.0018486449	-9.27190905e-05	-0.000833729196	-0.0111025062	-0.000389908856	0.000108350121	0.000203556982
AB0077	-0.0346643102	-0.00199292401	6.16137308e-05	-0.000933768665	-0.0126531354	-0.000547287154	0.000171245255	0.000271337733
AB0079	-0.0369624436	-0.00185708611	0.000562717473	-0.000384621158	-0.0122381793	9.91341715e-05	0.000124666778	0.000649574804
AB0080	-0.0341847419	-0.00192558164	-6.21451933e-05	-0.000808151025	-0.0114843118	4.79850066e-05	0.000149506008	8.78985826e-06
AB0081	-0.0315101986	-0.00181531692	0.000893439837	-0.000331879896	-0.00973551142	2.52561945e-05	0.000226577648	0.000600804338
AB0083	-0.0345582318	-0.00176335925	0.000391814306	-0.000777862564	-0.0106134889	0.000179418436	0.000254153168	0.000600376765
AB0084	-0.0354919818	-0.0018732687	-0.000148760499	-0.000320250624	-0.0124049671	-0.000203855129	-8.08536684e-05	0.000220859566
AB0085	-0.033934254	-0.00224370422	-0.000174750594	-0.00033949189	-0.0115289605	-0.000553263215	0.000164403458	0.000478736009
AB0086	-0.0336234357	-0.00181154815	0.000777753001	-0.000826066105	-0.0115144021	-0.000516224041	5.24319386e-05	0.00135097775
AB0087	-0.0362285236	-0.0019268106	0.000366296304	-0.000427012825	-0.0123555928	8.35751904e-05	0.00032500389	0.000116368163
AB0088	-0.0356702623	-0.00187931857	-0.0003784668	-0.000491520458	-0.0138529674	5.86698106e-05	0.000228158044	-0.000397056874
AB0089	-0.034101978	-0.00214616785	-0.000873140692	-0.000500501454	-0.0108315554	-0.000214143061	9.35685085e-05	0.00120964958
AB0090	-0.0344674203	-0.00196309171	-0.000610458789	-0.00102275194	-0.0118284507	0.000240543831	0.000115985688	0.00108497501
AB0091	-0.0354400598	-0.00190796612	0.000484924958	-0.000990547025	-0.012116314	-2.72932032e-05	0.000230645501	0.00080304262
AB0092	-0.0340672841	-0.00189059361	0.000532182182	-0.000566476031	-0.0108849487	-8.42110459e-05	0.00029728853	0.000306526882
AB0093	-0.0321663835	-0.00171005831	0.000332243764	-0.000948640269	-0.0103301937	6.86002348e-05	0.000124489796	6.03078492e-05
AB0094	-0.0367633038	-0.00203299736	0.000192942443	-0.00040862602	-0.0110814669	0.000348173978	6.12940821e-05	0.000342641003
AB0096	-0.0338415467	-0.00187493609	0.000435772104	-1.44927669e-05	-0.0113593323	0.000218948547	0.000134362253	0.00164987553
AB0097	-0.0340058006	-0.00196923414	0.000436744001	-0.000747574465	-0.0124487391	-0.000550307164	3.6299409e-05	-0.000392989971
AB0098	-0.0334897755	-0.00213980207	0.000943031739	-0.000526649761	-0.0105857555	-0.000614728076	0.000191210833	0.000489509225
AB0099	-0.035216659	-0.0019965912	4.67432076e-05	-0.000865680178	-0.0122778133	-0.000537188988	0.000193758304	-0.000169792069
AB0100	-0.0349131863	-0.00203463566	-0.000942202038	-0.000236422804	-0.0110755149	-0.000450269182	0.000156184741	0.00131822781
AB0101	-0.0365343708	-0.00185449895	0.000773233816	-0.000869541506	-0.0117921966	0.000195250804	0.000131729473	-0.000264099045
AB0102	-0.0356726594	-0.0019362432	0.000612369255	-0.0011835836	-0.012764303	-0.000489174286	0.000238572045	1.67596068e-05
AB0103	-0.0367205691	-0.00188491013	0.00030439673	-0.000360357995	-0.0110678487	-0.000530463949	0.000242803303	0.000558578128
AB0104	-0.0372259685	-0.00180308917	0.000285173613	-0.000632116498	-0.0115448645	0.00057365644	0.00015566223	0.000679509825
AB0105	-0.0342529171	-0.0020112801	0.000376541923	-0.00108653359	-0.0110017898	-0.000608303605	0.000102788543	0.000857165687
AB0106	-0.0360473108	-0.00186787576	3.12702496e-05	-0.000802769213	-0.0124413167	-7.56959801e-05	0.000122333788	-2.3134576e-05
AB0107	-0.0320892799	-0.00173615258	-1.77183393e-05	-0.000556666164	-0.0103281789	0.000130898206	-4.76741804e-05	0.00124933911
AB0108	-0.0351798008	-0.0020454956	-0.000211036714	-0.000642631053	-0.0121530099	0.000211330814	5.63598066e-05	0.000921866341
AB0109	-0.030554522	-0.00189795725	-5.66817095e-05	-0.00101009853	-0.0102929328	-7.02769755e-05	8.83407314e-05	-0.000173047692
AB0110	-0.0330916712	-0.00201434016	-6.21273745e-06	-0.000208692587	-0.0108290178	-0.000444601199	0.000279941271	0.000583310068
AB0111	-0.0341578954	-0.00194179267	0.000551653245	-0.000318240537	-0.0110816286	-0.000101305562	-3.0003222e-05	0.000593553495
AB0112	-0.0344743066	-0.00197635151	0.000453742302	-0.000567103941	-0.0122451292	-0.000261067427	0.000198366668	-0.000222906273
AB0113	-0.0352086135	-0.00181615989	-0.000776036672	-0.000511158099	-0.0117269073	-0.000159393314	0.00010952789	0.00121659048
AB0114	-0.0363883672	-0.00196379304	-0.000675165047	-0.000338705651	-0.0113322242	2.62270102e-05	8.49008721e-05	0.000649842502
AB0115	-0.0318887316	-0.00172945313	-0.000597599912	-0.000982248431	-0.0106425452	0.000235488234	0.000105122319	0.000129928962
AB0116	-0.0352532972	-0.00202848288	0.000322801948	-0.00123132596	-0.0117870663	-0.000392838248	0.000200069076	-0.000448619234
AB0117	-0.0360693604	-0.00174286846	-9.09585099e-05	-6.77794174e-06	-0.012547974	0.000313628977	0.000152007043	0.00159766801
AB0118	-0.0351764851	-0.00195147071	0.000218529884	-5.0192882e-05	-0.0111263216	-0.000602390087	8.31019138e-05	0.000855997058
AB0120	-0.0361084701	-0.00180425227	-0.000230979869	-0.00120248264	-0.0119661863	7.52907116e-05	-1.79692449e-05	0.000464812928
AB0121	-0.0331794697	-0.00211812995	-0.000605596916	-0.000537738266	-0.0110603472	0.000201838095	-6.41616209e-05	0.00101100553
AB0122	-0.0337549126	-0.0018227293	0.00024201871	-0.000450967562	-0.0114869799	-2.81740919e-05	0.000154227766	4.91792395e-05
AB0123	-0.03523851	-0.00183879227	0.00089956016	-0.000195921423	-0.0114520018	3.87565579e-05	0.00028097333	0.000740917681
AB0124	-0.0366653435	-0.00197315712	0.000465415205	-0.000526162186	-0.0125376983	6.9801465e-05	-8.16044287e-05	0.00123312507
AB0125	-0.0366397839	-0.00199884332	7.89554293e-05	-0.000469703489	-0.0119051811	-9.94987958e-05	4.407404e-06	0.00146203233
AB0126	-0.036280959	-0.00199262606	0.000166970588	-0.00060239614	-0.0113794038	-0.000381083662	0.000127208851	-0.000828350828
AB0127	-0.0378475953	-0.00211690013	0.000232186126	-0.000745208359	-0.0125463233	-0.000913660616	3.54994643e-05	0.000259722975
AB0128	-0.0339448052	-0.00187286827	-0.000511176416	-0.000680985748	-0.0107341355	8.21400776e-05	0.000145256776	0.000499606376
AB0129	-0.0393174819	-0.00211702834	-0.000464930603	-0.000603138928	-0.0131752166	-0.000601072159	0.000157924921	1.02457833e-06
AB0130	-0.0334033358	-0.00214544979	0.000440870007	-0.000686307506	-0.0109303435	-0.000617281965	-6.08231175e-05	0.00161996034
AB0131	-0.0337033728	-0.00183842106	0.000318079067	-0.000542057701	-0.0120832665	-0.000315122368	5.79262485e-05	0.00164840944
AB0132	-0.0360129941	-0.00195943246	0.000599403836	-0.000367639717	-0.0118891067	-0.000231519077	0.000153604675	0.000189073727
AB0133	-0.0328892112	-0.00190863673	8.13058199e-05	-0.000672349247	-0.0113455836	0.000163986131	8.51492192e-05	0.000503026034
AB0134	-0.0367369591	-0.00199456629	0.000254959735	-0.000594581613	-0.0123381862	-0.000362115626	1.25349875e-06	2.71620724e-05
AB0135	-0.0393402663	-0.00198454319	0.00100469919	-0.000512713769	-0.0124341766	-8.37973144e-05	0.000100210239	-0.000190121573
AB0136	-0.0377995685	-0.00192881906	-0.000506612271	-0.000757212228	-0.0127398107	0.000147955172	2.25867072e-05	9.69503895e-05
AB0137	-0.0321024438	-0.00199189182	-0.000518138323	-0.00037663699	-0.0108427038	-0.000377684252	0.000102757344	9.80338536e-05
AB0138	-0.0307994709	-0.00190223626	8.96194153e-05	-0.000885551716	-0.00894778013	-6.85778086e-05	0.000170773174	-0.000146784504
AB0139	-0.0301092568	-0.00192341539	-0.000919485274	-0.000905076511	-0.00914229195	0.000125122235	8.55165238e-05	-0.000123955929
AB0140	-0.0326684923	-0.00208152374	0.000627451445	-0.000527063531	-0.0110417405	-0.000309590074	0.000118865244	0.000560206634
AB0141	-0.0331024087	-0.00193061449	0.000365440507	-0.000591580067	-0.0113257081	1.50429638e-05	0.000110752538	0.000712008001
AB0142	-0.0349776253	-0.00193951259	-0.000231984132	-0.000757834434	-0.0115665454	0.000532723194	8.07465883e-05	0.000330556813
AB0143	-0.0350229977	-0.00190302989	0.000397982708	-0.000282353636	-0.0115828075	-0.000660302344	0.000177074202	0.000423784441
AB0144	-0.032238416	-0.00181820846	-0.000504940077	-0.000790427908	-0.0103791077	-0.000377431663	7.71285484e-05	-0.000850904371
AB0145	-0.034314099	-0.00202962364	0.000896963524	-0.000250777306	-0.01144165	4.76328229e-07	0.000183361854	0.00020050508
AB0146	-0.0377819913	-0.00193701416	0.000333217194	-0.000677720877	-0.0119276169	0.000276126847	0.000161205668	0.000680970414
AB0147	-0.033869389	-0.00200820794	0.000570206815	-0.000372322608	-0.0105892504	-0.000172606387	0.000124937698	0.000431394666
AB0148	-0.035813463	-0.00203853163	0.000143224342	-0.000990399848	-0.0120562065	-0.000518674337	0.000177977022	-1.11380717e-05
AB0149	-0.0374457517	-0.00179665614	-0.000138612032	-0.000957869165	-0.0122278328	-1.41501184e-05	-4.41633675e-06	-0.00031510856
AB0150	-0.0343414949	-0.00180759973	-0.00107692251	-0.000342017852	-0.0114193347	0.000354187893	0.000212296294	-0.000188106671
AB0151	-0.0340914783	-0.00186349171	0.000596760539	-0.000563178287	-0.0115090934	-0.000405247701	6.98110024e-05	0.000231890835
AB0152	-0.0353699804	-0.00180618794	-8.02977276e-05	-0.00049983764	-0.0116260106	-1.5351804e-05	0.000114424548	7.19590783e-06
AB0153	-0.0344997273	-0.00197446691	0.000299209615	-0.000533589936	-0.0114605729	-0.00072494849	5.3891522e-05	0.000560611922
AB0154	-0.0388564537	-0.00180706788	0.000968757265	-0.000580234219	-0.0126491399	-9.37002629e-05	0.000135614811	0.000132156055
AB0155	-0.0363958301	-0.00189600925	0.000105933958	-0.00121221182	-0.0115352158	0.000107441039	0.000171333152	-0.000183985178
AB0156	-0.0360958336	-0.00177042835	0.000584818331	-0.000361403371	-0.011894033	-0.000180886566	0.000100894	0.000519853042
AB0157	-0.0346217834	-0.00180276662	5.37114691e-05	-0.000829688514	-0.0116454022	-0.000331149781	0.000133761201	0.000557130912
AB0158	-0.0345391467	-0.0019145575	9.03122276e-06	-0.000393355	-0.0112467889	-0.000335986729	0.000128966581	0.000384073449
AB0159	-0.0342914785	-0.00205249984	-0.000489564188	-0.000906927618	-0.0124411395	-0.000404588259	0.000233611683	-0.00023231194
AB0160	-0.0336487622	-0.00191461085	-0.000489700854	-4.61948984e-05	-0.0110573422	0.00015652908	3.32954701e-05	0.00140071296
AB0161	-0.0362199987	-0.00177503445	-6.95587414e-05	-0.00100495491	-0.0127929613	-0.000226513754	8.07502673e-05	0.000314915273
AB0162	-0.0362973905	-0.00193385849	-0.000238000238	-0.000668596194	-0.0136117601	-0.000221005508	8.71655361e-05	0.000826928935
AB0163	-0.0380509648	-0.00196315269	-0.000788116255	-0.000356711642	-0.0127005269	-0.000240845907	-6.71912008e-05	0.00148382897
AB0164	-0.0363023969	-0.00212443095	0.000415204446	4.92717411e-05	-0.0130220534	-0.000186709062	1.27286293e-05	0.00122631763
AB0165	-0.0310541126	-0.00190586442	0.000235265235	-0.000752537668	-0.0104052128	-0.000192625478	0.000242208741	-0.000205740502
AB0166	-0.0369196993	-0.00211338837	-0.000150618232	-0.000311432148	-0.0102068961	-0.000215116939	9.63302587e-05	0.00100034111
AB0167	-0.0337067229	-0.00186760565	0.000360867597	-0.000303721294	-0.0113237976	0.00054094	0.00013187015	-8.9445708e-05
AB0168	-0.0318244677	-0.00187876404	0.000277987445	-0.000380606479	-0.0108015717	-0.00037455434	5.71811099e-05	0.000490784745
AB0169	-0.0365794188	-0.00201436915	-0.000802148313	0.000108945167	-0.0114380584	-0.00054507241	0.0002108035	-0.000770754464
AB0170	-0.0300191184	-0.0019637362	0.000233316673	-0.0006505268	-0.0100349726	-0.000351254297	-4.57519552e-05	-0.000327760237
AB0171	-0.0304817774	-0.00185000735	-0.000342766461	-0.000621075851	-0.00999707135	-0.000161359242	7.39846137e-05	0.00114306528
AB0172	-0.0354470202	-0.00204129244	0.000115490998	-0.000965117818	-0.0110942638	-0.000337455604	0.000221812368	0.000362656782
AB0173	-0.0364666864	-0.00188256929	0.000649771002	-0.000166773771	-0.0123062075	-0.000142434264	0.000184757441	0.000841090131
AB0174	-0.0323963003	-0.00198362741	0.000573622258	-0.000590897139	-0.0101249144	-0.000254609286	2.69705423e-05	0.000468285698
AB0175	-0.0344998575	-0.00204853991	0.000318878018	-0.000604530839	-0.0108846946	-0.000441526192	0.000138865676	-0.00043505512
AB0176	-0.0346509774	-0.00199353738	-8.86729053e-05	-0.00032829328	-0.012375689	-0.000310951395	0.000154850718	0.000243547984
AB0177	-0.0361069581	-0.00187776286	0.000434585505	-0.000388487991	-0.0120176051	-2.29450066e-05	0.000148722462	0.000701029849
AB0178	-0.0349829762	-0.00193368072	0.000301360254	-0.000801571924	-0.0109757591	-0.0003131337	9.74789813e-05	3.14358515e-05
AB0179	-0.033032279	-0.00188923278	-0.000597159363	-0.000240533562	-0.011566812	0.00010621115	0.000139263297	0.000327045133
AB0180	-0.0338937718	-0.00204863302	0.000145116059	-0.000162772279	-0.010934302	3.58503318e-06	0.00019413078	0.00136138763
AB0181	-0.0345029384	-0.00180246403	-0.000210431075	-0.000821437258	-0.0114332828	-0.000165100989	0.000161289675	-0.000195002003
AB0182	-0.0339508252	-0.00198578349	-0.000284694458	-0.000274394057	-0.0105086383	0.000252171389	7.47553319e-05	0.000600137163
AB0183	-0.036592235	-0.00203695109	-0.000435212418	-0.000510074192	-0.010541296	-0.000545672454	0.00014863907	-4.86331811e-05
AB0184	-0.0382832709	-0.00195418983	-0.000567498816	-0.000720681385	-0.0136138814	0.000178226594	-1.27510464e-05	-0.000532578566
AB0185	-0.0335539788	-0.00202541473	-0.000204312371	-0.000472286443	-0.0118512413	-0.000486552714	8.99177437e-05	0.000449393728
AB0186	-0.0352993202	-0.00200039309	-1.33254382e-05	-0.000597009699	-0.0103174579	-0.000209033654	0.00018546394	-0.000349452893
AB0187	-0.0335966321	-0.00201447329	0.00164903837	8.38128825e-05	-0.0130870997	-6.23286549e-05	0.000226493455	-0.000203457775
AB0188	-0.0378823383	-0.00183042818	-0.000678680762	-0.000418391611	-0.0125342863	1.55260265e-05	-2.23201744e-05	0.00119447365
AB0189	-0.0352863627	-0.00186787827	-0.000691825398	-0.000743061256	-0.0112249252	6.30623175e-05	-3.50695729e-05	7.45535311e-05
AB0190	-0.03322561	-0.00193270919	-0.000249604495	-0.000590209766	-0.010908694	-0.000113094072	1.89555494e-05	0.000114635671
AB0191	-0.0338586619	-0.00145806137	-0.000370892191	-0.00111760717	-0.0124924209	4.31157815e-05	0.000113438373	-0.000687790361
AB0192	-0.0321255461	-0.00190188573	-0.000654371626	-0.000999247771	-0.010685643	0.000166278061	4.82656275e-05	-0.00129316599
AB0193	-0.0354706404	-0.00188800691	0.000463482471	-0.000528002461	-0.0111486937	0.000452541156	0.000228421358	-0.000421323182
AB0194	-0.0338808038	-0.00207435169	0.000419619415	-0.000894677783	-0.0125034374	-0.000232605876	0.000216431167	0.000101892224
AB0195	-0.0358716684	-0.00183553325	-0.000480087678	-0.000275308213	-0.0116381268	-9.65871894e-05	-6.28647706e-05	0.000824764066
AB0196	-0.0350985743	-0.00181035442	0.000900068646	-0.000552742853	-0.0122558249	0.000107704958	6.13914183e-05	-2.95736829e-05
AB0197	-0.0322935715	-0.00183561946	-0.000998528382	-0.000833145978	-0.0107205846	0.000226230395	0.000254918879	-0.000104208364
AB0198	-0.0322595871	-0.00212002559	-0.000338462856	-0.000618563868	-0.0124618003	-0.000435454945	5.12460332e-05	0.00050640741
AB0199	-0.032776433	-0.00235904916	0.00108033633	-0.000374757877	-0.010078688	-0.000167212858	0.00033867198	0.000168376857
AB0200	-0.0341027632	-0.00166928161	2.53678337e-05	-0.000873001902	-0.0125264775	0.00040541012	0.000187646105	-0.000823598517
AB0201	-0.0336391668	-0.00201219957	-0.000146553015	-0.000564466581	-0.0115414207	-0.0004921128	-8.97978375e-06	0.000579506474
AB0202	-0.0361217325	-0.00195678888	-0.000373706023	-0.000410784819	-0.0136584715	-9.23833109e-05	0.000140548807	0.000493389581
AB0203	-0.0333733756	-0.00198218933	0.000247115111	-0.00109570633	-0.0108564629	-0.000263353047	0.000141166737	0.000594333205
AB0204	-0.0344382856	-0.00210044407	-0.000539063673	-0.000331657975	-0.0108069746	7.321495e-05	4.22742314e-05	-0.000435845145
AB0205	-0.0359118574	-0.00199698199	-0.000169899812	-0.000229124776	-0.0121630439	-0.000582277083	0.000186490532	0.00015170888
AB0206	-0.0344565095	-0.00205986419	-0.000675615071	-9.28084495e-05	-0.011187858	-0.000115936402	0.000215955325	0.0014467101
AB0207	-0.0372258188	-0.00192821992	0.000166686363	0.000125901882	-0.0121521054	-6.3986197e-05	-1.93919761e-05	0.000320858674
AB0208	-0.033688804	-0.00193666763	0.000469512789	-0.000590593827	-0.00984613312	-0.000489570937	-3.0491396e-05	0.000953478963
AB0209	-0.0347881544	-0.00213323458	-0.000274582385	-0.000734349952	-0.0115972319	-0.000395971856	-2.18168105e-05	0.000201115116
AB0210	-0.0340167445	-0.00186718922	-0.000711323266	-0.000470033448	-0.0107530609	0.000147731304	9.40439888e-05	-9.62628382e-05
AB0211	-0.0367795474	-0.00203528664	-0.000772109623	-0.000594780684	-0.0115384263	-0.00030263004	4.31843251e-05	0.000827579214
AB0212	-0.0330703643	-0.00201345053	0.00028565447	-0.00113111808	-0.0112682594	-7.23434283e-05	0.00018367052	-0.000378176688
AB0213	-0.0347036346	-0.00216573786	-0.000525021317	-0.00103371181	-0.0119291769	-0.000486242098	0.000108969689	0.000398884331
AB0214	-0.032870704	-0.00198210148	-0.000236680916	-0.000513589491	-0.0120809639	-0.00025235123	0.00012637893	0.0001543814
AB0215	-0.0353429836	-0.00190734772	-0.000635271674	-0.000938760773	-0.0112111774	1.22342956e-05	8.50377886e-05	-0.00103991552
AB0216	-0.0363539495	-0.00193935763	0.000186445564	-0.000171473662	-0.0112633572	-0.000113420928	0.000129180075	-0.000258106412
AB0217	-0.0339204027	-0.00195435697	-4.60303174e-05	-0.000740339214	-0.0114549888	-6.41560316e-05	-2.24097503e-05	4.96643389e-05
AB0218	-0.0341762566	-0.0018893363	0.000895434153	-0.000721670498	-0.0106417237	0.000204869065	0.000182465007	-0.000215176044
AB0219	-0.0323287315	-0.00210633413	-0.000442971774	-0.00044316471	-0.0119313598	-0.000380586261	0.000241734826	0.000511589972
AB0220	-0.0359329472	-0.00214196904	0.000289258603	-0.00109528131	-0.0109420518	-0.000347824828	0.000354865319	0.000257786559
AB0221	-0.0345753627	-0.00192178012	0.000442067698	-0.000990694786	-0.0122243517	4.25790276e-05	0.000122475876	-0.000736874739
AB0222	-0.0326949224	-0.00182231935	0.000264973946	-0.000744832836	-0.0101169732	0.000204279443	0.000206644304	-0.000258241859
AB0223	-0.0366413895	-0.00199469855	-2.47442391e-05	-0.000734411764	-0.0128361622	-0.000260423672	9.18366321e-06	-0.000328404384
AB0224	-0.0369166178	-0.001996248	-0.000303697342	-0.000865972719	-0.0124022156	-0.000237273078	1.79040234e-05	0.00052374473
AB0225	-0.0349579033	-0.00196655603	0.000504382519	-0.000741412142	-0.0114376353	-0.000349658537	1.32094672e-05	0.000298123555
AB0226	-0.0334987418	-0.00184815683	0.000657162482	-7.96459821e-05	-0.0110163635	-0.000271805721	0.000104518835	0.000628565427
AB0227	-0.0340991324	-0.00188555663	-0.000456221418	-0.000229231687	-0.0112976454	-0.000182861798	4.71845495e-05	0.000950154038
AB0228	-0.0353476335	-0.00204845697	-0.000235104258	-0.000268531794	-0.0104890983	-0.000428087013	0.000371714737	0.00133213008
AB0229	-0.0326172979	-0.00194691599	-0.000354485316	-0.000730877821	-0.011732936	-0.000396882522	9.82918786e-05	-0.000216400701
AB0230	-0.0356204002	-0.00205019355	0.000731656365	-0.000534353393	-0.0120330263	0.00012263117	4.96067545e-05	0.000888137647
AB0231	-0.0387129375	-0.00187731946	1.4071488e-05	-0.000300623305	-0.0126568538	4.13850801e-05	0.000142257032	0.00037256819
AB0232	-0.0313839857	-0.00196720833	0.000368562251	-0.000288624782	-0.0118498644	-5.55719321e-05	8.15643524e-05	0.000951264033
AB0233	-0.0345344537	-0.00191927021	1.46376125e-05	-0.00105113381	-0.0122100881	5.47930066e-06	7.38111705e-05	0.00014525077
AB0234	-0.0335319254	-0.00186947567	-0.000255482432	-0.000112319997	-0.0124102706	-3.14287907e-05	0.000180588206	0.000206382861
AB0235	-0.033645276	-0.00194120524	-0.000282015674	-0.000150416456	-0.0106706314	-0.000146432957	7.73998212e-06	-4.43895528e-05
AB0236	-0.0323752855	-0.00197234502	-0.00012538769	-0.000738258889	-0.0108526465	-0.000289840256	0.000139785668	4.31580012e-05
AB0237	-0.0361038573	-0.00187752514	-0.000314613218	-0.000555949901	-0.0116959791	9.61191281e-05	5.514081e-05	-0.000449614078
AB0238	-0.0333290868	-0.00208227039	-0.000298133586	-0.000514866919	-0.00988911662	-3.80116641e-06	0.000143051004	0.000821007259
AB0239	-0.0362047374	-0.00216672412	7.82077621e-05	-0.000636634486	-0.011838613	-0.000443780974	0.000189404435	0.000104545424
AB0240	-0.0340886783	-0.00157970728	0.000989453617	-0.000416362368	-0.0107884249	0.000266394555	0.000123700856	0.000354184002
AB0241	-0.0356601332	-0.00199184943	-0.00033058428	-0.00085217778	-0.0113420992	0.000157358545	0.000213626261	-1.22969951e-05
AB0242	-0.0344671156	-0.0019805391	-0.000950383704	-0.000398482798	-0.0113221632	0.000122223973	0.000155849251	0.00109874746
AB0243	-0.0361379481	-0.00212302527	0.000174602835	-0.00016041047	-0.0110919735	6.43863772e-05	0.000180425544	0.00110553113
AB0244	-0.034779911	-0.00201383484	-8.04184814e-05	-0.000638316477	-0.0119658181	0.000129500567	0.000228201551	-0.000816151193
AB0245	-0.0313432808	-0.00225020099	-0.000136745618	-0.000271436357	-0.0104007052	-0.000565967348	0.000136787573	0.00151044138
AB0247	-0.0355334886	-0.00206411221	-0.000934412643	-0.000631217907	-0.0116865999	-0.000534414979	0.000289436715	0.00049333918
AB0248	-0.0341772754	-0.00201912783	-0.000174874467	-0.000677210873	-0.0124724022	-8.75005258e-05	0.000110415272	-0.000995359709
AB0250	-0.0339479645	-0.00191767433	0.000292298198	-0.00124523575	-0.0120302605	0.000339767841	0.000108339271	-0.000154191587
AB0251	-0.0331329731	-0.00199546408	-0.000538379915	-0.000294496489	-0.0101968999	-2.48086059e-05	1.79052946e-05	-0.000138446229
AB0252	-0.0346284367	-0.0021576322	0.000499052582	-0.000138511815	-0.0124459783	-0.000279737644	-1.68104836e-05	0.000488227328
AB0253	-0.0352833369	-0.00207643213	0.00100138161	-0.00118963893	-0.0122835943	6.88824405e-05	-4.87273288e-05	-0.000965086809
AB0254	-0.033987121	-0.00198407991	-0.000176256989	-0.000355290737	-0.0106925627	-0.000587775202	0.000170976087	0.00145902518
AB0256	-0.0367815186	-0.00221801352	-0.000845688538	-0.000188412943	-0.0114572895	-0.000212500493	0.00013447795	0.000888350819
AB0257	-0.0358083201	-0.00163895367	0.000135480815	-0.000148217526	-0.0111512744	0.000269987048	0.000164751461	0.000992286015
AB0258	-0.0322175994	-0.00175423776	0.000345742064	-0.000534745408	-0.010147295	0.000284698677	0.000164788748	-0.000520630748
AB0259	-0.0327468601	-0.00190377597	0.0010620559	-0.000247250886	-0.0117917845	-0.000188139627	0.000300756133	0.000322270968
AB0260	-0.0358559499	-0.00205271424	0.000187608478	-0.000193577478	-0.0110255103	-0.000213697083	8.50166991e-05	0.000753464926
AB0261	-0.0325495496	-0.00173906168	0.000306499999	-0.000718861759	-0.0102589623	0.000247504555	5.58805653e-05	0.000260615048
AB0262	-0.0371386678	-0.00208178922	0.000498287499	-0.000610363552	-0.0116794563	0.000106604755	2.05717076e-05	0.000373603756
AB0263	-0.0347215463	-0.00214445797	-7.8754145e-05	-0.000654669051	-0.0121024804	-8.43792323e-05	0.000216998151	-1.79110835e-05
AB0264	-0.0329619399	-0.00193045822	1.79637598e-05	-0.000584994151	-0.0118251972	-0.000386537937	0.000203443399	0.000962903129
AB0265	-0.0337064734	-0.00196258793	-0.000597775978	-0.000640032425	-0.0120930832	-0.000179858417	2.15988996e-05	0.000920249571
AB0266	-0.0371578222	-0.00210734523	-7.49660892e-05	2.70429489e-05	-0.0115585571	-0.000462004746	0.000208495175	0.000512585552
AB0267	-0.0354793791	-0.00179832537	0.000397385835	-0.000611405072	-0.0119543721	-0.000685719905	0.00018031617	0.000822707323
AB0268	-0.0330333108	-0.00209724123	-0.000373682337	-0.00086467448	-0.0110638494	-0.000311002142	-2.19514589e-05	-0.000404052851
AB0269	-0.0319831882	-0.00187038586	0.000180187866	-0.000209724222	-0.0105664829	0.000103578455	7.97575338e-06	0.00053776755
AB0270	-0.0364304817	-0.00206066532	-0.000118362584	-0.00011151402	-0.0117766043	-0.000566261302	8.14778813e-05	0.000326001846
AB0271	-0.0356739336	-0.00218623403	-0.000141643062	-0.00042705504	-0.0108517701	-0.000335536361	0.000217596898	0.00115062033
AB0272	-0.0332711793	-0.00199893641	-8.23211748e-05	-0.00096799534	-0.0103861184	-5.98409719e-05	0.000227269851	8.49924788e-05
AB0274	-0.0349092589	-0.00180865858	0.000520846322	-0.000420769126	-0.0113306715	-0.00036378664	0.000239457159	-6.72544766e-05
AB0275	-0.0316023615	-0.00202074964	0.0002779306	-0.000270758116	-0.0113986052	-0.000415425842	4.91573599e-05	0.00106368579
AB0276	-0.0321485575	-0.00180703469	0.000882387494	-0.000861859926	-0.0106092383	-0.000577812709	0.000220463476	0.000345508903
AB0277	-0.0360625773	-0.00202780664	-0.000462943351	-0.00062199319	-0.0124244873	-0.000443966005	0.000116389143	0.000216408446
AB0278	-0.0333530716	-0.00164051874	0.000171289198	-1.91229666e-06	-0.0105957848	0.000437850871	8.79336812e-05	0.00178718061
AB0279	-0.0331521021	-0.00204810926	-5.32323137e-05	-0.00126722456	-0.0113887633	-0.000217379287	9.76309951e-08	-0.000522190605
AB0280	-0.0377501357	-0.00175719206	-0.000793600189	-0.000149267667	-0.0113500374	0.000203353675	9.46338239e-05	0.000842440424
AB0281	-0.0349233625	-0.0017863498	-0.000233372809	-0.000513162083	-0.0120588444	-0.000309693641	2.69178185e-05	0.000730240049
AB0282	-0.034056023	-0.00198346613	-8.80973066e-05	-0.00106060782	-0.0118357113	-0.00055511228	6.00664834e-05	-0.00034461063
AB0283	-0.0352977424	-0.00172300361	-0.000100089296	-0.000855363281	-0.0115634977	0.000477730023	0.000207442295	0.000220012582
AB0284	-0.0326339689	-0.00188464072	0.0004715964	-0.000646476623	-0.0114460323	0.00010741934	0.000177438428	0.000285048173
AB0286	-0.0330200055	-0.00192397393	-0.000206074569	-0.000910071103	-0.0110468251	-1.17861771e-05	0.000284634525	0.000226653937
AB0287	-0.0344635605	-0.00191919712	0.000999346991	-0.000659521794	-0.0114803733	-0.000199350699	0.00017106664	0.000911694002
AB0288	-0.0339615327	-0.00196832233	-0.00106578087	-0.000611156188	-0.0102674561	0.000358531562	7.42378276e-05	0.000526138039
AB0289	-0.0349050559	-0.00197326262	-0.000310134256	-0.000464424886	-0.0115431793	-0.00074262997	5.92251964e-05	0.00040146936
AB0290	-0.0317003755	-0.00188517777	0.000807006158	-0.000436900714	-0.0110504948	-0.000479628108	3.29737544e-05	0.000864533641
AB0292	-0.032903046	-0.00194035411	0.000838480103	-0.0005322751	-0.0103532539	-0.000389749727	7.13747315e-05	0.000369034612
AB0293	-0.0342300024	-0.0021800587	-0.00078318968	-0.000731528953	-0.0108629962	-0.000333834264	-6.18093183e-05	-0.000701030639
AB0294	-0.0323868428	-0.0019332314	-0.000957557278	-0.00122199199	-0.0114603581	2.47247769e-05	0.000213084718	-0.000352243325
AB0295	-0.0321827158	-0.00180273396	-0.000952827334	-0.000204903632	-0.0106338002	-0.000432637533	7.87938091e-05	0.000929536465
AB0296	-0.0347847287	-0.00197503872	-0.00102320156	-0.000830087088	-0.01141439	-3.86255202e-05	0.000176018915	-0.000125679232
AB0297	-0.0365306311	-0.00197006133	0.000292428511	-0.000147370532	-0.0128951278	-0.000166550163	0.000310770549	0.00130526414
AB0298	-0.0357157955	-0.00212828063	0.000847946429	-0.000944028838	-0.0112263374	-0.000554648734	0.000274683787	-0.000595329229
AB0299	-0.0364119827	-0.00187207885	-3.79844096e-05	-0.00136777311	-0.0121160707	-0.000239035089	0.000236912322	-0.000151240052
AB0300	-0.0312773486	-0.00213481427	-0.000691237998	-1.01467886e-05	-0.0102504509	5.35618591e-05	1.94688686e-05	0.000856786347
AB0301	-0.0331596685	-0.00199276949	0.000463982277	-0.000668964719	-0.0119198317	-0.000468892784	6.92096001e-05	0.000224971959
AB0302	-0.0326784798	-0.00206078946	8.40028423e-05	-0.000514283722	-0.0115025434	-0.000211023917	0.000225128454	0.000473039533
AB0303	-0.0329668339	-0.00187023963	-0.000133684748	-0.000606612528	-0.00943577184	-0.000169520255	2.40620226e-05	0.000257451991
AB0304	-0.0352597567	-0.00176410487	0.000482565093	-0.000580103468	-0.0118933489	-8.62642608e-05	0.000132260601	0.000721676142
AB0305	-0.036776848	-0.0018469828	-1.20937944e-05	-0.00014845689	-0.0119018993	-0.0001084466	0.00024872084	0.000597741384
AB0306	-0.0390403496	-0.00193759727	0.000854221458	-0.000211030435	-0.0131379505	-0.000269394181	0.000150454742	0.000963486757
AB0307	-0.0380471941	-0.00187147622	-0.000881721182	-0.0004161202	-0.0126546692	0.000274551097	5.48395278e-05	0.001240989
AB0308	-0.0344296171	-0.00202485998	-0.000180691615	-0.000828250491	-0.0115042411	-0.00052944166	8.38862816e-05	0.00030858111
AB0309	-0.0341830644	-0.00191492566	0.000411064228	-0.000478625361	-0.0117830365	0.000317661693	0.000173849294	0.00026983505
AB0310	-0.0344513688	-0.0018284659	-0.000223341267	-0.000560902583	-0.0108625352	0.00030840642	0.000192932062	-0.000276576628
AB0311	-0.0332359805	-0.00209008338	-0.000201899574	-0.000238442669	-0.0107315171	-6.29209051e-05	0.000134770124	0.0010941531
AB0312	-0.0343643857	-0.00183625945	-0.00077501346	-0.000856622589	-0.0110009922	8.51040199e-05	0.000108771772	0.000123752948
AB0313	-0.0347195989	-0.00199231284	6.66918928e-05	-0.000616967435	-0.0117115809	-0.000188738883	-9.42885018e-05	-0.000125675386
AB0314	-0.0331852571	-0.00194929721	-0.000519603702	-0.000755090874	-0.0117845938	0.000583448689	-5.17586809e-05	-0.00063010034
AB0315	-0.0320179325	-0.00214231463	0.000196354766	-0.000558917813	-0.0111676201	-0.000637186229	0.00015380827	0.000546222358
AB0316	-0.0314183831	-0.00200062111	-0.000381738513	-0.000637524933	-0.0116427732	-0.000192982824	4.12895132e-05	0.00020588553
AB0317	-0.0372045137	-0.00185028247	0.000517975645	-0.000550284286	-0.0120718577	8.94090061e-05	0.000215534863	0.000487630249
AB0318	-0.0347977617	-0.00196832719	0.000115556608	-0.000828740693	-0.010829934	0.000277986692	0.000208628341	3.44060163e-05
AB0319	-0.0321877236	-0.00190639464	1.51752303e-05	-0.00114842201	-0.0101921089	-0.000311290737	0.00017797294	-0.000652139402
AB0320	-0.0343265875	-0.0020677934	-4.77739874e-06	-0.000937290063	-0.0114456847	-7.93019597e-05	0.000166682454	-8.36889302e-05
AB0321	-0.0380350863	-0.00198040302	-0.000689146614	0.00018988178	-0.0132413759	-8.82642231e-05	0.000122595924	0.00146051252
AB0322	-0.0352687733	-0.00214197387	-0.000102007818	-0.000757382209	-0.011871423	-0.000373488017	0.000323175075	0.000251354903
AB0323	-0.0359560423	-0.0020258533	-0.00033137143	-0.00118847912	-0.0117757261	5.92415442e-05	4.07885826e-05	-0.0006685602
AB0324	-0.0378792302	-0.00196427427	-0.000888318333	-0.000202055979	-0.0127799883	-0.00061342951	0.000113477824	0.00131867384
AB0325	-0.0355709689	-0.00200384799	2.43557135e-05	-0.000813636702	-0.0104658618	0.000314994172	7.86153593e-05	0.00120635281
AB0326	-0.0344696757	-0.00209673615	-3.47269081e-05	-0.000668829545	-0.011570218	-1.42873201e-05	5.14095877e-05	-5.87713758e-05
AB0327	-0.0342147059	-0.00209044482	-1.32093939e-06	-8.00611047e-05	-0.0118014599	-0.000318564273	0.00018244105	0.000775464747
AB0328	-0.0355597982	-0.00182506244	0.000159393652	-0.000409673842	-0.0118629118	-0.000380808204	0.000214733616	0.00103894164
AB0329	-0.0352462392	-0.00202814198	0.000132373283	-0.00126977817	-0.011029001	7.87283119e-05	1.04336329e-05	-0.001019264
AB0330	-0.0323892525	-0.00187831899	0.000949332779	-0.000982181521	-0.0111359825	6.30866871e-06	0.000241447519	-0.000718787873
AB0331	-0.0340071051	-0.00196380207	-0.000648973669	-0.000176824923	-0.0107443589	0.000446614043	0.000219824957	0.000750644703
AB0332	-0.0364674401	-0.00183438212	0.000564382519	-0.00059622776	-0.0123828497	-2.22520102e-05	9.92505008e-05	0.000170748344
AB0333	-0.0339866157	-0.00194163325	-0.000340639507	-0.000272433216	-0.0118060119	-0.000217871479	4.03895297e-05	0.00124847446
AB0334	-0.0305539042	-0.00180236311	2.30395953e-05	-0.000478765591	-0.00975993709	-3.41451899e-05	5.87320262e-05	0.000653261593
AB0335	-0.0330975406	-0.00194158073	-9.51958802e-05	-0.000254717886	-0.0102114989	-0.00013185268	-5.85549142e-05	0.00115544251
AB0336	-0.0358340436	-0.00193540534	0.000478806253	-0.000575971937	-0.0117991916	-0.000424411801	0.000127741792	0.00100138262
AB0337	-0.0379550872	-0.00179694942	1.27411586e-05	-0.000914883064	-0.012927607	-0.000187489527	5.84539465e-05	-0.000789255964
AB0338	-0.0343546672	-0.00181677357	0.00020045788	0.00019211301	-0.0115288012	-0.000338273689	-1.94547846e-05	0.00161945843
AB0339	-0.0353567428	-0.00185042037	-0.00052732828	-0.000916104235	-0.0111650637	-0.000444445876	2.60706985e-05	8.49711587e-05
AB0340	-0.0343705161	-0.0020237674	0.000889400716	-0.000248975808	-0.010983832	0.000135583385	6.58698512e-05	0.00137514671
AB0341	-0.0338441878	-0.00185421358	-9.89531028e-05	-0.00056013999	-0.0117991179	-0.000107381558	7.20305889e-05	-0.000971982059
AB0342	-0.0342148022	-0.00189168511	-6.68877309e-06	-0.000434100542	-0.0121325616	-0.000204866367	0.000222815907	0.00110962495
AB0343	-0.031862542	-0.00189905414	0.000407740407	-0.00126714446	-0.0110652144	0.00026416918	0.000279068138	0.000332083765
AB0344	-0.0327007329	-0.00189494693	0.000618100426	-0.000568434498	-0.0110200615	-0.000342127303	0.000157633078	0.000606692245
AB0345	-0.0326575409	-0.00196823174	0.000203396495	-0.000768103556	-0.0111080407	-0.000542018763	5.76671453e-05	-0.000801250083
AB0346	-0.0342033197	-0.00174948562	-0.00076988631	-0.000425167183	-0.0113604241	9.26277346e-05	0.000176135073	0.000634238644
AB0347	-0.0319857344	-0.00205751926	-0.000567875457	-0.000767587272	-0.0108629491	-0.00065753728	7.20132346e-05	0.000745375318
AB0348	-0.0384214376	-0.00199884633	0.000205351296	-0.000649669004	-0.0125815065	-0.000579126667	-3.03194251e-05	0.000485641855
AB0349	-0.0314252987	-0.00193012298	-2.02147865e-05	-0.000212044865	-0.0103893202	-0.000362097364	0.000108076474	0.000234375486
AB0350	-0.0378896442	-0.00188054427	3.51949719e-05	-0.000836681468	-0.013153145	-0.000108603621	2.94712723e-05	-7.10737104e-05
AB0351	-0.0341593459	-0.00190187491	-0.000414203417	-0.00108047112	-0.012008655	0.00051640594	0.000102202093	0.000667170732
AB0352	-0.0341312768	-0.00202055898	-0.000487108048	-0.000280081668	-0.010624542	-0.00012466496	7.22844486e-05	0.00173992569
AB0353	-0.0366163744	-0.00202612668	-0.000495742972	-0.000306568713	-0.010940991	-7.49530311e-05	0.000235281951	-0.000164456997
AB0354	-0.035591104	-0.00201771808	0.00046323776	-0.000807594209	-0.0113373417	-0.000467149495	3.57459097e-05	7.46088742e-05
AB0355	-0.0356386797	-0.00197259237	0.00106438019	-0.000562309907	-0.0117938021	-7.81017657e-05	0.000233393488	1.08534638e-05
AB0356	-0.0362784916	-0.00195100016	0.000483735948	-0.000796333734	-0.0122021585	-0.000346021243	0.000240626676	-1.65508672e-05
AB0357	-0.0368989321	-0.00183778565	1.86357177e-05	-4.40680644e-05	-0.0107051986	-0.000174241139	0.000232683368	0.000583920665
AB0358	-0.0347568051	-0.00175940005	2.03363335e-05	-0.000656009918	-0.0125971183	0.000188294317	0.000127354726	0.000369196437
AB0359	-0.0349977936	-0.00194742057	0.000423807004	1.02813212e-05	-0.0122681627	-0.000369097639	0.000132858434	0.000954959568
AB0360	-0.0370172606	-0.00199329537	0.000884053333	6.58926683e-05	-0.0123263561	-0.000376152213	0.000129311184	0.000995218115
AB0361	-0.0341003937	-0.00176824203	5.43896664e-05	-0.000694584682	-0.0120448716	2.61645733e-05	4.59036272e-05	-0.000237937254
AB0362	-0.0365482801	-0.00190333917	0.000396815057	-0.00140238622	-0.0121734479	-9.3044999e-05	9.20281626e-05	-6.62191904e-05
AB0363	-0.0344092612	-0.00215846085	-0.000901619376	-0.000827765533	-0.0104623128	1.08330168e-05	0.00010030755	0.000189176344
AB0364	-0.0378545677	-0.00195136618	0.000682139548	-0.000594949812	-0.0118605477	-0.000205722037	0.000113357776	0.000904572744
AB0365	-0.0358619135	-0.00195785306	-0.000293388638	-0.000522154049	-0.0112478822	-0.000563898181	8.05809054e-05	0.000209322282
AB0366	-0.0345024515	-0.00189752077	-0.000212862821	-0.0005925962	-0.0116285719	0.000162335485	0.000193456867	0.00125478845
AB0367	-0.035119348	-0.00208488816	-6.31667877e-05	-0.000714373675	-0.0111549658	-0.000561777879	-3.84181046e-05	-0.000461451747
AB0368	-0.0346660259	-0.00192400871	0.000576052385	-0.000280567163	-0.0115894812	0.000270948405	0.000143701018	-0.000124141745
AB0369	-0.0322826295	-0.00214404893	5.80838321e-06	-0.000677256194	-0.0101426453	-2.96927708e-05	0.00018771143	0.000380690715
AB0370	-0.0364740393	-0.0018031251	0.000957250076	3.82218363e-05	-0.0127155247	9.84372323e-05	0.000115199993	0.00146115962
AB0371	-0.0342533203	-0.00189757063	-0.000518649929	-4.32475648e-05	-0.0117749835	0.000480872045	0.000181068914	0.000620949435
AB0372	-0.0360822803	-0.00196858681	-0.00138223358	-0.000522753778	-0.0121028242	0.00018894876	0.000141296353	0.00129878961
AB0373	-0.0329936933	-0.00202005675	0.00126476149	-0.000455510388	-0.0109273462	-0.000297150526	0.000279432173	0.000979340271
AB0374	-0.0362092196	-0.00185514209	-0.00012557011	-7.64344967e-05	-0.0120316238	0.000280065493	6.82278214e-05	0.00075685901
AB0375	-0.0362509165	-0.00185053763	0.000323214074	-0.00053618656	-0.0108295084	-0.00013153987	0.000192775053	0.000841162324
AB0376	-0.0331574384	-0.00198248265	6.19303227e-05	-0.000851246348	-0.0123092491	-0.000616948961	3.48341937e-05	-0.000204138923
AB0377	-0.0329875534	-0.00199815993	-5.73429121e-06	-0.000174142854	-0.0115630044	-0.000588924776	0.000140900003	0.00063117242
AB0378	-0.0319093557	-0.00202172776	-0.000823023882	-0.000114521995	-0.010909787	5.009473e-05	4.34252323e-05	-2.83300459e-05
AB0379	-0.0363063803	-0.00208085105	0.000468591466	-0.000605274856	-0.0114757134	0.000181139694	0.000310585987	0.000209238777
AB0380	-0.0361141983	-0.00202520155	0.000410004737	-0.000883526182	-0.0116137436	-0.00067358772	7.18563345e-05	-0.000262644032
AB0381	-0.0332841989	-0.00177370075	0.000934796263	-0.00102026808	-0.0106951238	0.000136611761	0.000120572953	7.28852196e-07
AB0382	-0.0356236109	-0.00185532417	6.00047371e-05	0.000256170166	-0.0109587734	-0.000115663301	2.55079258e-05	0.000519900386
AB0383	-0.0331955015	-0.00193652642	-0.000241664336	-0.000502289358	-0.0108213393	-0.000206844877	0.000160227899	0.000294713398
AB0384	-0.0339332404	-0.00184087569	-0.000858630271	-0.000939884221	-0.011137416	-0.000856626751	9.89354625e-06	-5.07648883e-05
AB0385	-0.0319643074	-0.00176522624	0.000356257698	-0.000989922867	-0.0109713161	0.00021689639	0.000149824655	-0.000241045099
AB0386	-0.035810704	-0.00166842734	3.54334439e-06	-0.000550789335	-0.0109286921	2.69973517e-05	0.000186022001	0.00117158548
AB0387	-0.0326884464	-0.00176501987	-0.00068998508	4.62790965e-05	-0.0109382884	9.63959403e-05	0.000103813276	0.000407378319
AB0388	-0.0339557621	-0.0017864084	-0.00120924368	-0.000577533468	-0.0106756631	0.000321919417	-6.78990271e-05	0.00025156406
AB0389	-0.0315135779	-0.00196325205	-0.000168575753	-0.00121013568	-0.0100054849	-6.77107606e-06	0.000138851241	-0.000655026918
AB0390	-0.0341293731	-0.00198957106	0.000117281619	-0.00107699976	-0.0107126824	-5.18293594e-05	7.91965088e-05	-0.000328792269
AB0391	-0.0325298642	-0.00204452417	-0.000520681432	-0.00061732655	-0.0117063417	-0.000268683827	8.39971021e-05	4.20441661e-05
AB0392	-0.0333889749	-0.00193450349	-0.000343818096	-6.1290551e-05	-0.0111272626	0.000241821517	7.76367038e-06	0.000675181347
AB0393	-0.0338715615	-0.00197799798	-4.32607363e-05	-0.000696662983	-0.0112510115	7.31941879e-05	0.000163150936	-0.000177740568
AB0394	-0.0369682929	-0.00210706015	-0.000451716444	-0.000514032252	-0.012676975	-0.000291789003	8.93582001e-05	0.000255697952
AB0395	-0.0353172729	-0.00189634501	8.77742762e-05	-0.000516991407	-0.00996973993	-0.000224299811	0.00029312303	7.85812577e-05
AB0396	-0.0340028524	-0.00200413143	-0.000719975605	7.89516122e-06	-0.0103252926	-0.000393658867	0.000134853506	0.000613028558
AB0397	-0.0362731863	-0.00185997197	-0.00048977262	-0.000437491288	-0.0121056317	0.000146429323	9.39281362e-05	0.000355446773
AB0398	-0.032994966	-0.0019184542	-0.000744784462	-0.000594610082	-0.0108442982	4.98276478e-05	-3.07210767e-05	0.000973085236
AB0399	-0.0365888474	-0.00188375876	-0.000706359587	-0.000323130118	-0.0120132166	-0.000105115703	-4.02808478e-05	0.000568927299
AB0400	-0.0343430812	-0.00190975972	-0.000315491906	-0.00104749827	-0.012110883	0.000218399956	0.000238094451	0.000583416557
AB0402	-0.0357309303	-0.00193049015	0.000253515631	2.2523505e-05	-0.0129204858	3.35243839e-05	6.07433212e-05	0.000690903033
AB0403	-0.0327671236	-0.00179958589	-2.4643967e-05	-0.000291148442	-0.01086156	0.000151176795	0.000153247269	0.000765223644
AB0404	-0.0384722189	-0.00207452273	-0.000477683562	-0.000530149913	-0.0123540827	-0.000136577151	0.000100768145	0.000148074937
AB0405	-0.033387647	-0.00197007209	0.0006344955	-0.00060008591	-0.010570584	-0.000211848001	0.000176269721	0.000297745007
AB0406	-0.0354734872	-0.00193650747	0.00113493131	-0.000251038748	-0.0121112286	-0.000515079503	-5.19434801e-05	0.000439008318
AB0407	-0.0322079223	-0.00193200852	-2.51255329e-05	-0.000448195242	-0.0112070796	-0.000596350162	0.000116118364	-5.16482902e-05
AB0408	-0.0342643123	-0.00180320515	-7.453107e-05	-0.000713109279	-0.0117022861	-2.80876845e-05	0.000170541696	0.000291255989
AB0409	-0.0354778552	-0.00192292744	0.000455128653	-0.000475867102	-0.0119683236	-0.000298623971	0.000172042896	0.000470632652
AB0410	-0.0345847893	-0.00196081565	-0.000346264845	-0.00103002563	-0.0120755125	-0.000713442304	-5.49842968e-05	-0.000501628493
AB0411	-0.0349453149	-0.00170102244	-0.000354393694	-0.000669242304	-0.0122130136	0.000101691325	0.000259354658	0.00042437001
AB0413	-0.0363790825	-0.001709784	-0.00033954453	-0.000544076372	-0.0134732305	-6.59335983e-05	0.000127700399	0.000234074544
AB0415	-0.0348642794	-0.00201372823	-0.000507539123	-0.000160611038	-0.013272361	-0.00023087203	0.000273987021	0.00012311512
AB0416	-0.0351345681	-0.00186853842	0.000748818847	-0.000157606378	-0.0110128621	-0.000187480998	0.000268906236	0.00134418533
AB0417	-0.0338549908	-0.0018598061	-0.000117936246	-0.000640922736	-0.0111922429	-0.000453383792	0.000147733172	-0.000262733773
AB0418	-0.0365271481	-0.00192045326	0.000708202232	-0.000218505866	-0.011141602	5.88801531e-05	0.000192274066	-5.86459621e-05
AB0419	-0.0339566943	-0.0019897632	-0.000259379441	-0.000810674219	-0.0100561989	-0.000177820753	4.69371532e-05	0.000733888899
AB0420	-0.0344848108	-0.00207731394	-0.000790745341	-1.9321296e-05	-0.0111672588	-8.29861884e-05	0.000150506443	0.000576618246
AB0421	-0.0340641495	-0.00206135808	0.000173456459	-0.000833236328	-0.0120346444	5.45517085e-05	0.000133052951	0.00139467538
AB0422	-0.0374300276	-0.0018562855	-0.000616285411	-0.000353066241	-0.0125651412	-5.15371291e-05	0.000133857587	0.00157121278
AB0423	-0.0330351917	-0.00184583334	-0.000548012039	-0.000337950313	-0.011556325	-0.000115098646	0.00010752033	0.00101064179
AB0425	-0.0339761657	-0.00187024383	-8.56529675e-05	-0.000155864754	-0.010964473	-0.000378441395	0.000138906398	0.00117683503
AB0426	-0.0326957859	-0.00196747862	-0.000629307676	-0.00107666821	-0.0099913772	0.000287323935	1.76861227e-05	-0.00106857547
AB0427	-0.0329941801	-0.00192786438	-0.00122261961	-0.000253554888	-0.00978184701	-0.000256811617	0.00019445213	0.000581932446
AB0428	-0.0370310044	-0.00187252563	-0.00163780834	-0.000119830247	-0.0119690653	-0.000108196236	2.60317641e-05	0.00115107594
AB0429	-0.0329502671	-0.00189779477	0.000384162286	-0.00153807503	-0.0110773683	-9.96916141e-05	0.000118887579	-0.000905018035
AB0430	-0.0356162115	-0.00179818576	-0.000427629128	-0.000615152482	-0.0116653782	0.000228311864	2.05030558e-05	0.00043862729
AB0431	-0.0383940978	-0.00198883978	-0.000102977304	-0.000172833725	-0.0131614282	0.000132943984	2.5745423e-05	0.000918918509
AB0432	-0.0353889856	-0.00200849307	0.000403545671	-0.00106611147	-0.012717417	-0.000610541297	0.000194841981	8.21182102e-05
AB0434	-0.0322107481	-0.00180202273	0.000471691851	-0.000650830528	-0.0109918583	-1.43934206e-05	5.17981215e-05	-0.000494247221
AB0435	-0.0344505042	-0.0017957127	-0.00040185382	-0.000215970474	-0.0111716455	-0.00041766206	0.000104565224	0.00109006833
AB0437	-0.0341678239	-0.00184059306	-0.000356763857	-0.00080542895	-0.0112221266	0.000309881262	0.000132984134	-0.000138892508
AB0438	-0.0348679366	-0.00208971284	9.64478906e-05	-0.000959332111	-0.0122962295	-0.000209987656	0.000169441125	0.000104182693
AB0439	-0.0337499021	-0.00196905459	4.39081004e-05	-0.000621873671	-0.0116039985	0.000113210668	0.000201468966	0.000665783696
AB0440	-0.0345855617	-0.00205823537	-0.00111916789	-0.000315917576	-0.0113933845	-0.00026903669	2.47371922e-05	0.000542318915
AB0441	-0.0355678682	-0.0018153839	0.000568096398	-0.000633202506	-0.0117595473	-8.36831036e-05	0.000124027955	0.000251125105
AB0442	-0.035140015	-0.0021883843	-0.000763054715	-0.00089344547	-0.012789878	-0.00037786856	0.000106039548	-0.000289141205
AB0443	-0.0359377959	-0.00181966366	-0.000472159405	-0.000621613453	-0.0115592035	4.51274967e-05	0.000102521949	0.000496207082
AB0444	-0.0344362612	-0.00213670524	-0.000455861399	-0.000128121037	-0.0104771484	-0.000318854721	0.000142571623	0.000466547172
AB0445	-0.03319935	-0.00194096504	-0.000307822555	-0.00119156694	-0.0102831922	0.000238952207	0.000182112329	0.000799073297
AB0446	-0.033686512	-0.0019258973	0.000693183325	0.000113512337	-0.0125379837	-0.000674242044	0.000155285652	-0.000315377619
AB0448	-0.0353727786	-0.00194782293	0.000852077173	-0.000164431117	-0.0108463345	-4.24600138e-05	0.00020140377	0.000567513068
AB0449	-0.0384018946	-0.00185675561	-0.000203784227	-0.000621733793	-0.0119771479	0.000171142945	0.000131091755	9.02097624e-05
AB0450	-0.0344010708	-0.00211705677	0.000363804594	-0.00059108097	-0.0124126021	-0.000621884379	1.13243889e-05	0.000784678868
AB0451	-0.0352876727	-0.00191575324	-0.00121119848	-0.000330929783	-0.0130478108	0.000346232591	3.24586835e-05	0.000358756374
AB0452	-0.0307538955	-0.00174875036	-0.000383133628	-0.000983695385	-0.00946490233	-0.000342851312	0.000232612494	-3.90771532e-05
AB0453	-0.0370951777	-0.00185661184	0.000639827847	-0.000574071254	-0.0124782424	-0.00014966577	0.00018276367	0.000938266246
AB0454	-0.0338626373	-0.00171553172	0.000399683324	-0.000159786126	-0.0124255454	6.16808627e-05	7.06045874e-05	0.000859662289
AB0455	-0.0345624851	-0.00207806298	0.00132609502	-0.000157206685	-0.0109503926	-0.00092305212	0.000192660708	0.00150401406
AB0456	-0.0331737243	-0.00194798995	0.000859185929	-0.00060829702	-0.0107975177	-4.51162726e-05	0.000188857425	0.000595205111
AB0457	-0.0348152443	-0.00198451427	-0.000659988199	-0.000542201563	-0.0123087078	7.47335202e-05	0.00015532656	0.000303221482
AB0458	-0.0344501952	-0.00199998204	0.000450460207	-0.000576118717	-0.0116560943	-0.000423716354	8.87123711e-05	-0.000336416768
AB0460	-0.0309410436	-0.00204344576	-0.00079043743	-0.00100889414	-0.00956278505	-0.000297546997	-8.57537366e-05	0.000787201404
AB0461	-0.0350791325	-0.00191168736	-6.99266171e-05	-0.000672957883	-0.0109816481	5.14597463e-05	9.13104373e-05	0.00044902439
AB0462	-0.033341625	-0.0018669182	-0.000310310322	-0.00120487821	-0.0115947344	-1.71304181e-05	0.000117263521	0.000449507858
AB0463	-0.0312149376	-0.00191334366	0.000822001379	-0.000295058117	-0.0104363891	-0.00032899346	6.12546312e-05	0.000620246504
AB0464	-0.0365842274	-0.00204985987	-0.000105447655	-0.00113332987	-0.0109369603	-6.21618193e-05	0.000197405333	6.13433112e-05
AB0465	-0.0350740676	-0.00198815652	0.00137595523	-0.000458650165	-0.0110165237	5.18764492e-05	0.00015094348	0.000567175539
AB0467	-0.0366087769	-0.00173864023	-0.00100129796	-0.000667944691	-0.0117044245	0.000396859181	4.86301476e-05	0.000811382616
AB0468	-0.0346993963	-0.00187145394	-0.000272877825	-0.000308562522	-0.0119531926	-0.000359194048	0.000123916453	0.000703678047
AB0469	-0.0347747667	-0.00187609628	-0.000119393652	-0.000571273129	-0.0120536786	-2.13888111e-05	-8.27403691e-05	0.000365195638
AB0470	-0.0351073138	-0.00207538557	3.86435745e-05	-0.00101126915	-0.0112495921	-0.000312989532	0.000107207232	-0.000856025244
AB0471	-0.0323855505	-0.00186489239	-0.000771288489	-0.00126177988	-0.0110650061	2.51479587e-05	8.286344e-05	-0.000359820674
AB0472	-0.0325899495	-0.00179342243	0.00054264168	-0.00031902805	-0.0104981108	-3.09449709e-05	0.000124389215	-0.000218842538
AB0473	-0.0350027435	-0.00184180448	0.00115234798	-0.000535628971	-0.0126579405	0.000349113264	6.56616945e-05	-2.04283686e-05
AB0474	-0.0343255784	-0.00210674566	-0.000988749408	-0.000809615539	-0.0109835265	-1.50808259e-05	0.000167785763	0.000819609186
AB0475	-0.0389381755	-0.00177430276	-0.000891963566	-0.000349245533	-0.0130751084	-7.1737535e-05	-1.4670063e-05	0.00129435184
AB0476	-0.0324959342	-0.00200351253	0.000200381294	-0.00141857344	-0.0113476638	-3.35699311e-05	0.000133691444	-0.000545041689
AB0477	-0.0351239544	-0.00193949822	-0.000353562293	-0.000409542581	-0.0115270392	2.1365315e-05	4.57254722e-05	0.000183019436
AB0478	-0.037110028	-0.00216850626	0.000170658456	-0.000825403359	-0.0124110555	-0.000132529026	0.000100559978	-3.63642802e-05
AB0479	-0.0367683789	-0.001814318	0.000706329463	-0.00093494216	-0.0128408475	-3.67793298e-05	0.000261117549	-0.000339695298
AB0481	-0.0352754056	-0.00191407867	-0.000170413744	-0.000637069301	-0.0122049341	-1.98692486e-05	-6.46773375e-05	0.000664974229
AB0482	-0.0335498393	-0.00181190647	0.000159752054	7.41089432e-05	-0.0125363908	-0.000704130974	8.92267962e-05	0.000380127034
AB0483	-0.0312376778	-0.00211093747	-0.000315032408	-0.00103524201	-0.0107129205	-0.000215044707	0.000189198406	0.000151965462
AB0484	-0.0344453726	-0.00163588111	0.000159474892	-0.000875694231	-0.0110586197	7.52221445e-05	0.000221094373	-0.00118525355
AB0485	-0.0345849405	-0.00172973297	0.00085903837	-0.000497398627	-0.0115035458	1.79414339e-05	0.000137840566	0.00110256078
AB0486	-0.0366773676	-0.00197245185	2.2013973e-05	-0.00135017861	-0.0126623697	-0.000353612199	9.90084646e-06	0.000248018279
AB0487	-0.0330049204	-0.00195665377	-3.69154444e-05	-0.000728296945	-0.0113018873	6.3886145e-05	0.000161243136	0.000121000753
AB0488	-0.0375707022	-0.00182316547	0.000811969013	-0.000342951448	-0.0121409622	0.000113805749	0.000161442169	-3.12642028e-05
AB0489	-0.0335252991	-0.0019303449	-0.000376359587	-0.000448569214	-0.00977283383	-4.27401016e-05	0.000123329051	0.00141434062
AB0490	-0.0348755001	-0.00205242645	-0.000870861442	-0.00129405494	-0.0116044222	-0.000118762918	-3.67728275e-05	-0.000168890429
AB0491	-0.0350299723	-0.00178012972	-0.000671740923	-0.000571054335	-0.0125572025	-1.52272767e-05	0.000143724753	0.000207412978
AB0492	-0.0349233447	-0.00199275141	-0.000533633349	-0.000265754617	-0.0115568901	-0.000508135082	0.000117072775	0.000372760457
AB0494	-0.0348074967	-0.00217150992	-0.000777309332	-0.000629528507	-0.0123479205	-0.000622272884	0.000217827131	3.35458847e-05
AB0495	-0.0352062249	-0.00203094597	0.000754718143	-0.000900351306	-0.0117762711	9.50269525e-06	0.000256276565	6.48568864e-05
AB0496	-0.0331791181	-0.00202439506	0.000262835107	-0.000403535607	-0.0114564899	-0.000361278142	0.000102867493	0.000462208214
AB0497	-0.0371660965	-0.00189374967	0.00036903837	-0.00140589003	-0.0119196558	-2.13843925e-05	0.000161190577	-0.000419175629
AB0498	-0.0374329619	-0.00204482829	-0.000967342492	-0.001172236	-0.0120678403	-5.27215421e-05	0.000178542522	0.00046129956
AB0499	-0.0352108704	-0.0020208864	7.68197943e-05	0.000249757656	-0.0114572965	5.69797152e-05	0.00011042811	0.000104550976
AB0500	-0.0319801032	-0.00209137704	0.000669865744	-0.000496694138	-0.0109421067	-0.000409005402	0.000260433117	0.00075957476
AB0501	-0.0331431112	-0.00194001676	-0.000163841781	-0.000605539724	-0.0115876581	-9.16894676e-05	0.000151062587	0.000207406551
AB0502	-0.0344975043	-0.00190629116	-0.000123767605	-0.000418957485	-0.0126461297	-0.000133492066	0.000136891914	0.000330496072
AB0503	-0.0349673492	-0.00186045484	-0.000811579862	-0.000738635856	-0.0123804084	-0.000386835555	0.000181710512	-0.00116924452
AB0504	-0.0342279155	-0.00180399708	0.000235431826	-0.00100043262	-0.0114331283	-0.000288162552	0.000155973495	-0.000749082896
AB0505	-0.0323176019	-0.00181265196	6.02801975e-05	-0.000625971611	-0.0109863206	0.000309971774	0.000122254953	0.000792852855
AB0506	-0.0332757096	-0.0017703268	0.0001090028	-0.000589508592	-0.0115582112	0.000388092635	3.27002365e-05	0.00228797028
AB0507	-0.035833307	-0.00191340513	-0.000517029844	-9.7662148e-05	-0.011800471	0.00019731367	0.000120799425	0.00049849663
AB0508	-0.0366924848	-0.00211404733	-0.000322401705	0.000159385161	-0.0124372597	-0.000600213349	0.000147161698	0.000596927341
AB0509	-0.03437286	-0.00181042326	0.000252044806	-0.000767810697	-0.0123786897	1.95694252e-05	0.000105398916	-0.000249282207
AB0510	-0.0342402473	-0.00197420152	-0.000798443114	-0.000684036064	-0.0104538908	0.000352151356	0.000184361467	0.000618066475
AB0511	-0.0361183506	-0.00213034141	0.00018068285	5.04418733e-05	-0.0122149761	1.55863002e-05	-5.28964346e-05	0.00101572676
AB0512	-0.0333732824	-0.00201927735	-0.000271705353	-0.000251634439	-0.00988810244	-0.000180064738	0.00017710084	0.00024957759
AB0513	-0.0351311349	-0.00198562699	8.39301685e-05	-0.000823873274	-0.0113672501	-0.00023243219	-6.22884045e-05	0.000312321577
AB0514	-0.0318247582	-0.00213061768	0.000696361914	-0.000197604851	-0.010725446	-0.000332127388	0.000212474744	0.00102805262
AB0516	-0.0345934094	-0.00189413398	0.00014252487	-0.000946888728	-0.012522388	0.000305477323	0.000149692063	0.000267925409
AB0517	-0.0339968264	-0.00173208255	0.000262726947	-0.000699905128	-0.0114662127	0.000630011143	0.000215436199	0.00046242946
AB0518	-0.0348214194	-0.00191612693	0.000980223352	-0.000475220958	-0.0120380207	-0.000220780452	0.000160895298	-0.000119283925
AB0519	-0.0320999671	-0.00171259868	-0.000214054241	-0.000594776128	-0.00910219005	-0.000247626258	0.000111549073	-0.000317637516
AB0520	-0.0334474101	-0.00188978831	0.00137276243	-7.86198925e-05	-0.0110503884	-0.000301738569	0.000308169073	0.000740194021
AB0521	-0.0331308949	-0.00198561689	0.0010370874	-0.00090130454	-0.0111753001	-0.000187069774	0.000131600197	-0.000329935324
AB0522	-0.0327329546	-0.00206677247	6.4474934e-05	0.000124848117	-0.0101131387	-0.000227959378	6.88238764e-05	0.00143268377
AB0523	-0.0361976244	-0.00163650951	0.000518141443	-0.000377018635	-0.0117604699	-0.000116096787	0.000314924233	0.000478912762
AB0524	-0.0357012363	-0.00206721356	-0.000615068688	-0.000979825012	-0.0120576358	-0.000268203647	4.57074722e-06	2.0789825e-06
AB0525	-0.0359264825	-0.00192737747	0.000120903167	-7.8018121e-05	-0.0125940722	-0.000415586903	0.000104683495	0.000639360727
AB0526	-0.0378453045	-0.00243729223	0.000619133112	-0.000369661256	-0.0101764726	-0.000464153885	4.19778008e-06	0.000491749723
AB0528	-0.036370705	-0.00203262096	0.00062216244	-0.000120484307	-0.0122783903	2.84462547e-05	0.0002139257	0.000305429009
AB0529	-0.0332215831	-0.00180399857	-7.63398457e-05	-0.00173191863	-0.0117077803	0.000352323401	0.000213493907	-0.000664178397
AB0530	-0.0328572465	-0.00207593296	0.000372512985	-0.000529494499	-0.011741944	-0.000877007346	0.000138562311	-0.000395174523
AB0531	-0.0319518342	-0.00189799886	2.1397442e-05	-0.000657399562	-0.00974293301	-9.0074587e-05	0.000169360471	-0.000238264786
AB0532	-0.0330500876	-0.00197799527	0.000457340874	-0.000418093911	-0.00969086801	-0.000392838095	0.00017995833	0.00104450063
AB0533	-0.0352247139	-0.00193443526	0.000475118385	-0.00116231287	-0.0115175764	-0.000288349757	0.000157973589	-0.000334355968
AB0534	-0.0346697601	-0.00204481615	0.00080718455	-0.000557966855	-0.0107268075	-0.000353184654	0.000324502258	0.000439014571
AB0535	-0.0360739546	-0.00203671831	0.0014188378	-0.00123128357	-0.0115661619	-0.000140647522	4.11629761e-05	-0.000111565697
AB0536	-0.0343116936	-0.00196835563	-0.000751660393	3.65070862e-05	-0.0104619866	-0.000208999341	5.37146714e-06	0.000975294447
AB0537	-0.0342982497	-0.00211543711	0.000230402653	-0.000669174464	-0.0126921854	-0.000459740059	0.000153589429	0.0011575558
AB0538	-0.0352754834	-0.00204828212	-0.00135328683	-0.000114269144	-0.0110328149	0.000300271176	-3.50686323e-05	0.00154010631
AB0539	-0.0353792	-0.00186735817	-0.000565670298	1.49962113e-05	-0.0112450488	2.79854957e-05	0.000118035887	0.00128596844
AB0540	-0.0348103098	-0.0027399365	5.11202801e-05	-0.000666618557	-0.0102641747	-0.000600966479	0.000189134538	7.86605623e-05
AB0541	-0.0347848293	-0.00210007987	-0.000144426061	-0.000230142401	-0.01113674	3.92259535e-05	0.00014411618	0.0014099639
AB0542	-0.0365516372	-0.0018709844	0.000356734527	-9.42678455e-05	-0.0117613868	-5.32823818e-05	0.000187654005	-0.000173196018
AB0543	-0.0305356015	-0.00164953606	-0.000172450694	-0.000926423468	-0.0100472858	0.000154439803	-6.26996501e-05	-7.21186931e-05
AB0544	-0.0335358715	-0.00191179199	0.000105209183	-0.000390664722	-0.0101628535	0.000172646342	3.58142104e-05	0.000149294903
AB0545	-0.0353595873	-0.00209396011	0.000378154861	-0.00028821528	-0.0117599548	-0.000493655528	0.000105912871	0.000557659534
AB0547	-0.0330318647	-0.0018194584	-0.00102262838	-0.000362552247	-0.00952627416	-0.000349074797	0.000131972353	0.000810418644
AB0548	-0.036819227	-0.00187712643	-0.000215475369	-0.000319123097	-0.012751376	-0.000133097964	0.000225926446	0.00135913604
AB0549	-0.0350205921	-0.00182297999	-0.00111140147	-0.00141503761	-0.0113438288	-0.000280423239	3.21338984e-07	-0.00139796386
AB0550	-0.0346548949	-0.00192798134	-0.000304691338	-0.000566894373	-0.0117464908	-0.000151172467	0.000158009444	0.000360144182
AB0551	-0.0325195654	-0.00204632706	-0.000880082148	-0.000878531418	-0.0111545775	-0.000136978228	9.68664448e-05	0.000265077407
AB0552	-0.0352593236	-0.00182191337	-0.000119257894	-0.000858451442	-0.011513203	-0.000139802892	0.000159840693	-1.28245863e-05
AB0553	-0.0331129788	-0.00202247081	-0.000416425907	-0.000584771967	-0.0110284299	-0.000303172872	9.08306153e-07	-0.000552505662
AB0554	-0.0337067313	-0.00177885462	-0.000541193038	-0.000353967177	-0.010982319	3.22551542e-05	-0.000165590841	0.000238128168
AB0555	-0.0350736881	-0.00167260476	0.000431845055	5.07723637e-05	-0.0116675906	-0.000160092132	0.00028353151	0.000353996247
AB0556	-0.0367558834	-0.00177368739	-0.000313325438	-0.00072336007	-0.0117921316	-4.89517356e-06	-4.0448368e-06	0.00116245951
AB0557	-0.0355370731	-0.00186935045	0.00117525182	-0.00014784936	-0.0111722781	5.21892088e-05	0.000182543853	0.000808569691
AB0558	-0.0329803701	-0.00192556758	-0.000483640497	-0.00110375387	-0.0110874674	-0.000767876985	5.52911648e-05	-5.06061763e-05
AB0559	-0.0356995199	-0.00201526385	0.00013721218	-0.00113280096	-0.0115875696	-0.000431876222	-2.66636696e-06	0.000420836255
AB0560	-0.0340412783	-0.00195032317	-0.000483311227	5.69895498e-05	-0.0123351367	-0.000542306846	0.000154873595	0.00128147061
AB0561	-0.0356554066	-0.00191272035	-0.000401666747	-0.000950926195	-0.0112385169	6.82192603e-05	0.000102224934	0.000117278406
AB0562	-0.0364880506	-0.00175991919	-0.00058288418	-4.95035634e-05	-0.011652072	-3.78388566e-05	0.000109036037	0.000797922763
AB0563	-0.0344185006	-0.00192413434	-1.89697247e-05	-0.000495772663	-0.0112621228	-0.000482181595	0.000141874693	0.00204332044
AB0564	-0.0355264343	-0.00192670726	-0.00119839886	0.000160755708	-0.0124366065	-0.000326087054	0.000108316725	0.00156407073
AB0565	-0.0340948456	-0.00194041788	-0.000330172153	-0.000970725189	-0.0105045002	-0.000320119315	0.000309663726	0.000402698532
AB0566	-0.0365638999	-0.00190781194	-0.000513611281	7.73619517e-05	-0.0117530524	0.000117345556	0.000147783462	0.000854327243
AB0567	-0.0323159809	-0.00189582421	-0.00064880787	-0.000419469395	-0.0109990227	-0.000135349214	0.000160913014	-0.000818657294
AB0568	-0.0362048689	-0.00184086505	-0.000397806018	-0.000279153279	-0.0105722536	0.000187064894	0.000198499234	8.82871741e-05
AB0569	-0.0339662161	-0.00204390433	-0.000397230419	-0.000290073694	-0.0112943455	-0.000214218074	0.00018398075	0.000170638347
AB0570	-0.0359431598	-0.00184416023	0.000617779013	-0.00064522505	-0.0115497945	0.000354945524	0.000139259887	-0.00041494313
AB0571	-0.0334265987	-0.0019061737	0.000360277871	-0.000545599675	-0.0103201656	0.000296313753	0.000130343914	0.00136633517
AB0572	-0.0354040163	-0.00169461809	0.000752953534	-9.58050029e-05	-0.0124371311	0.000233638224	0.000153794481	-0.000291008195
AB0573	-0.0357196682	-0.00194907618	-7.69130338e-05	-0.000922370329	-0.0116227706	-0.000322025884	7.20607406e-05	-0.000593062916
AB0574	-0.0373776177	-0.00214255656	-0.000956084043	-0.000536406257	-0.0128003269	-2.41412736e-05	6.64577948e-05	4.84503844e-06
AB0575	-0.0331837373	-0.00192202284	-0.000649644009	-0.000616590076	-0.0108172917	-0.000224779371	0.000121646601	0.00107179455
AB0576	-0.0349964758	-0.00200844508	-0.000209028187	-0.000372071954	-0.0129466623	-0.000555329043	1.46167869e-05	0.00154903954
AB0577	-0.0345022264	-0.00195750718	2.7048792e-06	-0.00105164081	-0.011451847	-0.000493916799	0.000243630155	0.000160605846
AB0578	-0.0329845598	-0.00213709156	0.000598084598	2.85359281e-05	-0.00979377393	-0.000246588707	0.000121571486	0.000585833033
AB0579	-0.0347094383	-0.00203263339	0.000449348608	-0.000462456831	-0.0101376622	-0.000800198084	0.000132746332	-0.000127580317
AB0581	-0.0352376417	-0.00192385438	0.00111528892	-0.000538278792	-0.011985845	-0.00041970198	0.000128155962	0.000628678904
AB0582	-0.0330928621	-0.0020361507	-3.67338175e-05	-0.000398855492	-0.0107606664	-0.000164303847	-1.10102207e-05	-4.60407197e-05
AB0583	-0.0331258037	-0.00189147345	0.000518041171	-0.00100426064	-0.0104090711	-0.000312264281	6.30350731e-05	-0.000203557207
AB0584	-0.0324295429	-0.00191949936	0.000206970588	-0.000552480239	-0.011166262	-5.17605294e-05	3.39177505e-05	0.00215481761
AB0585	-0.0349979263	-0.00184763	-8.32654734e-05	-0.000950512226	-0.0123590849	-0.00012050153	3.44143306e-05	0.000377696756
AB0586	-0.0357004013	-0.0016942614	-0.000332535961	-0.000511800234	-0.0130313514	8.75113971e-05	0.000125394507	0.000787060288
AB0587	-0.0352482359	-0.00201925407	-0.000667855715	-0.000751184923	-0.0115621409	-0.000349969336	0.000158936432	0.00022915416
AB0588	-0.034762961	-0.00182357603	0.000770997909	-0.000826488672	-0.00977306171	-0.000323606444	0.000188737542	0.000275084622
AB0589	-0.0324009693	-0.00194335025	0.00069368384	-0.000349502207	-0.0102727908	-0.000460728459	0.000215566497	0.000325099367
AB0590	-0.0334095766	-0.00162920845	-0.000509422075	-0.00109239574	-0.011330992	-0.00026715813	0.000141227867	0.000154367583
AB0591	-0.0320799619	-0.00199978927	0.000377660586	-0.000673517938	-0.0106763401	-0.000222920014	0.000165730476	0.000208611342
AB0593	-0.033288244	-0.00171926741	-0.0012308432	-0.000375319632	-0.0118087673	-5.28883665e-05	0.000203989318	0.000300964819
AB0594	-0.0341119519	-0.00195893681	0.000246866372	-0.000576244064	-0.0109750727	-0.000292205497	7.27904573e-05	0.000173380542
AB0595	-0.031838614	-0.00201913995	0.000866911416	-0.000541075759	-0.0112376791	-0.000104514989	9.73981728e-05	0.000744363157
AB0596	-0.0355651078	-0.00195773716	-0.000893777872	-0.000796391161	-0.0106358169	-0.00024557388	-4.94823663e-05	-0.000148123255
AB0597	-0.0337269975	-0.00188230855	3.44698517e-06	-0.000369432882	-0.0115009273	-0.000385211662	0.000168884851	0.00096855647
AB0598	-0.0326501572	-0.00197561696	0.00051081478	-0.00129127495	-0.010700493	-0.000303688374	0.000110562087	-0.00042512047
AB0599	-0.0336996252	-0.00219389904	0.000178854333	-0.000439753445	-0.0116813332	-0.00056320024	9.70442128e-05	0.000467872268
AB0600	-0.0333461804	-0.00181547181	-0.000379289436	-0.000624186847	-0.010092869	-0.000386606039	7.62773984e-05	0.00054481101
AB0601	-0.0337872384	-0.00198366736	0.000918250396	-0.000415568712	-0.0112026519	-0.000507009483	0.000185925476	0.000860596319
AB0602	-0.0338598452	-0.00203040056	0.000162077966	-0.00084994289	-0.0108217342	-0.000317581911	0.000229101395	-9.33972984e-05
AB0603	-0.0321389004	-0.00217092895	0.000630303883	-0.000553179786	-0.00961288914	-0.000240265276	0.00013534616	0.000410193957
AB0604	-0.035467311	-0.00188898556	0.000361774792	-0.000645228615	-0.0118909126	-0.000231035966	0.000160133513	0.00117757011
AB0605	-0.0375524659	-0.00198602808	8.1289198e-05	-0.000630993301	-0.0128915605	-0.000109949744	0.000162593676	0.000426886133
AB0606	-0.0332266301	-0.00193251388	0.000681715536	-0.00020728101	-0.0112312644	-0.000127054254	0.000174062162	0.000339916413
AB0607	-0.0372995471	-0.00178892248	0.000347352675	-0.000630561454	-0.0120617388	0.000348328107	9.26882614e-05	0.00124669402
AB0608	-0.0350741734	-0.00193452602	-0.000264312371	-0.000943789653	-0.0122691971	-0.00027491786	2.4606083e-05	-0.000264089325
AB0610	-0.0329272775	-0.00178907419	-0.000634083373	-0.00094603612	-0.0102765152	-2.22022358e-06	0.000152919571	-0.000873479604
AB0611	-0.034228055	-0.00194375257	-0.000322666273	-0.000346490748	-0.0110972335	-0.000495399961	0.000111109954	0.000550984129
AB0612	-0.0358678237	-0.00207943226	0.000154602042	-0.000196815029	-0.0114541745	-9.42357713e-05	0.000240076266	0.000956363026
AB0613	-0.0332264657	-0.00200676769	-0.000476849834	-0.00111869716	-0.0113335077	-0.000147326215	7.61699518e-05	0.000418126448
AB0614	-0.0305109792	-0.00168936886	0.000527558781	-0.000947309344	-0.00950817658	0.000202044	0.000171190769	0.000148411269
AB0615	-0.0356984101	-0.00190969912	-0.000536339846	-0.000496053222	-0.0118723797	-8.39519347e-06	0.000188779566	0.000410321667
AB0616	-0.0359422061	-0.00169903052	0.000295180761	-0.000822936016	-0.0107291967	0.000150851502	5.68884554e-05	0.000123312518
AB0617	-0.0337195888	-0.00197251884	0.000794974655	-6.4481704e-05	-0.0110924871	-0.000485926186	0.000178610353	0.00126060713
AB0618	-0.0342694853	-0.0018614959	-0.000345610334	-0.000658327706	-0.0103824302	0.000188508543	-2.34646606e-05	0.000137196855
AB0619	-0.033028796	-0.00197941565	-0.00033431549	-0.00113845825	-0.010217232	0.000704120859	4.94468057e-05	-0.0002166194
AB0620	-0.0329050583	-0.00193789257	0.000314323347	-0.000621616265	-0.0100092888	-0.000201282418	7.93640628e-05	0.00038541864
AB0621	-0.0351003863	-0.00197874072	-0.000655198207	-0.000226453887	-0.0112698341	-0.000274614947	6.49289446e-05	-3.18582328e-05
AB0622	-0.0379192755	-0.00177496976	-3.14014699e-05	-0.000434277944	-0.0124871154	0.000728500959	-3.18357419e-05	0.00139561091
AB0624	-0.0365919374	-0.0018071713	0.000214950261	-0.000843034204	-0.0125653454	0.000483332163	9.10393887e-05	0.000613654458
AB0625	-0.0302875917	-0.00150976638	0.000108870162	-0.000973073903	-0.010554922	0.000627931328	0.000134397131	0.00036914692
AB0626	-0.0336464746	-0.00208043482	-0.00113077144	-0.000296242803	-0.0120418753	-0.000359698461	1.80282821e-05	0.000528139523
AB0627	-0.0361097398	-0.00188614004	-0.000241197775	-0.000860092383	-0.0127313348	-0.000101941843	0.000237026021	0.000681081649
AB0628	-0.0362467955	-0.00181685337	0.000103572476	-0.000349277325	-0.0127590916	0.000186633176	9.15901133e-07	0.000554738424
AB0629	-0.0373545305	-0.00192862463	0.000474209657	-0.000237150981	-0.0127146483	-0.000365401368	2.38363157e-05	0.00117265693
AB0630	-0.0361626899	-0.00203224178	0.00058948204	-0.00113421684	-0.0120096931	-0.000286145932	0.000126426942	6.56089321e-05
AB0631	-0.035758154	-0.00210540609	0.000437575318	-0.00061417179	-0.0116307299	-0.000403691832	0.000213877843	0.000674539611
AB0632	-0.0339283142	-0.00196789911	-0.000632683604	-0.000231674823	-0.0119599532	-0.000631355569	3.54305178e-05	0.000612808654
AB0633	-0.034460744	-0.0018847514	-4.30056989e-06	-0.00103775279	-0.0108304517	-0.000521964269	0.000119320937	-9.8064674e-05
AB0634	-0.0352095573	-0.00194570486	-0.000288239419	-0.000540415961	-0.0111438857	-0.000125528003	0.000120398724	0.000429714457
AB0635	-0.0320705176	-0.0021519014	-0.000249322596	-0.000415878806	-0.0113515645	-0.000120706013	0.000110314691	0.0016106974
AB0636	-0.0346401888	-0.00176487194	-0.000108571016	-0.000245730156	-0.0119963166	-8.49551067e-05	7.24587132e-05	0.000715345104
AB0637	-0.0338339757	-0.00190647483	-0.000988331835	-0.000673099683	-0.010954386	-0.000311589073	0.000100280782	0.000462776815
AB0638	-0.0359692988	-0.00196135909	-0.000637468067	-0.000565122614	-0.0113019353	-0.000631494731	6.83962197e-06	0.000455142396
AB0639	-0.0349151255	-0.00187409788	-9.50134601e-05	-0.00012512602	-0.0117573563	-0.000193044688	0.000223978264	0.00120751821
AB0640	-0.0305777107	-0.00191114157	-0.000545433444	-0.000734739021	-0.0100587143	-6.26607631e-05	6.78915053e-05	0.000182017211
AB0641	-0.0329578135	-0.00185064329	0.000612400088	-0.000515906978	-0.0110753668	-0.000121575885	0.000161011316	0.00019708495
AB0642	-0.033801944	-0.00182899272	-0.000261884653	2.32157441e-05	-0.0125516993	-0.000196360208	-0.000125198599	0.000446381099
AB0643	-0.0346313661	-0.00178410278	0.00128114476	-0.000152391741	-0.0120253008	-0.000451101363	0.00015324373	0.000800035034
AB0644	-0.035077076	-0.00188633783	0.000124754422	-0.000305019908	-0.0124903607	-6.89492481e-05	1.46872262e-05	0.00012046802
AB0645	-0.03334306	-0.00181353263	-0.000933817387	-0.000913467469	-0.0105640421	-0.000242658313	8.54759414e-05	-0.000497159175
AB0646	-0.0318632825	-0.00190509675	0.000132227142	-0.000763458548	-0.0103626513	-0.000570468433	6.63696502e-05	-9.94337877e-05
AB0647	-0.0317014501	-0.00179338858	-0.00028749337	0.000560195294	-0.0119801859	-7.61973058e-05	8.12886955e-07	0.0012953509
AB0648	-0.0322349634	-0.00189752862	-0.000421654862	-0.000292313473	-0.0112564121	-0.000787648569	0.000155211028	5.61311687e-05
AB0649	-0.0298977182	-0.00192585369	0.000141684787	-0.000272379483	-0.0110780425	-0.000295993841	0.000121465367	0.000615826064
AB0650	-0.0355466746	-0.00196136534	-9.35094756e-05	-0.000543921118	-0.0120113416	-0.00027490274	0.000202675925	0.000130454755
AB0651	-0.0363478109	-0.00195542623	0.000307311659	-0.000255266263	-0.0128824525	0.00030845954	8.94521264e-05	0.000129892557
AB0654	-0.0315173542	-0.00168460074	0.000262646417	-0.000661556789	-0.00996964678	-0.000372800136	3.03461211e-06	0.000582540348
AB0655	-0.0344467933	-0.0018863731	-0.00098058428	-0.00101590719	-0.0112190238	-0.000387158881	0.000116398205	-0.000223106235
AB0656	-0.0358003991	-0.00192994558	0.000320929179	-0.000506806306	-0.0117412244	-0.000386214088	-3.05319528e-05	0.000400151058
AB0657	-0.0349859151	-0.00202609814	-0.000461472526	-0.000602995581	-0.0120051173	-0.000349108096	0.0001184129	0.000323767663
AB0658	-0.0323505525	-0.00205124353	-0.000879326624	-0.000410274505	-0.0106029648	-0.000531980866	8.85287597e-05	0.000962657531
AB0659	-0.0332671828	-0.00188374481	-0.000299364521	-0.000450399655	-0.0117751106	-0.000632081295	3.12632815e-05	-0.00012802955
AB0660	-0.0347971372	-0.00192822192	0.00120064898	-0.000578752409	-0.0107907118	0.000230539572	0.000332513701	-0.000427708039
AB0661	-0.0345007094	-0.0018186128	-0.000246889348	-0.000471565909	-0.0115242323	-4.22885799e-05	0.000172538499	0.000981483476
AB0663	-0.0350179954	-0.00193824309	0.00106109186	-0.000414092095	-0.0116424229	9.40441618e-05	0.000209111612	0.00116066508
AB0664	-0.0329015622	-0.00179039874	0.000812891952	-0.00033293271	-0.00974566454	-2.58955258e-05	7.17333929e-05	0.00116502373
AB0665	-0.0355753129	-0.00195370774	-0.000535264526	-0.000656150642	-0.0112794298	-4.95784645e-05	9.7307186e-05	0.000112753193
AB0666	-0.0350098444	-0.00203378856	0.000581571097	8.98678098e-05	-0.0118756069	-0.00026893767	0.000156913601	0.000792481433
AB0667	-0.0374645476	-0.00188857346	0.000270562096	-0.000963261321	-0.0132863852	0.000205450766	0.000127570488	-0.000116920967
AB0668	-0.0366392447	-0.00174254467	0.000236390336	-0.000358470867	-0.0123717082	-0.000179231326	0.000148683683	7.82403621e-05
AB0669	-0.0347950984	-0.00210659984	-0.00100467006	-0.000645816697	-0.010658741	6.9004463e-05	0.000110119853	0.000153887123
AB0670	-0.0323564108	-0.00180561838	-0.000480797449	-0.000911095543	-0.00981278476	-5.28951975e-05	0.000210264917	-0.000527693586
AB0671	-0.034944654	-0.00175304542	-3.96778778e-05	-0.000591314741	-0.0119166076	-1.67362751e-05	0.000190274783	-0.000394153899
AB0672	-0.0347377918	-0.00195865004	0.00054599313	-0.000303660054	-0.0115225402	-5.12848392e-08	0.000136116738	0.00128696565
AB0673	-0.0350705315	-0.00180124033	0.000137177403	-0.0010172503	-0.0109696447	-0.000143338104	8.44309671e-06	0.000662260506
AB0674	-0.0338244433	-0.0019934313	0.000615284977	-0.000366619687	-0.0117833615	-8.11343088e-05	-2.72142442e-05	-0.000180523852
AB0675	-0.0331351857	-0.00203526491	-0.000442467316	-0.00088131736	-0.0117539705	-0.000420081451	9.2793864e-05	0.000127650944
AB0676	-0.0348586861	-0.00192920983	-0.000429032924	-0.00104995319	-0.0121589975	-0.00027440232	0.000111260981	0.000467881615
AB0677	-0.0350899236	-0.00203446282	-0.000314597389	-0.000183792186	-0.0112395564	-0.000399822343	0.0001004933	0.00060233723
AB0678	-0.0323048963	-0.00181011523	-7.87162482e-05	-0.00123730275	-0.00981292671	3.86604972e-05	0.000129753547	-0.000174548683
AB0679	-0.0335581574	-0.00182420132	0.000393927049	-0.000312917786	-0.0105837955	0.000415784709	0.000240604104	0.00075592901
AB0680	-0.0341741332	-0.00195792905	-0.000129336098	-0.000516523576	-0.0123220372	-0.000333289452	0.000126945903	0.00123857298
AB0681	-0.0332603579	-0.00203563412	-0.000688897875	-0.000766603675	-0.0107204106	-0.00030875656	0.00012846222	0.000613237012
AB0682	-0.0318363361	-0.00175652015	0.000456701367	-0.00051813556	-0.0115252401	0.000109384173	6.53145286e-05	0.000269349558
AB0683	-0.0350572762	-0.00201513186	-0.000660551913	-0.000763495829	-0.0125740847	-0.000422064482	3.67801072e-05	-0.000285955963
AB0684	-0.0345870495	-0.0020383776	0.000234176497	-0.000655996475	-0.0115977963	-0.000158260936	0.000145717206	2.96277801e-05
AB0685	-0.0339314653	-0.00192379908	0.00189003628	-0.000169846691	-0.0130235961	-0.000119417233	0.000129621332	0.000567684877
AB0686	-0.0364648515	-0.00200783249	0.000119699946	-0.000618346105	-0.0120987786	9.49342476e-05	9.96332272e-05	0.00152164313
AB0687	-0.0353370419	-0.00185714051	-0.00107958787	-0.000178013323	-0.0119841903	-0.000132508227	-4.39268752e-05	0.00110429613
AB0688	-0.0350086861	-0.00195883926	-0.000105063242	-0.000604555635	-0.0120620397	-5.83443277e-05	0.000356210852	-0.000450695092
AB0689	-0.034116706	-0.00172564698	0.000789536474	-0.000702427426	-0.0114184836	-0.000211529834	0.000171604717	1.25944289e-05
AB0690	-0.0350687093	-0.00172530758	-9.23969683e-05	-0.000563202594	-0.0100971667	-4.7863734e-05	0.000148177674	-0.000360821844
AB0691	-0.0350797772	-0.00203923932	-0.000698413074	0.00078732615	-0.0123155889	-0.000478880831	0.000129034882	0.00105786749
AB0692	-0.0346792981	-0.00183802103	0.000270462618	-0.000238115749	-0.0115952123	-5.5905926e-05	0.000157286723	0.000872186807
AB0693	-0.0346995408	-0.00196210492	-0.000308395743	-0.000601297731	-0.0109031193	-0.000239145022	0.000237875445	0.000237527558
AB0694	-0.0367518761	-0.00195409995	0.000495622928	-0.000701302447	-0.0120005776	-0.000209298694	9.3163752e-05	0.000529065715
AB0695	-0.0309105406	-0.00207239547	-0.000126871193	-0.000385808218	-0.00993791235	-0.000415849172	0.00012162824	0.000844755641
AB0696	-0.0322621253	-0.00209074144	0.000908015868	-0.000982693288	-0.0105735509	-0.000341761705	0.000195162519	0.000249055203
AB0697	-0.0370954312	-0.00203278028	0.00132995334	-0.000759180281	-0.0120799266	-0.000582478432	0.000238469842	-0.000542049905
AB0698	-0.0337663312	-0.00178528544	3.90675021e-05	-0.000707783206	-0.0103602758	0.000439115425	0.000103237887	-0.000259401991
AB0699	-0.0329985431	-0.00192236361	0.000269498577	-0.000976797116	-0.0117831313	0.00051395968	0.000168363937	-0.000143752837
AB0700	-0.0358925397	-0.00196565921	-0.000120334007	-0.000519086222	-0.0129541962	0.000276872706	7.0138701e-05	0.000313257037
AB0701	-0.0340388177	-0.00185327089	3.83585558e-05	-0.000552298518	-0.0122264525	-0.000343157412	0.000138926371	0.000757715491
AB0702	-0.0347177669	-0.00190848386	0.000559339927	-0.000666814624	-0.0125128591	-0.000221539438	7.11892865e-05	4.2028538e-05
AB0703	-0.0338837888	-0.00212232987	0.000172361398	-0.000373177477	-0.0111833284	-0.000170854046	0.000210290191	0.000858057589
AB0704	-0.0337238022	-0.00197109259	0.000380912641	-0.000523971466	-0.0113638141	1.11199449e-05	7.62849933e-05	0.000527168396
AB0705	-0.0348453679	-0.00174097773	-0.000360381378	-0.000894044361	-0.0116630754	0.000205853126	4.36048442e-05	2.56742895e-05
AB0706	-0.0355178668	-0.00218593031	0.000168567781	-0.00101023281	-0.0112393118	-0.000173305882	0.00014249781	-0.00050834605
AB0707	-0.0329597676	-0.00179501007	0.000463454049	-0.000994392163	-0.0100347522	-0.000291642974	0.000133508938	0.000775932855
AB0708	-0.0342274785	-0.00193028658	-0.000358441497	-5.1223061e-05	-0.0112168474	-3.36588989e-05	0.000107589793	0.00112969938
AB0709	-0.037107072	-0.00205077252	-0.000145915918	-0.000523378414	-0.011771164	-0.000357312893	-9.25236368e-05	2.78151894e-05
AB0710	-0.0353516583	-0.0018215878	0.000321324768	-0.000729794944	-0.0113077413	9.14540316e-05	0.000179727157	0.000225577599
AB0711	-0.035012762	-0.00205888205	0.000508041964	-0.000676473221	-0.0115790079	-0.000381702809	4.59567855e-05	0.000399725659
AB0712	-0.035254445	-0.00177767791	-4.62790567e-05	-0.000450145897	-0.0118794191	0.000170689492	0.000176795548	0.000855881801
AB0713	-0.0330196441	-0.00192714153	-0.000369539793	-0.000899925307	-0.0111847451	0.00032082989	5.94863563e-05	-1.67404207e-05
AB0714	-0.0358401884	-0.00211260584	0.000652148229	-0.00108730526	-0.012466884	-0.000323673901	2.29203786e-05	0.000610171899
AB0715	-0.0340670181	-0.00177649889	-0.000762517013	-0.000570342956	-0.0114442708	-1.27871097e-05	0.000185787583	0.00119615915
AB0716	-0.0356826819	-0.00190372648	2.45693307e-06	-0.000605884466	-0.0111608581	0.000221139432	8.59478927e-05	0.000321111789
AB0717	-0.0355637372	-0.0018142543	-0.000970037188	-0.000786653263	-0.0108836375	-0.000179889537	0.000118987184	-0.000339358806
AB0718	-0.0342951236	-0.0020751228	-0.0003928991	-0.000680476184	-0.0116448383	3.34993645e-05	0.000182812338	0.000187251018
AB0719	-0.0359360355	-0.00179857389	-0.000319480537	-0.000344694731	-0.0114993661	-0.000231488039	9.55917746e-05	-1.89335684e-05
AB0720	-0.0365304976	-0.00180401255	-0.00129498271	-0.000703741494	-0.0125695157	-0.000221344989	0.000137863112	0.000410189926
AB0721	-0.0330365418	-0.00197801514	-0.000784940786	-0.000796283992	-0.0123133584	-0.000115184335	0.000273068687	-0.000106610803
AB0722	-0.0351075654	-0.00176523769	0.000147985119	-0.00155026154	-0.012043838	0.000109386146	0.000202782349	-0.000859148664
AB0723	-0.0340156677	-0.00198396504	-0.00121337916	-0.000275894228	-0.0099418545	1.19634747e-05	0.000153120732	0.000147288552
AB0725	-0.0350811646	-0.0018671879	0.000685637139	0.000125123699	-0.0117467873	-0.000527870481	0.000227620778	0.00142106205
AB0727	-0.0318836912	-0.00208965943	0.000246725052	-2.68887258e-05	-0.0106399945	-0.000267072607	0.000185522047	0.00104647998
AB0728	-0.0350884844	-0.00225563088	-0.00033262364	-0.000545650558	-0.0112523562	1.75356845e-05	0.000113486064	-7.39331427e-05
AB0729	-0.0320111564	-0.00183895389	0.000674656561	-0.000248031269	-0.0115637556	-6.8884268e-05	0.000219042367	0.00116571235
AB0730	-0.0365052439	-0.00189727989	-0.000784962145	-0.000819624729	-0.0121845344	-9.12741618e-05	0.000303231398	-0.000485063503
AB0731	-0.0353894689	-0.00191343589	-6.31004684e-05	-0.0010275755	-0.012575042	-0.000452908587	0.000234311151	0.000662686737
AB0732	-0.0380855344	-0.00187883857	0.000946125768	-0.000739281236	-0.0115649297	-0.000701782782	3.6611236e-05	-0.000618790812
AB0733	-0.0360332863	-0.00185637452	-0.000179575279	-0.000928721425	-0.0119316397	-0.000138850225	3.46761877e-05	0.00101149453
AB0734	-0.03800467	-0.00191346641	0.00017573259	-0.000161695429	-0.012680886	4.69301889e-05	0.000220866961	0.000685628256
AB0735	-0.0369374834	-0.00187838653	0.000836406874	-0.00107591144	-0.0128595052	0.000489353373	8.20914506e-05	0.000602074308
AB0736	-0.0366920092	-0.00180622743	-0.000327443588	-0.000372561139	-0.0115407723	-5.17544303e-05	0.00022375344	-5.7989151e-05
AB0737	-0.0358123739	-0.00210463405	4.9240448e-05	-0.000178501219	-0.0124595083	-0.000272871541	8.56513119e-05	0.00121587465
AB0739	-0.0332568472	-0.00218639081	-0.00106269943	-0.00107479466	-0.0106237633	-0.000359599505	0.000127389594	-0.00157953071
AB0740	-0.0338581585	-0.00201595683	0.00163933913	-0.000489206275	-0.0121234509	3.56499096e-05	7.2760585e-05	-8.96427285e-05
AB0741	-0.0364605841	-0.00185750882	0.000683368072	-0.000588272419	-0.011975515	-0.000480628022	0.000268086178	0.000422833206
AB0742	-0.0349624759	-0.0019472553	-0.000173627903	-0.000440479263	-0.0109644024	-3.22689622e-05	0.000145658122	0.000662065803
AB0743	-0.0355599532	-0.00187068881	-9.00924153e-05	-0.000687315197	-0.0126445261	-0.000230601326	0.000190585659	0.000571958371
AB0744	-0.0316519327	-0.00189546416	0.000727172666	-0.000756601697	-0.0121381513	-0.000267203307	0.000226167353	0.000575134076
AB0745	-0.0335696508	-0.00197865115	0.00137725722	-2.24824633e-05	-0.010984703	6.79953971e-05	0.000170019629	0.000756321149
AB0746	-0.0331411688	-0.0017954856	9.48507816e-05	-0.00034859228	-0.0109658593	-0.000267371949	0.000204017037	0.00138447629
AB0748	-0.0308463807	-0.00211716396	-0.000251976985	-0.00034898962	-0.0107711799	-0.000262680892	0.000138190682	0.0010291785
AB0749	-0.0346738028	-0.00167801683	0.000810016538	-0.000625471347	-0.0116547599	-3.45332312e-05	3.02837249e-05	0.00101274642
AB0750	-0.032958177	-0.00192620239	0.00043293226	-0.000626108041	-0.0103613577	0.000133108903	-5.83253373e-05	-0.000110116828
AB0751	-0.0359294949	-0.00207882124	4.78469499e-05	-0.000415849467	-0.0124961998	-0.000668316443	3.35859962e-05	6.61864227e-05
AB0752	-0.0362110863	-0.00204937669	-0.000512052778	-0.000467716624	-0.0130080176	-0.00028948953	0.000113052272	4.95269433e-06
AB0753	-0.0338534206	-0.00182907048	-0.000224994512	-0.000551705392	-0.0120962983	0.000238638287	6.67093865e-05	-0.000316650956
AB0754	-0.0355742298	-0.0018529533	0.00048312407	-0.000533305879	-0.0110991118	0.000451490485	0.000101447195	0.00114977201
AB0755	-0.0350126767	-0.00196416445	-2.98737159e-05	-0.000318449218	-0.0114334608	0.000263871256	0.000264246935	0.000826978079
AB0756	-0.0342142683	-0.00200350175	-0.000768916823	-0.000674492872	-0.0109750505	-0.000132861721	0.000201195908	0.00061170927
AB0757	-0.0341724986	-0.00195264916	-0.0007159775	-0.000671762101	-0.0108611678	1.64385513e-05	-0.000111326703	9.88118414e-05
AB0758	-0.0371503448	-0.00186753602	0.000457107964	1.5668151e-05	-0.0121952474	-0.000234465931	-3.5628176e-05	0.000949025818
AB0759	-0.0356614575	-0.00209338844	0.000136361914	-0.000464101868	-0.0116513725	-0.000170336178	0.000224268651	0.000816575679
AB0760	-0.0338555257	-0.00190015944	-0.000304061305	0.000202562487	-0.0103568387	-0.000148928742	0.00010319779	0.000663246429
AB0761	-0.0333869294	-0.00192232486	-0.000564587122	-0.000603491776	-0.0107793692	-3.35576641e-05	0.000254803027	0.00127379447
AB0762	-0.0339953626	-0.00190274857	-0.000362517806	-0.00119638614	-0.010143998	5.17980097e-05	0.000128670516	-0.00122772522
AB0763	-0.0354498123	-0.00192064792	-0.000339257894	-0.000385564797	-0.0129637044	4.02051286e-05	-7.43418745e-05	-0.000305058478
AB0764	-0.0360969337	-0.00194300601	-2.62955945e-05	-0.000712465665	-0.0119384376	0.00031132325	0.000113969527	-0.000259680199
AB0765	-0.0348898605	-0.00206416812	0.00086234245	-0.000980776563	-0.0117892786	-0.00035835191	0.000131051575	0.000426600986
AB0766	-0.0350405825	-0.00191018187	0.000150770529	-0.000206539636	-0.0115304951	-0.000268170883	3.58743741e-05	0.00132274928
AB0767	-0.0338778376	-0.00187953842	-3.51745212e-05	-0.000351483023	-0.0108853775	-0.000103102297	-2.51198929e-05	-6.27992392e-05
AB0768	-0.03358149	-0.00171891674	-1.66501672e-05	-0.000456316985	-0.0110473858	-0.000272189083	5.06276534e-05	0.000681805057
AB0769	-0.0336489637	-0.00199997439	-2.59087704e-05	-0.000503490351	-0.0115501151	-0.00021423543	0.000231543723	0.000874967099
AB0770	-0.0343273236	-0.00203060646	0.000749336807	-0.000260005708	-0.0120621253	-0.000250497461	0.000184881545	-0.000322605725
AB0771	-0.0331816164	-0.00183391663	-0.000598569398	-0.000356200707	-0.0107593518	1.19330087e-05	7.95856424e-05	0.000306074163
AB0772	-0.0351544167	-0.001906626	-0.000237476748	-0.000270211635	-0.0118783004	0.000158913192	7.63166276e-05	0.00112130294
AB0773	-0.0310909342	-0.00193457853	-0.00122086851	-0.000826553689	-0.00958078626	-0.000608445104	0.00011100291	0.000247730863
AB0774	-0.0321725711	-0.00192172937	0.000139879955	-0.000493292413	-0.0125096048	-1.80998407e-05	7.47753155e-05	0.000758879832
AB0775	-0.0365662212	-0.00196753635	0.000277004541	-0.00123639181	-0.012672002	-0.000511873423	0.000219200243	-0.000966982177
AB0776	-0.0351522399	-0.00206287624	0.000499805779	-0.00120006626	-0.01150917	-0.000618646457	9.98104891e-05	-0.000262882836
AB0777	-0.0327574348	-0.00177405113	0.000644948643	-0.000558237333	-0.011078225	4.92880163e-05	0.000150873593	0.000696144061
AB0778	-0.0362860402	-0.00189139893	0.000615980536	-0.000576610607	-0.0117805465	-0.000380916037	-3.43191433e-05	4.19939099e-05
AB0779	-0.0350826619	-0.00193388786	0.000841537937	-0.000120918183	-0.0102366471	-0.000310461989	0.000195857827	0.000906408205
AB0781	-0.0339376941	-0.00187024296	-0.000644102321	-0.000257074732	-0.0116601917	-0.000220911601	-2.87652899e-05	0.00100119479
AB0782	-0.0361983215	-0.00197069722	0.000105023643	-0.000997854582	-0.0119180198	-0.000353671851	0.000326574543	0.000804681234
AB0783	-0.0355524335	-0.00193043282	-0.000562972567	-0.000790774369	-0.0112944836	-0.000296418204	0.000197332306	0.000988044349
AB0784	-0.0369432166	-0.00187807721	-1.83396915e-05	-0.000428008983	-0.0112358172	-3.52237019e-05	6.17590177e-05	0.000267767626
AB0785	-0.0339762364	-0.00194831685	0.000213377546	-0.00076270258	-0.00994751878	0.00021850827	0.000137198818	0.000798330824
AB0786	-0.0374632715	-0.00170193355	0.000131592372	-0.000168353575	-0.0128393762	-0.000195704735	1.18443266e-05	0.000602975727
AB0787	-0.0344552416	-0.0019697053	-0.000913088584	-0.000769838375	-0.011739745	-0.000464400081	0.000172100052	0.000558514247
AB0788	-0.0361536421	-0.00201049735	0.000145045711	-0.000959920838	-0.0132584654	-0.000213358914	8.013056e-05	0.000185469227
AB0789	-0.033389914	-0.00195829026	0.0003808297	-0.000974981655	-0.0113404325	-0.00016727833	0.000101151507	-5.80987296e-05
AB0790	-0.034938849	-0.00196019673	0.000638270962	-0.00069302859	-0.0115209562	-0.000460196725	0.000113323708	0.00112607013
AB0791	-0.0370243792	-0.00192598927	-0.000379656603	-0.00090201544	-0.0123352709	-0.00013477709	-5.92177514e-05	0.000220508943
AB0792	-0.0334593928	-0.00213084136	-0.000172616492	-0.00042562506	-0.00989723471	-0.000142662573	0.000179297689	0.000720751223
AB0793	-0.034924562	-0.00197447286	-0.000172616492	-0.000448212657	-0.0116377109	7.53239178e-05	0.000159391479	0.00135279406
AB0794	-0.034986622	-0.00183570098	-7.85954944e-05	-0.00012679815	-0.0118327284	-0.000175245528	6.43796406e-05	0.00129556918
AB0795	-0.034202435	-0.00176455882	0.000184792319	-0.000191696704	-0.0113915273	-5.97174834e-06	1.32943673e-05	0.00167526238
AB0796	-0.0340815407	-0.00192276307	-0.000863950025	-0.000729151658	-0.011172833	-0.000289581273	0.000124106258	0.000521573529
AB0797	-0.0316614517	-0.00176359558	-5.97624363e-05	-0.00111148727	-0.0107780734	0.000241160802	0.000111629236	-2.38897569e-05
AB0798	-0.034349349	-0.00202787446	0.000559098335	-0.000771797423	-0.0115219993	0.000145599715	0.000154102206	0.000245063936
AB0799	-0.0346101248	-0.00165635208	0.00110003628	-0.000461451367	-0.0119688067	-0.000609112925	0.000122934333	0.000386583851
AB0800	-0.0355567271	-0.00175559048	0.000283808622	-0.000495780914	-0.0118727166	0.000210787806	0.000193656266	0.000555226521
AB0801	-0.0336130625	-0.0018944453	0.000468821173	-0.000441629165	-0.0100081852	0.000633928154	0.000198404626	0.00112347723
AB0802	-0.0350124246	-0.00198463405	-4.12190499e-05	5.85329867e-06	-0.0105834744	-9.55138525e-05	-3.43537171e-05	0.000233246943
AB0803	-0.0345457748	-0.0018284464	-4.54618664e-05	-0.000317031316	-0.0113310157	-0.000106404329	0.000118745491	0.000166437223
AB0804	-0.0334322508	-0.00200707103	-0.000214280004	-0.000990655056	-0.0121640955	9.13518142e-05	0.000321159404	-0.000161538856
AB0805	-0.0336431498	-0.00201543636	-0.000126735435	-0.000488586938	-0.0117169799	-0.000157406765	-2.68672436e-05	0.0019866363
AB0806	-0.0363267378	-0.00190198297	9.94552345e-05	-0.000296442933	-0.0124704169	0.000223905727	0.000247194578	0.000910437107
AB0807	-0.0358120884	-0.00191269605	0.00105195954	-0.000521304097	-0.0121150947	-0.000307481261	0.000262059959	6.07654305e-05
AB0808	-0.0368057145	-0.00185922921	-0.000313484173	-0.00130407849	-0.0119250136	-0.000506033181	9.17011098e-05	-0.000544825215
AB0809	-0.0347230674	-0.00182266483	-0.000132581715	-0.00115516282	-0.0107574164	-0.000295056896	8.60520127e-05	0.000478541385
AB0811	-0.0335575619	-0.00188304731	9.24048251e-05	-0.000206725069	-0.0104034104	0.000141596693	0.0001526078	0.00050846302
AB0812	-0.0341343414	-0.00196698782	-0.000523903363	-0.000542373458	-0.0108286372	0.000125466367	4.2678037e-05	0.000372552434
AB0813	-0.0336272096	-0.00201124221	0.000157678825	-0.000334622252	-0.0106184707	-2.18602838e-05	7.32568703e-05	0.000485791954
AB0814	-0.0343602148	-0.00203273997	1.21371374e-05	-0.000487482351	-0.012764776	0.000313278201	8.78199826e-05	0.000447386087
AB0815	-0.0353137451	-0.00194463225	0.000260022068	-0.00113049911	-0.0114157305	-0.000395233289	0.000198721946	0.000502134086
AB0816	-0.034509963	-0.00201093121	0.00124613998	-0.000458479581	-0.0122285776	-0.000292495858	0.000272242786	0.000325303391
AB0817	-0.0353055429	-0.00204214197	0.000164889387	-0.000804840784	-0.0118060428	-0.000123358605	3.88218743e-05	-1.89184665e-05
AB0818	-0.0345753158	-0.00201871786	-0.000354111795	-0.000441110329	-0.0117859596	-0.000103937762	0.000223306644	0.000312659514
AB0819	-0.0333165834	-0.00196986417	-0.000241383231	-0.000391514839	-0.0111497404	-0.000120324441	0.000115755491	4.00454771e-05
AB0820	-0.0357234692	-0.0018238945	0.000611343717	-0.00112815943	-0.0108558129	-0.000108941564	0.000144915148	8.21420603e-05
AB0821	-0.0330502445	-0.00210304575	-0.000734014727	-0.000889794966	-0.0112767987	-0.000440805502	7.67168617e-07	-8.6567018e-05
AB0822	-0.0349742714	-0.00191777706	-0.000920454052	-0.000825524446	-0.0120102092	-0.000296899859	-0.000121289738	0.000868809081
AB0823	-0.037731825	-0.00165481706	-0.000641015355	-0.000407204331	-0.0126821129	0.000317297278	7.67309627e-05	-0.000822254259
AB0824	-0.0326392967	-0.0019045558	0.000350057554	-0.000738447093	-0.0112992272	-0.000196433729	8.53104698e-05	0.00034188464
AB0825	-0.0312123886	-0.00191342578	-0.000323128098	-0.000486650237	-0.0107047629	-0.000213545837	0.000139924373	0.000311133904
AB0826	-0.0354637077	-0.00196562762	-0.000125615864	-0.000232292068	-0.0109279746	0.000212892947	0.000231924791	-0.000213532972
AB0827	-0.0347698317	-0.00198139381	0.000292304553	-0.000606746573	-0.0112527122	0.000139979839	0.000182737549	0.000233481906
AB0828	-0.0321171346	-0.00185744255	0.000173482471	-0.00100710544	-0.0113883071	3.40861143e-05	0.00013139512	-5.07027725e-05
AB0829	-0.034652854	-0.0017361029	-0.00128702511	-0.000557602397	-0.0113716885	-0.000505502627	4.66421948e-05	0.000284064004
AB0830	-0.0387826432	-0.00193470192	-0.000706591705	-0.00067672189	-0.0115969238	-0.000331364452	0.000160037789	0.000321597865
AB0831	-0.0375637359	-0.00188857093	-0.000221868825	-0.000573320052	-0.0119247878	5.22870868e-05	3.55471816e-05	0.00114280836
AB0832	-0.0355031458	-0.00201760759	8.14542871e-05	-0.000173827512	-0.0115943083	-0.000284049607	0.000145790503	0.000266243022
AB0833	-0.0355658031	-0.0019208579	-0.000972869968	0.000136486483	-0.0113673787	-0.000262716749	-1.32895108e-05	0.000806621298
AB0834	-0.0340363078	-0.0019398338	-0.00092192567	-0.000304092168	-0.0112754291	-9.1821608e-06	5.38723235e-07	0.000527252702
AB0835	-0.035642338	-0.00195020955	0.000412387494	-0.000886786497	-0.0109340387	-0.000176843302	0.000128870598	-3.44071217e-05
AB0836	-0.0344974755	-0.0021285555	-0.000262218576	-0.00103777628	-0.0121409474	-0.000806152724	0.000159033908	0.000702583888
AB0837	-0.0363156238	-0.00188261607	-0.000570090005	-0.000253413066	-0.0126290772	-0.000125112298	0.000186538694	0.000436893675
AB0838	-0.0342254361	-0.00200473765	-0.000442386785	-0.000689310595	-0.011443114	-4.6618563e-05	0.000139262181	0.00066629499
AB0839	-0.0405017361	-0.00210500524	-0.000427760973	-0.000710774685	-0.0145023238	8.40258499e-05	5.14584212e-05	-0.000731062547
AB0840	-0.0318925731	-0.00175164647	-0.000538972051	-0.000402481931	-0.0101969848	-4.53598346e-05	6.640875e-05	0.00032366458
AB0841	-0.0331999473	-0.0020151528	-0.00050824495	-0.000882662614	-0.0102421445	-0.000696596347	1.5457123e-05	0.000311966737
AB0842	-0.0359404669	-0.00199985676	-0.000308777121	-0.00114158201	-0.0128612998	-0.000189764335	0.00012023766	0.0002089782
AB0843	-0.0312722688	-0.00176878152	-0.000820060873	-0.00108797974	-0.0107207705	-0.000216408916	0.000128048376	-0.000702412619
AB0844	-0.0334708147	-0.00188876438	-0.000585148509	-0.000701918226	-0.0113823619	-7.04624492e-05	0.000292432237	-0.000173499193
AB0846	-0.0356622572	-0.00204778549	0.000255649733	-0.000172154619	-0.0114905029	-3.8317389e-05	0.000270857532	0.000407674447
AB0847	-0.0359747071	-0.00177341946	-0.000445934866	-0.000390414412	-0.0128531731	-0.000441524837	0.00014332692	-4.0956473e-05
AB0848	-0.0346637305	-0.00182379301	-4.0078204e-05	-0.000363164883	-0.0114907537	-0.000303107958	0.000163698287	0.000291408653
AB0849	-0.0319759498	-0.0019910626	-0.000160430366	-0.000880222711	-0.0110645429	-0.000235888658	0.000177156938	0.000590447915
AB0850	-0.0346641151	-0.00189259997	-0.000181688022	-0.000453427646	-0.0104142462	-0.000448491223	0.000154696628	0.000938533235
AB0851	-0.0324041126	-0.00206917345	-0.00124839101	-0.000202417028	-0.0104905053	-0.000344951624	6.49414063e-05	0.00076024739
AB0852	-0.0359407774	-0.0018934894	0.000594894125	-0.000584235946	-0.0124118901	0.000103606137	0.000159905574	0.000365383027
AB0853	-0.0351637545	-0.0021122225	0.001849527	-0.000554224873	-0.0114529509	-0.000439455571	0.000116800363	0.00134016089
AB0854	-0.0342574205	-0.00174420691	0.000487370914	-0.000357497051	-0.0119438901	-0.00022483781	0.000127055417	0.000571935985
AB0855	-0.0352320671	-0.00220598517	0.000287755328	-0.000258580155	-0.0126601105	-0.00040182609	0.000301689584	0.000647698411
AB0856	-0.0335764172	-0.00186354456	0.000235817148	-0.00109247775	-0.0109547643	-0.000496874047	2.88712517e-06	-0.000446292583
AB0857	-0.0366685396	-0.00195390311	0.000491695879	-0.000734518368	-0.0124082742	-0.000474731886	0.000106892511	-0.000283490883
AB0858	-0.0370353063	-0.00190040217	6.28998091e-05	-0.00073713379	-0.0117590639	0.000211658999	0.000313477142	-0.000576300069
AB0859	-0.0344462245	-0.00195099101	5.23195574e-05	0.000523742831	-0.0109148432	0.000199524136	0.000166432273	0.00108481345
AB0860	-0.0358219355	-0.00196968281	0.000481324768	-0.000172777845	-0.0120418553	-0.000146099464	6.11379931e-05	0.000859283911
AB0861	-0.0342943547	-0.0018240517	0.000618874899	-0.00055190957	-0.0110644864	-0.000324081656	0.000242625148	0.000636903027
AB0862	-0.0356312475	-0.00188452323	-0.00112487376	-0.000447978173	-0.0119873772	0.000202492627	-3.83749747e-05	0.000369330829
AB0863	-0.0362080057	-0.00186472452	3.33443865e-05	-0.000721115551	-0.0118234061	4.49247295e-05	3.76158815e-05	6.760468e-05
AB0864	-0.0334914049	-0.00191686626	0.00114156162	-0.000222216503	-0.0109429578	-0.000117523952	0.000247703971	0.000754839324
AB0865	-0.0328030599	-0.00196936585	0.00105402653	-0.000451217439	-0.0105703213	0.000176349025	0.000230461669	0.000385040575
AB0866	-0.0333274412	-0.00191584516	-0.000235213211	-0.000285012314	-0.0110458815	-0.000312983992	0.000210278541	0.000814782199
AB0867	-0.037047243	-0.00190308612	-1.25028017e-05	-0.000683858942	-0.0111411099	-0.000342785613	0.0001992531	0.000218906741
AB0868	-0.0362989985	-0.00182886824	0.000113783319	-0.00107311525	-0.0108696492	0.000108605555	0.000146616238	-0.000458104017
AB0869	-0.0357804784	-0.00183853455	-0.000133909718	-0.00101012366	-0.0126174942	0.000341976871	8.62937311e-05	0.000111619462
AB0870	-0.0342135654	-0.00195131308	-0.000949824018	-0.000730122907	-0.0103942304	0.000282221291	0.000163014795	-0.000154257057
AB0871	-0.0381240229	-0.00190732174	-0.000931868031	-0.00075717455	-0.0112235696	-0.000245042063	0.00011586175	0.00127245586
AB0872	-0.0360220272	-0.0020886854	-0.000344350267	-0.000155343669	-0.0114246291	2.10365697e-06	6.44879817e-05	0.000594417953
AB0874	-0.0317839257	-0.00189771351	-0.000316941456	-0.000491631185	-0.0119872697	-0.000257380308	7.04076469e-05	0.000161068143
AB0875	-0.0380820534	-0.00185391019	-0.000793555229	-0.000609442389	-0.0132078577	-0.000198542086	5.86643816e-05	0.000177626397
AB0876	-0.0355631597	-0.00197020854	-0.000439940828	-0.000747945423	-0.0108875723	-0.000405614448	-3.26582331e-05	6.85936573e-05
AB0877	-0.0322461388	-0.00199568611	8.7404783e-05	-0.000604125995	-0.0106754676	-0.000357280282	7.05312905e-05	0.00125186686
AB0878	-0.0367119965	-0.00200189801	0.00125930124	-0.000416086605	-0.0120393422	-0.00011225001	0.000275713117	0.000511160145
AB0880	-0.0362041631	-0.0017933489	0.00029988631	-0.000159683771	-0.0121004298	0.000106378866	0.000168968398	0.000443974737
AB0882	-0.0331357969	-0.00178077039	-0.000443161257	-0.000582197163	-0.0097836329	-0.000131285322	0.000124787777	0.00135592202
AB0883	-0.0358626595	-0.00210419936	-0.000923954762	-0.000215576778	-0.0124528176	-0.000610809088	-1.84826935e-05	0.000422610199
AB0884	-0.0329659659	-0.00197109326	-3.14684983e-05	-0.0005019641	-0.0121072515	-0.000280606779	0.000248489961	0.000735762275
AB0885	-0.035121045	-0.00197285421	-0.00056783203	-0.00047830555	-0.0120104329	-0.00019115806	0.000139814869	0.000556521466
AB0886	-0.0364876499	-0.00176365557	0.000375216247	-0.000777377993	-0.0119472349	-0.000762225195	0.000271054333	-6.70832694e-06
AB0887	-0.033617149	-0.00197355161	0.00145181743	-0.000438633973	-0.0110551869	-0.000373145071	0.000271440222	-1.04376721e-05
AB0888	-0.0337815849	-0.0020944138	0.000119624152	-7.13416009e-05	-0.0127933285	0.000535080565	0.000207110706	0.000256762575
AB0889	-0.0325596357	-0.00199470351	-0.000976140888	-0.00061117471	-0.0104727335	-0.000240968721	-3.49954648e-05	0.000713712541
AB0890	-0.0374792951	-0.00178406493	-0.000579805779	-0.000967784073	-0.0116476432	-0.000178161461	0.000115662506	0.000506812225
AB0892	-0.0351516445	-0.00182753763	-0.000545556608	-0.00045192251	-0.0117539337	0.00018918289	8.29104859e-05	0.000874149979
AB0893	-0.0403611538	-0.00187693593	-0.000928125729	-0.000427440267	-0.0131612166	-0.000652759266	-1.52222808e-05	0.00149904257
AB0894	-0.0310743926	-0.00208497243	-0.000185731881	-0.000486968468	-0.00985391282	-0.000425514689	-2.35218168e-05	0.000197031251
AB0897	-0.0355885936	-0.00210519879	0.00106093794	-0.000865844315	-0.0121319957	-0.000322448927	6.65836605e-05	0.00142185784
AB0898	-0.0331374371	-0.00211330724	0.000411987961	-0.000274523781	-0.0119558605	6.92714676e-05	0.000319017221	-0.000400787215
AB0899	-0.0339918237	-0.00204522248	0.00109842567	-0.000850031998	-0.0106646924	-0.000276682826	0.00030610571	0.000570583193
AB0900	-0.0313800762	-0.00199307961	-0.000902948088	-0.000513662998	-0.0101593465	-0.000201566292	-3.78573051e-05	2.63480904e-05
AB0901	-0.0342488743	-0.0017816489	-0.000456046146	-0.000448018067	-0.0118028364	0.000309271611	0.000129733129	-0.000314583419
AB0902	-0.0348255624	-0.00192607004	0.000172160823	-0.000297992171	-0.0123374364	-0.000410510111	0.000123790727	0.000534170847
AB0903	-0.0340474237	-0.00216234945	-0.000154673183	-8.41896325e-05	-0.0116348063	-0.000516527428	0.000113248778	0.00120571712
AB0904	-0.0322329016	-0.00204280677	0.000215189442	-0.000205690077	-0.0101139748	-0.00047096045	0.000210513254	0.000517648375
AB0909	-0.0354535803	-0.00180437852	-0.000470745341	-0.00103180397	-0.0120003888	7.82799137e-05	0.000225060179	0.000388983707
AB0911	-0.0373316553	-0.00188843401	-0.000265174521	-0.000598471098	-0.0120624259	-0.000509673374	0.000148784403	-0.000777053583
AB0912	-0.0337620488	-0.00197582573	-0.000869333687	-0.000736863712	-0.0107686588	-1.86479566e-05	3.85216249e-05	-0.000120072822
AB0913	-0.0363819738	-0.00176049219	0.000358221973	-0.000709594936	-0.0122445672	-0.000291103744	0.00022870851	0.000696746221
AB0915	-0.0312092569	-0.00190939655	0.00071878095	-0.00104039364	-0.00831737231	-2.06238591e-05	9.89028287e-05	-0.000438113621
AB0917	-0.0327778802	-0.0019992812	-8.93415443e-05	-0.00089799684	-0.010887617	-9.12016115e-05	5.0307715e-05	-9.81726702e-05
AB0918	-0.0334571034	-0.00187528919	0.000154126716	0.000494723597	-0.0117204678	0.000255468363	7.13531256e-05	0.00107468645
AB0919	-0.0371830454	-0.0017843496	0.000599268871	-0.00086509463	-0.0120182964	0.000203988866	0.000101100055	0.000853776138
AB0920	-0.0347347131	-0.00193328442	-0.000168317623	-0.000757425514	-0.0115043904	-0.000313078616	0.0001256966	-0.000141628836
AB0921	-0.0362643282	-0.00181899192	0.000279990526	-0.00057079147	-0.0123894714	-2.00255191e-05	0.000238349664	-3.53883395e-06
AB0922	-0.0351632905	-0.00219313272	-0.00121637613	-0.000537217595	-0.0119656416	-9.75950066e-05	0.000181234386	0.00111122352
AB0923	-0.0340061341	-0.00193482713	-9.77570292e-05	-0.000532579095	-0.01218182	-0.000340582536	9.837867e-05	-0.000136879764
AB0924	-0.0346261869	-0.00178560767	-0.000983154903	-0.000351961026	-0.0120205339	0.000240828164	3.05700659e-05	0.000382748487
AB0925	-0.0366368474	-0.00201704634	-0.000581789911	-0.000762476029	-0.0120712566	0.000190121941	0.000172858732	-0.00072035439
AB0926	-0.0339372589	-0.00206347751	8.77624755e-05	-0.000165866215	-0.0111360692	-0.000198707442	0.000271878235	0.00103242605
AB0927	-0.0347446391	-0.00194169296	-0.00012267101	-0.000478247733	-0.0117253788	-7.4793902e-05	0.0002437917	-0.000185105371
AB0928	-0.0367508421	-0.00188979265	0.000290891282	-0.000978215729	-0.0122734962	-0.000297375103	8.76519225e-05	0.000307997594
AB0930	-0.0334613397	-0.00187812136	-0.000748625534	-0.000456919086	-0.0123507684	-2.9365975e-05	0.000236887177	0.000490677026
AB0931	-0.0325582079	-0.00177270499	0.000115269972	-0.0013333153	-0.0108495254	-2.84979127e-05	-2.81084357e-05	0.000562368157
AB0932	-0.035666746	-0.00226859301	-0.00103866343	-0.00124017419	-0.0120537757	-0.000644226167	4.99611949e-05	0.00104920613
AB0933	-0.0340039692	-0.00184952279	9.59078621e-05	-0.00032496484	-0.0118054413	-0.000146564438	0.000119532267	0.00126474043
AB0935	-0.0331463662	-0.00186588288	-0.000868701328	-0.000481098266	-0.0110165163	-0.000683105722	0.000132963855	0.00089792533
AB0936	-0.0322041777	-0.00201998731	8.55684089e-05	-0.000458653145	-0.00941208273	1.88336907e-07	2.3744492e-05	0.000736020562
AB0937	-0.0409343984	-0.00207324815	0.000305307869	-0.000352679488	-0.0149052198	0.000180571718	0.000221881831	0.000694430644
AB0938	-0.0318335441	-0.00200226331	-0.000210438223	-0.00110077331	-0.0117199784	-0.000160464512	0.000138415496	-0.000168771352
AB0939	-0.0371648996	-0.00201406025	-0.000988983143	-0.00131879077	-0.0120114906	-0.000220199639	2.23592383e-05	-0.00099411136
AB0940	-0.0367685089	-0.00209065152	-0.000916155892	-0.000481973482	-0.0108358054	2.71615549e-05	7.79413059e-05	0.000480548257
AB0941	-0.0328525596	-0.00197662492	-2.58661366e-05	-0.000415659612	-0.01099472	-0.000122060164	3.9111615e-05	-0.000406603494
AB0942	-0.0356286655	-0.00175038127	7.95854625e-05	0.000101397084	-0.0108831205	0.000569064302	0.000283694394	0.0013256257
AB0943	-0.0356047042	-0.00186856746	0.000162073229	-0.000452103373	-0.0125443936	0.000110434105	0.000117080886	-0.000162933505
AB0944	-0.0348522313	-0.00191833468	-0.000735378216	-0.000915585676	-0.0111076389	1.9663144e-05	0.000158988861	0.000339491287
AB0945	-0.0350626838	-0.00206733418	0.000173953854	-0.000569824996	-0.0113604681	-0.000109546088	0.000203969696	8.36310217e-05
AB0946	-0.03373564	-0.00194865727	0.000114265709	-0.00088371843	-0.0110421477	-9.27829117e-05	-3.09918665e-05	0.000310101062
AB0947	-0.033156895	-0.00183238023	0.000147125295	-0.000654905613	-0.0107638496	0.0004009602	0.000224979851	0.000105577803
AB0948	-0.0317465624	-0.00180681307	0.000253920694	-0.000677227776	-0.010903822	0.000231964766	-8.4817467e-06	-0.000100643324
AB0949	-0.0332547331	-0.00183376561	4.68813765e-05	-0.000419966054	-0.010923236	3.76949801e-05	0.000112537718	0.000699200049
AB0950	-0.0338636579	-0.00182830234	-0.00039694225	-0.00100646	-0.0112453924	-3.9596096e-05	4.84038152e-05	-0.000799776141
AB0951	-0.0362575417	-0.00196315227	0.000434036711	-0.000967136362	-0.0116878238	-0.000387593055	0.000188555822	-0.000509294741
AB0952	-0.034598074	-0.0019201441	-0.000285134298	-0.000499138069	-0.0111322015	-7.07830669e-05	0.000213564605	-0.000466378534
AB0953	-0.0335632059	-0.00174942432	-0.00131598697	1.23563867e-05	-0.0101389199	2.60180434e-05	1.33902107e-05	0.00119905157
AB0954	-0.0347150049	-0.0019509532	-0.000868687826	-6.98255449e-05	-0.0119217636	3.40895875e-05	0.000123986081	0.00124662147
AB0955	-0.0365927113	-0.00192457102	0.000350506869	-0.00149839697	-0.0124512043	-0.000134530527	0.000202805717	-0.000695966557
AB0956	-0.0354628766	-0.00173546931	-0.00118433373	-0.000344848033	-0.0111120283	5.15534967e-05	5.00366305e-05	0.00167294386
AB0957	-0.0344421158	-0.00198267017	0.000581184273	-0.000781583429	-0.0110773802	-0.000271550679	0.000156899811	-0.000442201467
AB0958	-0.0330716556	-0.00204336451	0.000364226195	-0.000878381344	-0.0114063511	0.000233821652	0.000100186256	-0.000790430589
AB0959	-0.0340310553	-0.00199261588	-5.24104704e-05	-0.00101877792	-0.0106290608	-1.64452675e-05	0.000110819568	0.000406171258
AB0961	-0.0337216772	-0.00188014275	0.000273893889	-0.000773597763	-0.0106981414	-0.000339506262	0.000227360698	0.00049807333
AB0962	-0.0355913248	-0.00189464939	0.000583188063	-0.00102327871	-0.0108454804	0.000244934931	8.11154435e-05	0.000802156823
AB0963	-0.0357226101	-0.00207267888	0.000338411457	-2.32661112e-05	-0.0119189163	-1.09666115e-05	0.000113790266	0.000760943773
AB0964	-0.032297353	-0.00167638785	0.000463604927	-0.000692720332	-0.00977504193	0.000318784615	5.98520489e-05	0.000730785574
AB0965	-0.0337772933	-0.00179084362	-1.73093321e-05	-0.000570983061	-0.0120374248	-9.78894977e-05	0.000216462801	0.000372516905
AB0966	-0.0358843913	-0.0019196096	0.000734476551	-0.000737487159	-0.0123261706	-0.000216868603	0.00020194348	0.0008242097
AB0967	-0.0333450133	-0.00193734164	-0.000368900286	0.000371111799	-0.0117028323	0.000224217689	0.000173227659	0.00161530112
AB0968	-0.0344084152	-0.00188575238	-0.000410977458	-1.04499776e-05	-0.0110623127	4.81381572e-06	0.000160948187	0.000229552978
AB0969	-0.0319243832	-0.00179073623	4.33401825e-07	-0.000500221996	-0.0101625767	-0.000360873468	0.000247134389	0.00027264837
AB0970	-0.0354237939	-0.00186831203	-2.7495696e-05	-0.00108548509	-0.0120171178	-5.89699234e-05	9.18294345e-05	-0.000556254312
AB0971	-0.0352606304	-0.0017748697	-0.000420947418	-0.000876462208	-0.0118290068	-0.000283532102	0.00012134613	-0.000546581591
AB0972	-0.0350040619	-0.00203549861	-0.000270418481	-0.00054681138	-0.0108069132	-0.000153500764	0.00017872651	0.000251625408
AB0973	-0.0360080537	-0.00212663103	1.18742708e-05	-0.000907848399	-0.0122590092	-0.000160169663	0.000100031929	6.12931455e-05
AB0974	-0.0326371184	-0.00187523801	0.00045622051	9.85042869e-05	-0.0112724093	-0.000137336112	7.16401124e-05	0.000862824848
AB0975	-0.0368351174	-0.00180378161	0.000329164655	-0.000312615254	-0.0138840371	-0.000568194057	5.86720022e-05	0.000807605756
AB0976	-0.033393896	-0.00192369361	0.000139812843	-0.000597423198	-0.0116853812	-0.00033345493	0.000277948311	-0.00074060942
AB0977	-0.0358461893	-0.00195389752	0.000224078636	-0.000465120432	-0.0101295898	-0.000345417932	2.82545694e-05	0.000121000623
AB0978	-0.0358499414	-0.00199134712	0.000581379203	-0.000585146713	-0.0114803519	-0.000528903624	0.000174923072	-0.000193188622
AB0979	-0.0344429933	-0.00192163091	-0.00101123638	-0.000661347874	-0.0109521638	0.000134090766	0.000115795532	-0.000556913171
AB0980	-0.0308378914	-0.00207843378	0.000319808899	-0.00080134083	-0.010541081	-0.000203606662	0.000219035206	-0.000344876581
AB0981	-0.032512504	-0.00193046899	-0.00115333179	-0.001224161	-0.0117870979	0.000595901186	0.000119058729	-0.000110477078
AB0982	-0.0326631763	-0.00205924828	-0.000456749646	-0.000417997336	-0.0112420001	-0.000383479781	0.00012044236	0.000714141533
AB0983	-0.036116275	-0.00181037631	9.20187101e-05	-0.000840273527	-0.0113254581	-0.000178401304	0.000168529409	-0.000361969462
AB0985	-0.0339891396	-0.00198942888	0.000249375413	-0.000464027569	-0.0121787439	-0.000221300352	0.000162623828	0.00058337107
AB0987	-0.0349407527	-0.00179550783	-0.000619461589	-0.0010777134	-0.0107838587	-0.000219504291	2.95986206e-05	-0.000428590505
AB0988	-0.0343006772	-0.00186486661	-0.000883495264	-0.000537977268	-0.0108363664	0.000130458476	0.000280875042	0.000225181355
AB0989	-0.0348886798	-0.00197362952	-0.00109991635	-0.000472438036	-0.0103083536	-0.000294264235	5.70987589e-06	0.000405196073
AB0990	-0.0300395078	-0.00199394551	-0.000231489064	-0.000710133402	-0.00908545688	0.00011993871	0.000113340086	-0.000580848402
AB0991	-0.0352608203	-0.00197847244	0.00057691848	-0.000208296085	-0.0107470813	-0.00060832135	0.000323924269	0.000392516642
AB0992	-0.033143419	-0.00188914836	0.000158218854	-0.000591202608	-0.0106092316	-0.000411701533	0.000244835797	0.000765290623
AB0994	-0.032575241	-0.00187772583	0.000158932537	-0.000569547517	-0.0102620506	0.000286114313	0.000147872392	0.00121086696
AB0995	-0.0396579012	-0.00170517678	-0.000109431549	-0.000236725218	-0.0133357076	5.08565584e-05	0.000141103623	-3.76315241e-05
AB0996	-0.0350464859	-0.00189422476	0.000168602558	-0.000225084066	-0.011846261	-0.000160524402	0.000226967969	0.000328880147
AB0997	-0.0340361663	-0.00161852357	0.000265225721	-0.000682115582	-0.0110548243	-9.03356835e-05	0.000209169063	0.00119237614
AB0998	-0.0312009289	-0.00194884325	-0.00171990214	-0.00131886179	-0.0100155822	-0.000372866867	0.000134281304	-0.00046093242
AB1002	-0.0344983503	-0.00187397941	0.000361220552	-0.00107724683	-0.0125270879	9.41703002e-05	0.000157851789	-0.000118109243
AB1004	-0.0337973	-0.00193850987	0.00034877854	-0.000579548422	-0.0109769332	-0.000399210159	0.000218956737	-5.26678621e-05
AB1005	-0.034451616	-0.00198310974	0.000208507816	-5.57833545e-05	-0.0109851236	-0.000167753927	7.82171175e-05	-1.6853542e-06
AB1007	-0.0335820714	-0.00207063963	-0.000235471341	-0.000542152229	-0.0108907968	-0.000148026516	0.000222090458	8.68845261e-05
AB1009	-0.0352124309	-0.00213435406	3.918834e-05	-0.00030845423	-0.0109822485	-0.0004466585	0.000206961974	0.00135441498
AB1013	-0.0342329794	-0.00190926221	-0.000298478685	-0.000231128162	-0.0112024426	-0.00033397148	0.000136171601	0.000498319914
AB1014	-0.0345309748	-0.00212130813	0.000491803214	-0.000427384983	-0.0120172077	-0.000210994005	0.000134835981	0.000505748319
AB1015	-0.0320832184	-0.0017447448	0.000223545671	-5.6383719e-05	-0.0118561918	-0.000420116534	5.94036205e-05	0.000436350916
AB1016	-0.0332251868	-0.00212885513	-0.000486215064	-0.000319066868	-0.00940451687	-0.000419791749	0.000152468145	0.000851474166
AB1017	-0.0300460981	-0.00195604876	-0.000110502132	2.93675176e-05	-0.0105804548	-8.78965937e-05	8.18584434e-05	0.000979441425
AB1018	-0.0346450245	-0.00193248155	-0.000274480579	-0.00110975347	-0.010594543	0.000603765543	4.90595892e-05	8.37475228e-05
AB1019	-0.0362450711	-0.00198856234	-0.000994310753	-0.000867983397	-0.0120211046	-6.67501118e-05	0.000111205317	0.000179739588
AB1020	-0.0345502	-0.00191747389	0.000126376834	-0.000106376977	-0.0116862617	0.000257853171	6.8293663e-05	0.000710185542
AB1021	-0.0334045845	-0.00197439715	0.000414155138	-0.000625650693	-0.0104556048	-4.66415518e-06	0.000194771257	0.000652530985
AB1023	-0.0336635433	-0.00191844852	-6.08519673e-05	-0.000758157677	-0.010718898	-0.000478452111	2.91296191e-05	-6.35081351e-05
AB1024	-0.0314076126	-0.00187922562	-0.000124663709	-0.00098802842	-0.0113975197	-7.21667922e-05	-1.38962399e-05	0.000186444343
AB1028	-0.0320042704	-0.00212846352	-0.00129907082	0.000174861968	-0.0106461688	-0.000364793074	5.176655e-06	0.00057902459
AB1029	-0.0328338202	-0.00181237294	-0.000856950931	-0.000640681557	-0.0110379534	-0.000283273024	0.000113170698	0.000578012594
AB1030	-0.0321661887	-0.00185522946	-0.0010511883	-0.00089365728	-0.0101110431	-2.9306877e-05	9.21284317e-07	-0.000547147868
AB1031	-0.033709581	-0.00199724047	-0.000690181627	-0.00103759831	-0.010416468	-8.22890689e-05	-8.51175871e-06	-2.49664577e-05
AB1032	-0.034760239	-0.00174889736	0.000249580725	-0.000497026885	-0.0100232737	8.35576605e-05	0.000237262061	0.000695548299
AB1033	-0.034582067	-0.00190787962	-0.000538379915	-0.00053086523	-0.0132882041	-4.2642145e-05	8.89385484e-05	0.000542145485
AB1034	-0.0328445702	-0.00199024525	0.000105725526	-0.000523035769	-0.0117509715	4.17171143e-05	3.3704964e-05	0.000609607832
AB1036	-0.0342084355	-0.00199942201	-0.000743620755	-0.000619379446	-0.0109997924	-0.000376844346	0.000105239278	0.000625299338
AB1037	-0.0353190204	-0.00179556325	0.000111747987	-0.000371771877	-0.0118568368	-2.87874211e-05	0.00027195286	0.000551610323
AB1038	-0.0336693802	-0.00189494672	-0.000631809569	-0.000991500755	-0.0112550376	0.000402112584	9.13308811e-05	0.000150391577
AB1039	-0.0370186819	-0.0020521207	-0.0005313659	-0.00052576008	-0.0118496008	1.12919285e-05	0.000115569085	0.0007862353
AB1040	-0.035837446	-0.00201089742	0.000938449354	-0.000796734022	-0.0128392993	7.05699847e-06	7.12589045e-05	0.000752748943
AB1041	-0.0368048171	-0.00173107476	0.000207302184	-6.99202982e-05	-0.0125416819	0.000208602279	0.000302023477	-0.000342449386
AB1042	-0.0358593225	-0.00190894465	-6.01484672e-05	-4.7867272e-05	-0.0110761243	-0.000105232549	5.32249341e-05	0.00145890226
AB1045	-0.0345500258	-0.00185631677	0.000355673418	-0.00113608958	-0.0114873179	0.000276006989	8.17316116e-05	-0.000457204956
AB1046	-0.0353151055	-0.00204608402	-6.21293646e-05	-0.000976630874	-0.0120267836	-0.000517734182	0.000174970117	-0.00022067037
AB1047	-0.0356697707	-0.00195012577	0.000677191614	-0.00107459591	-0.0131923199	-0.0002632078	0.000169709471	-0.00075403129
AB1048	-0.0330288824	-0.00177568636	0.000477215299	-0.00104001498	-0.0104322806	-0.000428842959	0.000196092596	0.000570287702
AB1049	-0.0354472237	-0.00177470063	-0.000202353625	-0.000774351556	-0.0115070321	-0.000336537054	0.000104937215	0.000881896177
AB1050	-0.0353002674	-0.00217050063	0.00054253979	-6.56893269e-05	-0.0115171647	-0.000199752664	7.24158525e-05	0.000997302469
AB1051	-0.0302267268	-0.00188036626	0.000788174602	-8.46654514e-05	-0.010374965	-0.000145692441	4.94365558e-05	0.000581518144
AB1052	-0.0364636893	-0.00208984673	0.000372146612	-6.83202516e-05	-0.0109835258	-0.000511691554	0.000164782775	0.000950067899
AB1053	-0.0360867808	-0.00203731915	0.000426916153	-0.000737535628	-0.0112928239	4.45682113e-05	0.000164091337	-0.000272687045
AB1054	-0.0322117357	-0.00184948956	-0.000452682811	-0.000127320372	-0.0101938152	0.000221895262	0.000100292164	0.00154402116
AB1056	-0.0364827536	-0.00192070502	-0.000920527435	-0.000774789437	-0.011779762	-1.80022149e-05	-1.8050038e-05	0.000124451582
AB1059	-0.0338057485	-0.00170147207	-0.000529634535	-0.000207978302	-0.0100036704	-0.000115252743	0.000124729727	0.00121157513
AB1060	-0.0320843086	-0.00186373668	0.000402368546	-0.000621644874	-0.0102659348	-0.000594577312	0.000193452	-2.74407573e-05
AB1061	-0.034195095	-0.00201025924	3.83937056e-06	-0.000901996801	-0.0107517129	8.35449362e-05	0.000241408445	-4.48476416e-05
AB1063	-0.034678677	-0.00209231068	-0.000432097822	-0.000261983145	-0.0117391496	-2.1346563e-05	7.45384538e-05	0.000167947005
AB1065	-0.0324896522	-0.00188361418	-6.1818334e-05	-0.000623402066	-0.00961325726	-0.000147566137	0.000184887729	0.000338168802
AB1068	-0.0337406821	-0.00168977248	-0.000493421797	-0.00125728919	-0.0107484123	0.000267396987	0.000242556367	0.000174956192
AB1069	-0.0326028342	-0.00192237215	0.000403969683	-0.00107499647	-0.0111047788	-0.000601577335	0.000181265504	-0.000138112132
AB1070	-0.0325342572	-0.00181869026	0.000124017763	-0.000220107626	-0.0114711034	-0.00014349649	9.72624082e-05	0.000704583996
AB1071	-0.0333642538	-0.00191685728	-7.5481492e-07	-0.000760069629	-0.011862126	1.77319729e-05	0.000165394691	0.000496306245
AB1072	-0.0366205418	-0.00176429934	0.000192118189	-0.000254451366	-0.0114269156	-0.000123363868	5.56196745e-05	0.000475505733
AB1073	-0.0340092134	-0.00187675667	0.00135929417	-0.000685737637	-0.0103361547	0.000292456469	0.000220326394	-0.000365012389
AB1075	-0.0354000457	-0.00183552117	0.000592247708	-0.000299941222	-0.011123533	0.000226382232	9.66167445e-05	0.000865471559
AB1076	-0.0341508498	-0.0017412766	0.00016718455	-0.00101311909	-0.0109637746	-0.000250260158	0.000128367989	6.24146053e-05
AB1077	-0.0355854272	-0.00169078932	-0.000878040462	-0.00068143803	-0.0117200626	0.00035795517	0.000154095422	-9.01269599e-05
AB1078	-0.0365998395	-0.00202967293	-0.00037133586	-0.000878830784	-0.0122023569	-0.00064192128	0.000256811103	0.000307836925
AB1079	-0.0355345845	-0.00182180817	0.00058736456	-0.000528730781	-0.0112997342	-0.000492571139	0.000182168002	0.00133206026
AB1080	-0.0323603792	-0.00181526821	-0.000113594743	-0.000591605342	-0.0100673779	-0.000563367223	0.000112543525	-0.00046927349
AB1081	-0.0348145739	-0.00186364069	-0.000241241118	-0.00109918778	-0.0120855658	-0.000528650808	0.000137546795	-9.96040335e-05
AB1082	-0.0337367062	-0.00195901438	-0.000270965658	-0.000290471266	-0.0118294393	3.34162736e-05	5.61613523e-06	0.000471686738
AB1083	-0.03328387	-0.00198553601	0.000811726628	-0.0010355706	-0.011538817	-0.000237887938	0.000269652986	0.00046556232
AB1084	-0.0352649889	-0.00190470238	7.04476131e-05	-0.000500532143	-0.0120115116	4.33533563e-05	-8.74300021e-05	-0.000487991655
AB1086	-0.0290121217	-0.00194387346	0.000140731839	-0.000359404607	-0.00926477488	-0.000295402565	-4.0749684e-05	0.000264124124
AB1087	-0.0347119402	-0.00196752458	-0.000309841349	-0.000523523101	-0.011182442	-0.000250442932	0.000227839103	0.000928071587
AB1088	-0.0347865139	-0.00207129058	0.000713475408	-0.000759607998	-0.0101009167	-0.000213785803	0.000192752661	0.000286856294
AB1089	-0.0324071705	-0.00185743238	0.000517750591	-0.000670663211	-0.0108248703	0.000355485368	0.000101356864	-0.000357095329
AB1090	-0.0374733662	-0.00196673438	-0.000828651546	-7.80269939e-05	-0.0133110491	2.9847269e-06	-5.31496382e-05	0.000585408223
AB1091	-0.0345209642	-0.0020286746	-0.00111529769	-0.00092362193	-0.0109617456	-0.000614649122	7.57954268e-06	0.000730946347
AB1092	-0.0343800479	-0.00205096556	-0.000935856662	-0.000799725439	-0.011538646	-0.000316399207	0.000126317144	0.000378262106
AB1093	-0.0348293133	-0.00164325268	-0.000546953341	-0.000540364526	-0.0115089183	0.000137687142	0.000138703014	0.000766784861
AB1094	-0.0302060709	-0.00193083536	0.00040817622	-0.00023968722	-0.0100528567	-0.000353237147	-6.76290588e-05	0.00116986616
AB1095	-0.0343830903	-0.00190969511	0.000716097346	-0.000337355333	-0.0117768898	-0.000389021307	0.000120252555	0.00102509991
AB1096	-0.0330253429	-0.00169300064	-0.000203585269	-0.000537898195	-0.0104215988	-0.000164866684	9.60609618e-05	0.000589275963
AB1097	-0.0341870803	-0.00196097889	-0.000122893654	-0.00117999105	-0.0108166704	-0.000195443036	0.000103727296	-1.29745371e-05
AB1098	-0.0347570378	-0.00202178527	-0.000124372335	-0.000153081117	-0.0106324037	-0.000137944034	0.000127799383	0.000234639279
AB1099	-0.0334511574	-0.00201827261	0.00103030862	-0.000710665631	-0.0109819165	0.000298044455	0.000202710132	5.21620434e-06
AB1100	-0.0345097775	-0.00191764437	-0.000419238946	-0.000475949827	-0.0118298614	0.000481094084	6.22581709e-05	0.000790661187
AB1101	-0.0342088927	-0.00210308084	-0.000190593754	-0.00116569523	-0.011779362	-0.00038396254	4.99905611e-05	0.000157819417
AB1102	-0.0342904422	-0.00180525662	0.00117948678	-0.00062574548	-0.0110796451	0.000526177942	0.000232528441	0.000586309272
AB1103	-0.0362877336	-0.00189889455	-0.00141381739	-0.000839923818	-0.0114804519	5.29457325e-05	0.000152062846	-0.00010896159
AB1104	-0.0352223354	-0.00179691101	0.000843437511	-0.000899816317	-0.0114317803	0.000128544788	7.38358812e-05	0.000461389951
AB1106	-0.0335041869	-0.00181405397	-0.000321650125	-0.000115072296	-0.0116328664	-0.000112879371	0.000285549625	0.0010021506
AB1107	-0.036247647	-0.00197422759	-0.000239840556	-0.000877314716	-0.0113110564	0.000181222845	0.000206903727	-0.00118676409
AB1108	-0.0347292411	-0.00201623469	0.000913152492	-0.000163943503	-0.0115815383	-0.000722326779	0.000130467041	0.00142229475
AB1110	-0.0348531707	-0.00204532858	-1.45942696e-05	0.000187437995	-0.0123887135	-0.000190184373	-1.88865097e-07	0.000189652673
AB1111	-0.0309401714	-0.00195692953	-5.4852399e-05	-0.000455818192	-0.0102951634	-0.000249510498	0.000115384147	0.000552639339
AB1112	-0.0341180138	-0.00187127275	0.000778612032	-0.00113635641	-0.0108639165	-0.000328737238	0.000183650758	-0.000383286148
AB1113	-0.0334479127	-0.00189788564	-0.000673960208	-0.000343301644	-0.0113897402	-0.000223900347	8.94568638e-05	-0.000426982415
AB1114	-0.0353587953	-0.00202306001	-4.07927117e-05	-0.000448013998	-0.0121858986	-0.000133012519	9.56800487e-05	-8.08231385e-06
AB1115	-0.0358264158	-0.00213005342	-0.00118087565	-0.00114438652	-0.012939913	-6.05451833e-05	1.71649164e-06	-0.00033256509
AB1116	-0.0335051766	-0.00203911221	0.000245197298	-0.000403224971	-0.0118107781	0.000263545457	6.34906364e-05	0.000863816584
AB1117	-0.0335273298	-0.00214745478	-0.000263199154	-0.000348372692	-0.0108653147	-0.000735525533	4.47788774e-05	0.000114578007
AB1118	-0.0346278303	-0.00200197885	0.00018773326	-0.000501917383	-0.0115962807	2.75290924e-05	7.98174618e-05	0.000482579862
AB1119	-0.0342623908	-0.00194999596	-0.000478413074	-0.000670013355	-0.0107036611	9.98288535e-05	8.76999448e-06	0.000208679927
AB1120	-0.0332383354	-0.0017505169	-0.000194872141	-0.0012192058	-0.00932599527	0.000605382479	0.000268853346	-0.000488835589
AB1121	-0.0367560284	-0.00182316766	0.000974427563	-0.000678623044	-0.011928005	0.000175756271	0.000261016994	0.000150362675
AB1122	-0.0373639262	-0.0018357048	-0.000322396259	-0.000442781396	-0.011774812	0.000231137951	0.000145683128	0.00132086771
AB1123	-0.0332482976	-0.00177937981	-0.000653180206	-0.000521987641	-0.0108202791	0.000230660647	9.55207714e-05	-0.000195018368
AB1124	-0.0363994683	-0.00198029023	-0.00040921526	-0.000575932551	-0.0120995226	-0.00036946383	-3.31901042e-06	0.00116279133
AB1126	-0.0357817715	-0.00200933931	-0.000317868309	-0.00107241333	-0.0106415521	-0.000362926739	9.0311284e-05	0.000539391192
AB1127	-0.0339496201	-0.00202315316	8.81556541e-05	0.000255837493	-0.0109964539	-0.000508053055	8.30264782e-05	0.00135695972
AB1128	-0.0335561958	-0.00191895931	-0.00033835552	-0.000882553203	-0.0108916243	-0.000435134198	9.08172671e-05	-0.000649062832
AB1129	-0.0300903386	-0.00196578248	-6.16880219e-05	-0.000575552055	-0.0098738579	-0.000311452221	0.000179866295	0.00137323923
AB1130	-0.0367442128	-0.00211167166	0.000184576739	-0.000957567693	-0.0118261434	-0.000148239381	5.10383826e-05	-7.75669565e-05
AB1131	-0.0357962644	-0.00188341207	-0.000588755762	-0.00079242207	-0.0107734372	-0.000402392449	8.82777679e-05	0.00188531671
AB1132	-0.037024895	-0.00192732844	0.000635014169	-0.000371389334	-0.0122079047	-4.21726488e-05	0.000167561068	0.00250084788
AB1133	-0.0343575756	-0.00192108109	-0.000265348176	-0.0008648729	-0.0110882853	-0.000258299787	0.000232770831	-0.000150852241
AB1134	-0.0381869368	-0.00179268172	-0.00103861203	-0.000696267557	-0.0130187773	4.74866126e-05	-2.35042666e-05	-0.000539976075
AB1136	-0.0371204151	-0.00172101893	-7.95641876e-05	0.000323924956	-0.0122878535	-0.000269910102	0.000102929976	0.000848061678
AB1138	-0.0352356011	-0.00192413053	6.66721512e-05	-0.00103603066	-0.0114398523	-3.11744855e-05	0.000208814736	-0.000497417456
AB1141	-0.0386689625	-0.00178427125	-0.000295953815	-0.000249449555	-0.0115787475	-0.000211812104	0.000101993605	0.000567038344
AB1142	-0.0357264831	-0.00191130865	-0.000169919469	-0.000584091214	-0.0125334397	-0.000421616558	-4.26710981e-05	0.00100157983
AB1143	-0.0343022634	-0.00177822059	8.83356635e-05	-0.000519401782	-0.0113195766	3.38175242e-05	0.000243992887	0.000412730118
AB1144	-0.0368999698	-0.00201802865	0.000422047133	0.000209412179	-0.0118914653	-0.000290556203	0.000126838973	0.00205150983
AB1145	-0.0342192826	-0.00209868338	-0.000393057041	-0.000817988466	-0.0119469032	0.000188742152	-4.43063468e-05	-0.000314844236
AB1147	-0.0352143019	-0.00195676151	-0.000464276884	-0.00031070387	-0.0108839901	-0.000279144842	5.25260046e-05	0.00149386018
AB1148	-0.0368480833	-0.00209003881	0.000116296304	-0.000371687137	-0.0123570655	-0.000146677138	-2.64397754e-05	-0.00072765342
AB1149	-0.0347356372	-0.00201226266	-0.000198746288	-0.000529580999	-0.0112775434	-0.000200938716	4.75164589e-05	0.00081992295
AB1150	-0.0345142362	-0.0019696718	0.00073234245	-0.000511227807	-0.0113451598	0.000119554615	0.000166243924	0.000508249435
AB1151	-0.0334270673	-0.00178964873	-0.000453377546	-0.000883790294	-0.0106582153	0.000285166336	0.000159684439	0.000879976758
AB1154	-0.032270691	-0.00194404191	0.000764566556	-0.000992311895	-0.0117083442	0.00031065775	0.000213102563	0.000531589393
AB1155	-0.0335418752	-0.00187632097	-4.00663193e-05	-0.000452005938	-0.0111494272	-0.000138274281	8.94036237e-05	0.00126548004
AB1156	-0.0342264453	-0.00202169207	-0.000123772342	-0.000600431081	-0.0120729603	-8.26887443e-06	8.58654516e-05	-0.000376911436
AB1157	-0.0345710483	-0.00215585811	0.000659204878	-0.000365289906	-0.0122533468	-0.00058405438	0.000137404526	0.00153064993
AB1158	-0.0341033336	-0.00195249001	-0.000183278067	-0.000256380778	-0.0116779009	-4.75127024e-05	0.000124578504	0.00132576891
AB1159	-0.0331817573	-0.00177026787	0.000472819279	-0.000260781203	-0.0117754004	0.000315995939	0.000149408672	0.000962390437
AB1160	-0.0310497728	-0.00195685006	-0.000457111992	-0.00127511384	-0.0106071056	7.69561404e-05	6.27034841e-05	-4.38171345e-05
AB1161	-0.0377922471	-0.00194210119	-0.000814625019	-0.00048745222	-0.0133063973	0.000165952004	4.2767918e-05	0.00115942155
AB1162	-0.0327433964	-0.00191081786	-3.28564661e-05	-0.000838365633	-0.0114292401	-0.000346066452	2.5958917e-05	0.000585850591
AB1163	-0.0374814824	-0.00202250588	0.000384008288	-0.00129335141	-0.0120292491	4.95649234e-05	4.84774888e-05	-0.000543761676
AB1164	-0.0315416988	-0.00212844805	-0.00148721388	1.99371285e-05	-0.011349691	-0.000477958233	0.000124291197	0.00140485827
AB1165	-0.0345277414	-0.00172337761	-0.000877258841	-0.000358518871	-0.0105329171	-9.18650955e-05	5.52264393e-05	0.000292693434
AB1166	-0.0361139317	-0.00205227627	-0.000504864284	-0.000871251411	-0.0137922365	-0.000166605965	0.000161981269	-0.000745051125
AB1167	-0.0363540247	-0.00187038186	-0.000845619808	-0.000581742101	-0.0121570755	-0.000143554796	0.0001606286	0.000250863441
AB1169	-0.0351008678	-0.00204749272	0.000552452196	-5.57389775e-05	-0.0114795802	-0.000170305703	0.00030855615	0.0010241554
AB1170	-0.0313601527	-0.00215583033	0.000364782845	-0.000291068437	-0.0111500078	-0.000540948951	0.000145979358	0.00152268685
AB1171	-0.0370513294	-0.00189903854	-0.000180577216	-0.000742351332	-0.0123002232	1.71366442e-05	1.21976868e-05	0.000911124938
AB1172	-0.0351429414	-0.00190366395	0.00088338702	-0.000672539861	-0.0103109837	9.46417034e-05	0.000283675386	0.000375218474
AB1173	-0.0361311683	-0.00199418504	-0.000764108676	-0.000846299155	-0.0117791655	-0.000246409688	0.000147633402	0.000574240018
AB1174	-0.0325567783	-0.00174640525	0.000127359029	-0.0017087086	-0.010678856	0.000184200599	0.00011109632	-0.00138579619
AB1175	-0.0344859929	-0.00175647626	-0.000157329898	-0.000564410054	-0.0108471832	0.000488956566	0.000233208033	-0.000208566226
AB1176	-0.0339185132	-0.00193045066	0.000383157229	-0.000839797165	-0.0110947311	-4.02685365e-05	6.10937317e-05	0.000237167213
AB1178	-0.0352613122	-0.00210026679	-0.000261009	-0.00125029395	-0.0116122714	-0.000265014915	3.19561564e-05	-0.000328220462
AB1179	-0.0334505083	-0.00199153035	-0.0002528991	-0.000879992434	-0.0108718729	-0.000295847008	1.51025275e-05	-0.000943786654
AB1180	-0.035783822	-0.00184724242	0.000549173336	-0.000920375948	-0.0123306773	8.53225299e-05	0.000301904535	6.85406393e-06
AB1181	-0.0314088177	-0.00197725036	-0.000697884138	-0.000828820682	-0.0097852467	-0.000336371669	0.000108883037	-0.000560765045
AB1182	-0.0355122624	-0.00176618663	0.000148090952	-0.00114733269	-0.0117740295	0.000187279523	9.56161087e-05	-0.00101007591
AB1184	-0.0375931016	-0.0019403367	-0.000165998775	-0.000924190982	-0.0127416122	-0.000503898535	0.000105186694	7.0182573e-05
AB1185	-0.0330557753	-0.00186259737	-0.000376006632	-8.85370636e-06	-0.0106867965	8.54331827e-05	0.000218067382	0.000539734373
AB1186	-0.0336075597	-0.00213879909	0.000220273134	-0.000429283116	-0.0108539737	-0.000390654849	0.000156374196	-0.000229238426
AB1187	-0.0345825508	-0.00199966949	-0.000807848651	-0.0011859826	-0.0121170293	0.000394141138	0.000102884526	0.000360439692
AB1188	-0.0358607953	-0.00213113259	-0.000193369689	-0.00053542229	-0.0124314983	-8.27517468e-05	0.00010371191	-0.00024113873
AB1189	-0.0386212865	-0.00180738166	8.24490763e-05	-0.000597245398	-0.0136674081	-6.59154793e-05	0.000180183015	0.00105467821
AB1190	-0.0334289469	-0.00212417262	-0.000546152773	-0.000995198551	-0.0119688147	-0.000280782172	0.000171256445	-2.35354867e-05
AB1191	-0.0398946685	-0.00210380819	-0.000973962619	-0.000756345993	-0.0130217018	-0.000207079123	-7.75273681e-05	3.58655622e-05
AB1192	-0.0320107139	-0.00191577632	-0.000310416155	-0.000635152451	-0.0119511783	-0.000151712436	0.000257818367	0.00106408536
AB1193	-0.0333772363	-0.00176186405	-0.000763969683	-6.23640072e-05	-0.011187456	0.000110478131	0.000141738742	0.00111149633
AB1194	-0.0339693944	-0.00208223598	-0.000414324964	-0.000626257674	-0.011716582	-4.85680148e-05	0.000100439496	0.00048807844
AB1196	-0.0349345102	-0.00200534811	0.000429471772	-0.000910236641	-0.0114648954	-0.000255755895	0.000107793222	-6.45857371e-05
AB1197	-0.0337551722	-0.00194761356	0.00139983258	7.44992607e-05	-0.0117877272	6.27943185e-05	0.000172205499	0.000945451504
AB1198	-0.0324504055	-0.00179786877	-0.000976539597	-0.000623512141	-0.0109574459	0.000563364255	0.000167094805	0.00111836213
AB1199	-0.0339813112	-0.00198546572	0.000718600941	-0.000892712856	-0.0117404308	-3.91844921e-06	8.98285189e-05	0.000131163115
AB1200	-0.0344147841	-0.00180752249	0.000191068965	-0.000885352586	-0.0105949863	-0.000102827787	0.000186524905	0.000168635779
AB1201	-0.0330386576	-0.00170644406	-0.000356133824	-0.000333067789	-0.0100810331	-0.000582967205	0.000137990461	0.000253011904
AB1202	-0.0351769522	-0.00207442273	0.000156842687	-0.000600605839	-0.0122282715	-0.00038578122	7.56643095e-05	0.000966235078
AB1203	-0.0327246927	-0.0019042633	0.000743923021	-0.000716033245	-0.0110140517	-0.000371334256	0.000180560322	0.000237287574
AB1204	-0.0346825481	-0.00198021615	0.000445783989	-0.000842669642	-0.0121176294	-5.04004186e-06	0.000181403257	8.20174096e-06
AB1205	-0.0307018222	-0.00209598918	0.000771217432	-0.000998341514	-0.0106521952	-6.84143104e-05	0.00025186915	-1.70788609e-06
AB1206	-0.0330358517	-0.0019533177	6.31003843e-05	-0.000880415475	-0.0107704742	-0.000180961189	8.07762236e-05	0.000377250169
AB1207	-0.0348844027	-0.00192744387	-0.000505688538	-0.000296326204	-0.0105612544	0.000109083501	4.53040329e-05	0.00115847762
AB1208	-0.034351295	-0.00181473355	-0.000109561068	-0.000497707946	-0.0108519538	0.000122559038	0.000160037143	0.000424956627
AB1209	-0.03411611	-0.0019096408	-0.00030270417	-0.000380390772	-0.0101356045	-0.000237196755	-8.50149577e-05	0.000501748139
AB1210	-0.0356674843	-0.0019832471	0.000783657035	-0.000666374639	-0.0123518441	-0.000133844075	0.000137570458	-0.000469505061
AB1211	-0.0362561868	-0.00193387552	-0.000252014881	-0.0007817344	-0.01023576	-0.000157412346	0.00014242983	0.000979078282
AB1212	-0.0347070792	-0.00191741703	-1.89689315e-05	-0.000708558838	-0.0127490386	0.000189261894	0.000129827361	0.000342116852
AB1213	-0.0319411972	-0.00192206827	-0.00101871392	-0.00070558037	-0.0109454671	-3.63566003e-05	0.000127562506	0.000632922593
AB1214	-0.0327533942	-0.00182194377	-0.000315141362	-0.000945104628	-0.0116871053	-0.000501292706	6.51633626e-05	-0.000573154506
AB1215	-0.0346700566	-0.00208239844	0.000926177167	-0.00118021948	-0.011487757	-0.000497967368	0.000252187927	0.000844511896
AB1216	-0.0323742885	-0.00208602598	3.48057372e-05	-0.000698468456	-0.0106971446	-5.66934538e-05	9.54193538e-05	-0.00057141337
AB1219	-0.0359918142	-0.00191858424	0.000310802895	-0.000529373042	-0.0120621189	-5.13105702e-05	0.000132203527	0.000151632477
AB1220	-0.0332517589	-0.00182880012	0.000274598098	-0.00117324637	-0.0107483937	-0.000471603385	2.08302484e-05	-0.000353878127
AB1223	-0.0314853386	-0.00196679714	0.000652006909	-0.000907186582	-0.0101222445	-0.000244733925	2.66801559e-05	-0.000185501249
AB1224	-0.0367840043	-0.00196464901	0.000181751106	-0.000611806622	-0.0119527466	5.06865457e-05	4.56442036e-05	-0.00120588281
AB1225	-0.032678154	-0.00176287699	-0.000303445483	-0.000885849987	-0.0114079331	9.66552593e-05	0.000153573206	0.000231407875
AB1226	-0.0351741339	-0.00202856062	0.00078607366	-0.000635556417	-0.0120437487	-0.00028925985	0.000121851302	0.00054153472
AB1227	-0.0367781522	-0.00176244525	-0.000175262909	-0.000792155597	-0.0133204966	-0.000474001451	0.000148547117	0.000193770665
AB1228	-0.0340074143	-0.00199829691	-4.08969277e-05	-0.000652075826	-0.0107358676	-0.000211431215	0.000110612238	0.000492641809
AB1230	-0.0363764694	-0.00204453936	-0.000348703654	-0.000503378973	-0.0119722524	-0.000305566352	0.000135116479	-0.000635279411
AB1231	-0.0352939018	-0.00192775122	0.0010128477	-0.00128330691	-0.012723013	-0.000259006188	6.9287009e-05	0.000271202959
AB1233	-0.0339194348	-0.00215190731	-0.000186305069	-0.000577229191	-0.0108758269	-9.01801184e-05	0.000105499792	0.000927012746
AB1234	-0.0353537671	-0.00199381499	0.000743283513	-0.00102771694	-0.0114380496	-0.000217389393	0.000150677288	0.000212205849
AB1235	-0.0344696099	-0.00206242633	-0.000705416906	-0.000668854104	-0.0109707038	-0.000152322254	7.63307679e-05	0.000573241992
AB1236	-0.0331836148	-0.00192984555	-0.000910120838	-0.000601539641	-0.0105498932	0.000158942565	0.00018261669	0.000562063227
AB1238	-0.0362747955	-0.00166427034	0.000384126716	-0.000240957393	-0.0119785578	4.05921271e-05	0.000300896434	0.000387348522
AB1239	-0.03623934	-0.00183742708	-0.000466084043	-0.000701105734	-0.0127507834	-0.00035032616	0.000183544794	0.000433035713
AB1240	-0.0307694011	-0.00207840369	-0.000297240686	-0.000206656909	-0.00999391983	8.19683992e-05	0.000117338957	0.000324418411
AB1241	-0.030731913	-0.00185936334	7.65442498e-05	-0.0005620994	-0.01173144	7.0884852e-05	0.000215101035	0.00103811228
AB1242	-0.037495257	-0.00198157694	-0.000469750552	0.000173336116	-0.0126833703	-0.000154569048	9.88849838e-05	0.00146741527
AB1243	-0.0332118922	-0.00200370301	-5.93753811e-07	-0.000953773322	-0.010955711	1.01461154e-06	0.000153034317	0.000718613486
AB1244	-0.0330867292	-0.00207497009	-0.0006862712	-0.000534226605	-0.01148686	-0.00047669335	-2.8752322e-05	-5.63469669e-05
AB1248	-0.0346673823	-0.00195743051	-0.000604215302	-0.000792575235	-0.0123025123	-4.02951685e-05	0.000140221894	0.000928972439
AB1249	-0.0331462119	-0.00216002217	-0.00092325841	-0.000171822014	-0.0115260937	-0.00024950865	8.0940073e-05	0.000917808107
AB1250	-0.0333593869	-0.00196016167	-0.000293869495	-0.00068698628	-0.0107090432	-0.000282068804	3.6319522e-05	0.000502378429
AB1251	-0.0313679084	-0.0017961676	0.000511418717	-0.00054499058	-0.0105732372	8.04734615e-05	7.63677035e-05	0.000132262519
AB1252	-0.0343437871	-0.00191419361	-2.95523593e-06	-0.000388679397	-0.0108427677	0.000164864949	0.000102632935	0.000198609832
AB1253	-0.0333303152	-0.00183131249	-0.000371005881	-0.00046550742	-0.0112103131	9.34690633e-05	9.88314488e-05	0.000619463939
AB1254	-0.0362688647	-0.00196485275	-0.00053154832	-2.49148147e-05	-0.0130817051	-0.000194701401	7.65461532e-05	0.000551875713
AB1255	-0.0362886933	-0.00176201979	-0.000523130508	-0.00125002618	-0.0126027806	-0.000171962676	8.21808152e-05	-0.000548455923
AB1257	-0.0338070179	-0.00191090813	4.84351424e-05	-0.000338179578	-0.0109121196	0.000258087562	0.000114366311	0.00036301081
AB1258	-0.0351668242	-0.00176236739	0.000155225012	-0.0010725776	-0.0100960209	0.000212687385	-1.54307425e-05	9.13810181e-05
AB1259	-0.0341435922	-0.00202764627	-0.00016568692	-0.000326583848	-0.0105918614	-0.000119016034	7.15411539e-05	0.000522480846
AB1264	-0.0343366139	-0.0018637609	-0.00142828517	-0.000519386729	-0.0114504921	0.00022035102	2.99514644e-05	0.000211074372
AB1265	-0.0348704299	-0.00192466112	-0.000232057515	-0.000776958897	-0.0119639488	-0.000278195712	0.000113554365	-5.51719636e-05
AB1267	-0.0353478135	-0.00204153023	-3.1796975e-05	-0.000246631012	-0.011361826	-0.000338609583	7.46431005e-05	0.000526325969
AB1269	-0.0333084964	-0.00221868934	-0.000481171679	-0.000996535503	-0.0119992881	-5.40725222e-05	0.000260720775	0.000631396362
AB1271	-0.0315372496	-0.00182865018	8.01594437e-05	-0.000312677716	-0.0103316972	-4.8780827e-06	0.000142249086	-0.000388936551
AB1272	-0.0361737557	-0.00204863834	-0.000439111044	-0.000834849994	-0.0112129248	-0.000137695472	0.000201015836	-3.50719723e-05
AB1273	-0.0340948917	-0.00185490934	2.43019881e-05	-8.97740583e-05	-0.0108738228	8.01949872e-05	-6.15262633e-06	0.00158232819
AB1274	-0.035566467	-0.00197837774	-0.00121486267	-0.000881017949	-0.0117376849	-9.24283241e-05	-3.30450049e-05	-4.94650063e-05
AB1275	-0.033953138	-0.00191059225	-0.000753510185	-0.000706062262	-0.0119897766	-0.000163425621	5.05207488e-05	0.000222337938
AB1276	-0.0350707656	-0.00180405277	-1.84060108e-05	-0.00032030921	-0.0128575644	-0.000207575382	-1.26641255e-05	0.000792897065
AB1277	-0.0315676523	-0.00199627156	-0.000541230935	-0.00103159272	-0.0098047482	-0.000435838423	8.96173033e-05	-0.000490029643
AB1278	-0.0337602303	-0.00192086426	0.000951096595	-0.000925060586	-0.0102102401	0.000126915547	0.000145255799	0.00046581564
AB1279	-0.0344405811	-0.00192936714	-0.000315385364	-0.000431722175	-0.0109690167	-0.000499158529	0.000185965867	0.000919781628
AB1280	-0.0356051099	-0.00201698097	-0.000577962342	-0.000475576246	-0.0116637292	-0.00055955876	-4.26957372e-05	0.000316997248
AB1281	-0.0343940034	-0.00170688405	0.000317646375	-0.000558276673	-0.0120111934	0.000731207077	0.000178930891	0.000969334956
AB1282	-0.0355682595	-0.0018632139	-0.000582161731	-0.000655703065	-0.0118369122	-0.000206361581	-2.78987027e-05	-0.000412011605
AB1283	-0.0359160546	-0.00176341976	-0.000134130744	-0.000324996716	-0.0127912873	0.000570487654	3.47558186e-05	0.000797768098
AB1284	-0.033905357	-0.00195989047	-0.000923330175	-0.00103174622	-0.0123456591	-0.000257875464	-1.32674448e-05	0.000321379395
AB1285	-0.0328548398	-0.00199393368	-0.000764061305	-0.000731439541	-0.0104160286	-0.000154805067	4.65630802e-05	0.000482748745
AB1286	-0.0341030669	-0.00185435764	-0.000194289478	-0.00118507706	-0.0117273316	0.000217769153	8.800425e-05	-0.000622290426
AB1287	-0.0331754391	-0.00195597305	0.000595611043	-0.000465949469	-0.0132736208	-0.000539113046	2.51745235e-05	0.000889600482
AB1288	-0.0347798517	-0.00188174647	0.000320914968	-0.000425870577	-0.0113826118	-0.000310652539	5.6000097e-05	0.000498220265
AB1289	-0.0358550581	-0.00190130314	-8.48121758e-05	-0.000542456102	-0.0125561658	0.00010048706	7.93272413e-05	0.000418642047
AB1291	-0.0353639177	-0.00193818279	-0.000583788964	-0.00013767763	-0.0122506843	-8.31283068e-05	0.000114679761	0.000453791315
AB1292	-0.0306910236	-0.00176501038	-0.000514590242	-0.00139653701	-0.00955414646	0.000110200407	0.000103448291	-0.000815628097
AB1293	-0.0358779545	-0.00187267512	0.000172106388	-0.00102300837	-0.0114991865	-0.000720426763	0.000132958343	7.81239688e-05
AB1294	-0.0360315566	-0.00199225361	-1.2078874e-05	-0.000333820646	-0.0119871095	-0.000273273617	0.000173835044	-0.00042286348
AB1295	-0.0314822823	-0.00207631176	-0.000324727617	-0.000825047926	-0.0103470133	-3.20337958e-05	0.000152844946	-3.38725464e-05
AB1296	-0.035678369	-0.00188667069	3.46044529e-05	-0.000702581896	-0.0128575604	-0.000120398744	0.000264234908	0.00021814338
AB1297	-0.0350303281	-0.00178537578	0.000261052343	-0.000414967073	-0.0117282635	1.38721409e-05	0.000105789202	0.000674046074
AB1298	-0.0310835703	-0.00202815635	-7.74202477e-06	-0.000501708247	-0.0100080135	-0.000359413255	0.000240231793	0.00101414572
AB1299	-0.0348955929	-0.00184169443	0.000192778262	-0.0012418025	-0.0119614484	-0.000237390191	0.000341522955	-0.000574995338
AB1300	-0.0331363306	-0.00199780086	-0.00124385126	-0.000550522307	-0.00994659038	-0.000632255992	4.66404328e-05	0.000869333832
AB1302	-0.0347032458	-0.001749296	-0.000229670021	-0.000216234115	-0.0127064596	0.000140186041	-4.12824345e-05	0.000516835148
AB1303	-0.0340715667	-0.00191462804	-0.00030274913	-0.000506045446	-0.0113838239	-0.000224767943	0.00032584712	0.00105166137
AB1304	-0.0353558479	-0.0019082177	-0.000167683562	-7.43622555e-05	-0.0114613572	0.000260591221	3.95204271e-05	0.000574524772
AB1305	-0.0353692809	-0.00196933116	-1.95381756e-05	-0.000598050951	-0.0112679923	-0.000241039656	3.8658025e-05	0.000464231177
AB1306	-0.0339862684	-0.00204760872	0.00126391828	-0.000713534271	-0.0109792249	-5.82467468e-05	0.000102317543	0.00140807427
AB1308	-0.0338720541	-0.0020208645	0.000908939601	-0.000516202478	-0.0120014271	-0.000710467067	0.000219561173	0.000793859647
AB1309	-0.0366472952	-0.00178751261	0.000402591189	-4.59729332e-05	-0.0122706293	0.000208281037	1.96486437e-06	0.000613187261
AB1310	-0.0365053772	-0.00187646584	0.000544065134	-0.000473648713	-0.0121809178	0.000233185172	0.000379162876	0.00120869363
AB1311	-0.0326873978	-0.00195126718	-0.000242952825	-0.000374370917	-0.0106640444	0.000128546096	-3.19203113e-05	-0.000368177661
AB1312	-0.0346311078	-0.00204599926	-0.000126204881	-0.000515086199	-0.0119782965	0.000164530496	0.000117767097	0.000368226273
AB1313	-0.0333410867	-0.0021353814	-0.000367001421	-0.000413085322	-0.0108338084	-0.000203879857	-3.33782162e-06	-0.000411659133
AB1315	-0.0311645621	-0.0016756762	-0.00038393814	-0.000417069566	-0.0110035581	0.000249707354	7.32376978e-05	-6.99503808e-05
AB1316	-0.0338223662	-0.00181823762	0.000483416152	-0.000476549417	-0.0113073134	-9.86827667e-06	0.00011796272	0.00101391411
AB1319	-0.0375690451	-0.00186196524	-0.000161414064	-0.000251696161	-0.0122428818	-0.000116468545	8.4694007e-05	0.000357461209
AB1320	-0.0310007819	-0.00203728164	-0.000905761921	-0.000674458998	-0.0117808139	-0.000304815389	0.000125626196	0.000937501939
AB1322	-0.0349250731	-0.00194909868	0.000578053055	-0.000499549255	-0.011994959	-5.83197269e-05	9.10875405e-05	0.000291077666
AB1323	-0.0352756595	-0.00198887459	0.000871977694	0.000230626656	-0.0122410341	-0.000606520364	0.000181129739	0.00118874166
AB1324	-0.0339086181	-0.00189936874	0.000350551829	-6.31882585e-05	-0.0121726434	-0.000391311738	0.000409688706	-0.000113740206
AB1325	-0.0370324366	-0.00213049405	0.00032133586	-0.000604668081	-0.0129563461	-0.000480351721	0.000265385769	0.00092282494
AB1326	-0.0338866285	-0.00205831531	-9.64085756e-05	-0.000117370553	-0.0100016744	8.85209893e-05	0.000178335518	0.00132344837
AB1328	-0.0344395013	-0.00205409323	-0.000485894559	-0.000721814857	-0.0094954606	-0.000328096862	-3.01377308e-05	3.25062848e-05
AB1329	-0.0357150337	-0.00195668023	0.000302373283	-0.000643855909	-0.013880526	-0.000719789158	6.26483269e-05	-0.000387981223
AB1330	-0.0327553589	-0.00196405358	-0.000889803453	-0.000696053024	-0.0116961646	4.87635278e-05	0.0001272079	-0.000546080102
AB1331	-0.0347739651	-0.00179523567	-0.000362351215	-0.000439010502	-0.0108848224	0.000155341443	2.6428704e-05	0.000968004735
AB1332	-0.0342672055	-0.00201597979	0.000610126284	-0.00067045949	-0.0120759282	-0.000395294953	0.000135231144	0.000252921684
AB1335	-0.0362456831	-0.00208870198	0.00076201559	-0.000782785346	-0.0108664244	-0.000551437897	3.6071175e-05	0.00118950245
AB1337	-0.0334627778	-0.0019484374	-0.000234236577	-5.89416167e-05	-0.0117657804	-0.000654102517	4.44926863e-05	0.00119068006
AB1338	-0.0354945566	-0.00199812671	-0.000164904507	-0.00120175866	-0.0121963397	0.000422317908	0.000218186759	0.00016543988
AB1339	-0.0341174068	-0.00181752245	0.00029967073	-0.000623755018	-0.011450011	-0.00065548052	0.000148151552	0.000413834213
AB1341	-0.0359092916	-0.00171174382	-0.000241441693	2.27725895e-05	-0.0118170713	-7.11964028e-05	0.000234127189	0.000689851687
AB1342	-0.0342144326	-0.00207063237	-0.000761539555	-0.000738735307	-0.0117161881	-0.00042099721	0.000256559946	0.000299165425
AB1343	-0.0329075867	-0.00187515228	-0.000861236381	-0.0006517333	-0.0116633125	0.000171580595	9.08689106e-05	-0.000183283401
AB1344	-0.0334015756	-0.00191488843	0.000303205394	-0.000820330615	-0.0125513412	8.0710315e-05	5.60205407e-05	0.000114074353
AB1345	-0.0325154258	-0.00168382844	0.00041658294	-0.00125721276	-0.0104474183	4.81084196e-05	9.12303003e-05	0.00101606242
AB1346	-0.0368767977	-0.00183458998	-0.000325802228	-0.000915888113	-0.0114685794	4.48727223e-05	0.000120975276	0.000971000799
AB1347	-0.0349277907	-0.00202174106	-3.56632072e-06	-0.000867939815	-0.0109438617	-0.000214191229	-2.77476432e-06	-0.000363656313
AB1348	-0.0324674053	-0.00201254753	-0.000204224776	-0.000745273366	-0.0115060119	2.75622869e-06	0.000119762489	0.000749335259
AB1349	-0.0355852879	-0.00200832378	-0.000420626913	-0.000594206957	-0.0119982261	0.000373597921	2.01494111e-05	-1.10475967e-05
AB1350	-0.0353363227	-0.0019149366	-0.000469120518	-0.00086120554	-0.0127290656	-0.000121126677	0.000187131634	-0.000397963936
AB1351	-0.0299518519	-0.00188913692	0.000387869018	-0.000678676432	-0.0106870516	0.000531449813	-5.36486518e-05	-0.000309249312
AB1352	-0.0356272356	-0.00204812038	-0.000277583374	-0.000924373342	-0.0109953793	-0.000319852019	3.56284348e-05	0.000361095308
AB1353	-0.0360964988	-0.00203505908	0.000277747471	-0.000911001903	-0.0112822412	-0.000336751949	0.000298032315	-0.000631158897
AB1354	-0.0299962113	-0.00204223309	-3.32994262e-05	-0.000856879067	-0.0113207304	-0.000162484364	5.05338564e-05	0.000532374809
AB1357	-0.0345149145	-0.00187619526	0.000273560675	-0.000327871972	-0.0118633992	-0.000392154252	0.000162349689	-0.000957160648
AB1358	-0.0342966382	-0.00203862329	0.000203536197	-0.000912367726	-0.012516534	-0.000133517497	5.21244927e-05	0.000163123595
AB1359	-0.0329106732	-0.00176364065	-4.1731449e-05	-4.41506327e-05	-0.0105837486	-2.77547453e-05	-7.16597552e-05	0.000841511985
AB1360	-0.0363636948	-0.00196011603	-0.000626181904	-0.000779475574	-0.012079913	-0.000377878389	9.65720027e-05	0.000111557628
AB1361	-0.0369972204	-0.0019010492	-0.000185724024	-0.000849465205	-0.012553469	-0.000248571474	2.45874269e-05	0.000880380393
AB1362	-0.0334579431	-0.00183800716	-0.000571965184	-0.000487770583	-0.0111059939	-0.000286183221	0.000100047847	0.00099700133
AB1363	-0.0364664797	-0.0020823868	-0.000412614165	-0.00056927157	-0.0130887664	-0.000229216299	0.000201506268	0.00029758603
AB1364	-0.0380610016	-0.00201165629	-0.000229954246	-0.00073286026	-0.0123306426	-0.00014925391	0.000128988647	-0.000556928164
AB1365	-0.0335559128	-0.00187356642	-0.00092728332	-0.000564686564	-0.0121951569	0.000248578375	6.64149341e-05	0.00115369734
AB1367	-0.0331955948	-0.00166844643	9.13295053e-05	-0.00113173232	-0.011672135	0.000159985843	0.000136709843	0.000149828842
AB1368	-0.035352495	-0.00181666057	-0.00025590877	-0.00112173088	-0.0113614549	7.28193849e-05	0.000131615774	-0.000269482667
AB1370	-0.0338148769	-0.00189116845	0.000214977066	-0.000512023829	-0.010183185	-0.000412671443	0.000235861256	0.000662803543
AB1371	-0.033478427	-0.00190933091	-7.47979645e-05	-0.00107244317	-0.0114352506	-0.000157834261	-3.89854648e-05	8.56515636e-05
AB1372	-0.036096003	-0.00210408626	0.000435371862	-0.000417587886	-0.0121744062	0.000251946833	0.000212427558	0.000151996069
AB1373	-0.0376137673	-0.00183725767	0.000402689051	-0.000982824302	-0.0127771969	-0.000248525347	-7.61664125e-05	6.48516143e-05
AB1374	-0.0348115333	-0.00199154512	0.000460059172	-0.000205835389	-0.0120956213	-9.40515865e-05	0.000107306836	0.00149530422
AB1375	-0.0303026535	-0.00183469557	0.000306122649	-8.33079721e-05	-0.0100554168	-0.000270029037	0.000107947633	0.000587320782
AB1376	-0.0358452429	-0.0020642036	-0.000498518908	-0.000681725546	-0.0117815972	0.00016666347	-1.71732007e-05	-0.00114832045
AB1377	-0.035756101	-0.00188158375	-0.000977111992	-0.000863244385	-0.0115780923	6.49459796e-05	-4.55231894e-05	0.000566139939
AB1378	-0.0357352221	-0.00192025701	-0.00077278782	-0.000471440299	-0.0108753466	0.000163540994	0.000308971285	0.000554024816
AB1379	-0.0363809731	-0.0019429297	-0.000210615113	-0.000269873434	-0.0127203284	-0.000126466067	0.000109154462	0.00112883646
AB1380	-0.0357449971	-0.00187997676	-0.000170502132	-0.00061328958	-0.01141955	-0.000408168259	0.000212321956	0.000454516871
AB1381	-0.034584885	-0.0019398105	0.000428851213	-0.000482699625	-0.011870197	0.000225559153	0.00015564482	0.0011905371
AB1382	-0.0314397714	-0.00205737244	0.000602626675	-0.000584959115	-0.0102135225	1.8142246e-06	0.000110844868	-0.000330639876
AB1383	-0.0327203434	-0.00201684925	-0.000402190154	0.000166883437	-0.0098042761	-0.000128028028	0.000266940715	0.00135505412
AB1384	-0.0342506485	-0.00180224235	-0.000269662957	0.000263095542	-0.0112521142	0.000198077299	0.000216061935	0.00101501132
AB1385	-0.0375131103	-0.00200645123	-0.000423379164	-0.000185102923	-0.0118164699	-0.000347531389	0.000151530096	0.00173352595
AB1386	-0.0349361231	-0.00178749174	0.000615086019	-0.000995567133	-0.0109949214	0.000120966386	7.9659161e-05	-0.000679471494
AB1387	-0.0355215797	-0.00216002907	-0.000182543818	-0.000494263499	-0.0101704863	-0.000241675407	0.000152100995	0.000219619743
AB1389	-0.0334302492	-0.00189609356	-0.000534940077	-0.000433419876	-0.00990083087	-0.0002180156	0.000173812193	0.000542106898
AB1390	-0.0341837768	-0.00203198908	1.22674494e-05	3.12718758e-05	-0.0110077454	-0.000598949112	0.000156031462	0.00140714743
AB1391	-0.0298324394	-0.00189892392	-0.000257076505	-0.000781529957	-0.00953759225	-0.000272564541	0.000109847312	0.000251873745
AB1392	-0.0350147584	-0.00202490598	0.000394275976	-0.000447789561	-0.0103723939	-6.29905426e-05	0.000274720019	0.000106721475
AB1394	-0.0371459817	-0.00187413737	0.00132852435	-0.000205066447	-0.0128818081	-4.17673405e-06	0.000159822977	0.00166259061
AB1395	-0.0352738871	-0.00217613016	-0.00164282098	-9.33051108e-05	-0.0125256242	-0.000189416836	-5.99867076e-05	0.000617100895
AB1396	-0.0363554479	-0.00194246167	-0.00032943396	-0.000774002799	-0.0122245243	-0.000404653841	-3.61602807e-05	0.000647049388
AB1397	-0.0353857763	-0.00186943746	-0.000211744867	-0.000566506865	-0.0110316873	-4.3580146e-05	8.89063977e-05	0.000244879921
AB1398	-0.0336030903	-0.00185447235	0.000626101374	-0.000707309444	-0.0109053889	-0.000433504918	0.000188216122	-0.000294724013
AB1399	-0.0335799686	-0.00205787491	-6.44386547e-05	-0.000484836788	-0.01057161	-0.000182835937	7.81885727e-05	0.000481678621
AB1402	-0.0332798001	-0.0020809271	0.000238891521	-4.29672071e-05	-0.011077323	-1.40049898e-05	1.25485573e-05	0.0019361346
AB1403	-0.0325861034	-0.00212699601	0.000197747471	0.000234011229	-0.0111485387	-0.000410956645	6.56302485e-06	0.00094934102
AB1404	-0.0326186155	-0.00194611797	6.8619889e-05	-9.51685653e-05	-0.0107664978	-0.000582377278	0.000165934752	0.000971628125
AB1406	-0.0359055521	-0.00189131378	0.00037194059	-0.000294503599	-0.0132224785	-0.000654493513	0.000108089607	0.000463997156
AB1407	-0.0317431927	-0.00190286872	-0.000426293268	-0.000688567518	-0.0102231882	-0.000500929358	0.00022054943	-0.000539925606
AB1408	-0.0374584747	-0.0020970208	0.00033907465	-0.000339329683	-0.0140541226	-0.000303217121	0.00021214285	-0.00109407544
AB1409	-0.0354672948	-0.00195750397	0.000694706258	-0.00057142212	-0.0109578847	-0.000325509965	9.67555884e-05	0.000816532658
AB1412	-0.0374793403	-0.00184993935	0.000796734527	5.15999518e-05	-0.0140452106	-0.000169079358	0.000241517442	0.0016949693
AB1413	-0.0340842152	-0.00214730521	0.000151324768	-0.00147293436	-0.0114711948	-0.000391303882	0.000150052207	-0.00103975451
AB1414	-0.0348181521	-0.00192991066	-0.000549741077	-0.000900117933	-0.0115851091	-0.000536755804	0.000188330352	-0.000356341597
AB1415	-0.0368407102	-0.00196238422	-0.000383732119	-0.000570733259	-0.0124718528	-0.000158655556	4.78024692e-05	1.95613485e-05
AB1417	-0.0314928016	-0.00184748587	-0.000607058266	-0.000578020127	-0.0102974797	-0.000212031188	0.000108880309	-0.000349651434
AB1419	-0.0362691298	-0.00201135951	0.000553446985	-0.000701336752	-0.0124935922	-0.000125754193	0.000115512446	-0.000644610575
AB1420	-0.0366110052	-0.00187259542	0.00038510023	-0.00117145049	-0.0121415321	-0.000185737265	0.000126369491	0.000329681862
AB1421	-0.0337126555	-0.00179663527	0.000398008804	-0.000230380936	-0.0117908285	0.000227507556	0.000261893971	-0.000334528923
AB1422	-0.0340402233	-0.00200103484	-0.000518923971	-0.000607335566	-0.0109644201	-0.000187565173	-1.32919442e-05	0.00058609373
AB1423	-0.0339021603	-0.00186529993	0.000884697577	-0.000290518322	-0.0112804215	0.000270985924	0.000146027731	0.000856837179
AB1425	-0.0335251041	-0.00177704499	-0.000366640693	-0.000485187779	-0.0118937339	0.00063329623	1.28659225e-05	7.59020385e-05
AB1426	-0.0338082384	-0.00200032288	-0.000305487962	-0.000748979296	-0.011608883	5.60132506e-05	8.16105871e-05	0.000996945206
AB1427	-0.0328759736	-0.00184651753	0.000196402137	-0.00113180141	-0.0109271266	-0.000303504905	9.02185096e-05	0.000405958684
AB1428	-0.0390150771	-0.00194882399	0.000289609941	-0.00089990224	-0.0122072057	-0.000427636489	0.000165317339	7.62115808e-05
AB1429	-0.0334034419	-0.00187833978	0.000478939601	-0.0014510238	-0.0108585894	-0.000242457576	0.000192145096	-0.00108375844
AB1430	-0.0322408766	-0.00204045919	-0.00103796467	-0.000987594958	-0.0103014644	5.61943578e-05	4.27438787e-05	-0.000458535088
AB1433	-0.0361798562	-0.00214641023	-0.00107016268	-0.000348746087	-0.0118284866	-0.000524980679	0.000178511699	0.000762482162
AB1434	-0.03606631	-0.0020782762	0.00132262668	-0.000880203683	-0.0121643887	-0.000217793075	0.00025361522	0.000597189042
AB1435	-0.030885222	-0.00194686556	0.000853949117	-0.000753843093	-0.0113101301	0.000190577462	9.66227275e-05	0.000220241571
AB1436	-0.0313321527	-0.00193928283	0.000918081478	-0.00104331028	-0.010082927	-9.670273e-05	0.000287881499	0.000210003075
AB1437	-0.0373977315	-0.0019235697	-3.93597835e-05	-0.00112342247	-0.0134192153	-0.000321162176	0.000110850391	-0.000471733652
AB1438	-0.0350027775	-0.00192502564	4.99596927e-05	-0.000317453406	-0.0112305789	-0.000137329658	0.00013233103	0.00100765501
AB1439	-0.0323060783	-0.00187217342	-0.000377093836	-0.000340958601	-0.0105840025	2.70615911e-05	0.000114450209	-0.000184635067
AB1440	-0.038018836	-0.00187199142	-6.99266171e-05	-0.00119980636	-0.0122559134	-5.73378336e-05	0.000168999351	-0.00086348225
AB1441	-0.0341876712	-0.00192154749	-0.000414063715	-0.00039503981	-0.0110729538	0.000200754409	-8.40199895e-05	0.000399508032
AB1442	-0.0342108497	-0.00186486481	-0.000756456656	-0.000888024448	-0.0112514106	5.17628418e-05	4.17437489e-05	-0.000627660676
AB1444	-0.034294842	-0.00202715641	-0.000950937944	-0.00054164181	-0.0116317683	-0.000201351167	0.000203985919	0.000783674479
AB1446	-0.0348857058	-0.00187211099	0.000778676734	-0.00129689587	-0.0112146407	-0.000461753611	8.6911005e-05	-0.000621344793
AB1448	-0.0338784558	-0.00193341671	-0.000558646809	-0.000152762409	-0.0116048734	-0.00051937754	0.000233272252	0.00158391984
AB1449	-0.0321558555	-0.00206355747	0.000630810752	-0.000680478833	-0.0113740183	-0.000115772577	0.000228907073	0.000668411955
AB1450	-0.0343965	-0.00198006664	-0.000279179774	-0.000982720252	-0.0111472499	0.00025023327	0.000225185068	0.000906227003
AB1451	-0.0353590814	-0.00182282273	3.9483657e-05	4.25541894e-05	-0.0117203089	-3.75207524e-05	2.79046039e-06	0.00134606059
AB1454	-0.031496767	-0.00196204176	0.000200644244	-0.000381702285	-0.00925436318	-0.000401858786	-3.56325007e-05	0.000835519995
AB1455	-0.0330570917	-0.00198358345	-0.000518140734	-0.000847026523	-0.0116635376	-0.000583538826	0.000126563998	0.000357175582
AB1456	-0.0322304924	-0.00178696083	-0.000111084085	-0.000158233265	-0.0111772904	-0.000422941449	0.000176048116	0.000802960674
AB1457	-0.0367872168	-0.00187902039	0.00087804429	-0.000819598632	-0.0138832284	-0.000219603827	0.000329060673	0.00139742412
AB1459	-0.0340779133	-0.00211298348	6.91125465e-05	-0.00120240321	-0.0116193879	-0.000434284009	2.82740367e-05	-8.39382295e-05
AB1460	-0.0350066551	-0.00184317463	-0.00140496135	-0.000668397038	-0.0103938699	-0.000600110416	0.000238106618	-0.000311729345
AB1461	-0.0381590303	-0.00181598152	-0.000771901984	-0.000341103414	-0.0121706509	0.000536654784	4.92433402e-05	0.000178662014
AB1462	-0.0361303836	-0.00206851603	0.000620379676	-0.00031453951	-0.0128973125	0.000114475638	6.71903794e-05	0.000840571555
AB1463	-0.0328251356	-0.00199195556	-0.000633074372	-0.000510671268	-0.0120440638	-0.000171308198	0.000149202949	0.00128619039
AB1465	-0.0327850361	-0.00175876926	-0.00119944264	-0.000433202863	-0.011213221	0.00016036637	-7.76894298e-05	0.000328451902
AB1466	-0.0346494892	-0.00195862154	-0.000155428707	-0.000590655205	-0.0125342684	-7.2891315e-05	9.19289072e-06	0.000686028629
AB1467	-0.0318450996	-0.0017185372	-0.00108816675	-0.000923318385	-0.00946940142	6.15628673e-05	0.000180818945	-0.0007315164
AB1474	-0.0351526552	-0.0017898169	-0.000804613927	-0.000153143792	-0.011523974	0.000151986439	0.000109740407	0.00108315221
AB1478	-0.0336626139	-0.00192291997	-0.000604184469	-0.000993280459	-0.013565248	-0.000483316571	9.95119913e-05	0.000434073717
AB1479	-0.0330640991	-0.00198330886	7.27861189e-05	-0.00119671876	-0.0112504395	-0.000454741797	-4.16597778e-05	0.00017947468
AB1480	-0.0352149081	-0.00184927948	-0.000966198526	0.000165531098	-0.0110109889	-2.25908647e-05	5.29353332e-05	0.00194619873
AB1481	-0.032757828	-0.00186936977	-0.000833149457	-0.00110903912	-0.0105732357	-0.000434798521	-3.97756502e-05	-0.00100971969
AB1482	-0.0305322317	-0.00198038714	-5.07863572e-05	-0.000763232044	-0.0101807742	-0.000263339968	0.000186268586	-0.000264829837
AB1483	-0.034546202	-0.00198626375	0.00019149763	-0.000309291292	-0.0120900512	0.000512460239	4.95616819e-05	0.00113165988
AB1484	-0.0308004786	-0.00204045669	0.000322802741	-0.000527829971	-0.0107593559	-0.00045376657	1.43400603e-05	9.38986557e-05
AB1485	-0.0353776332	-0.00169404004	-0.000724684274	-0.00108393106	-0.0115405921	-3.16475845e-05	5.81682615e-05	-0.00137449912
AB1486	-0.0329038701	-0.00185631562	-2.3211748e-07	-0.000948279545	-0.00991102014	2.17287494e-06	-6.68080695e-07	-0.000540010659
AB1487	-0.0344495863	-0.00199183126	-0.000477020369	-0.000887627593	-0.0112630203	-0.000266356111	6.14744745e-05	0.000476070289
AB1488	-0.0355725277	-0.00174000088	-0.000381091942	-0.000892825491	-0.0111580878	-8.63872899e-05	0.000174101908	0.000601195444
AB1489	-0.0330926582	-0.00199351921	-2.96605468e-05	9.73777628e-05	-0.0112214617	-0.000282808859	0.000112845433	-8.01235309e-05
AB1490	-0.0347502428	-0.00209833521	-0.000879587164	-0.000714009928	-0.0119889224	-0.000121962412	2.31374681e-05	0.000727939324
AB1491	-0.0344498582	-0.00194680142	0.000441746369	-0.000798874284	-0.0112505755	0.000172892861	0.000185221787	-6.86770497e-06
AB1492	-0.0339777862	-0.00197997798	0.00073089531	-0.00149765503	-0.0109777204	-0.000432372746	0.000164316832	-0.000630635661
AB1493	-0.034098575	-0.00210265662	0.000195151545	-0.000945724673	-0.0109505924	-0.000500448338	0.000178313617	8.4197698e-05
AB1494	-0.0350665194	-0.00184608034	-0.000114805028	-0.000698560546	-0.0109398822	0.000651900925	7.26723366e-05	-0.000240832013
AB1496	-0.035689286	-0.00217030071	-0.000566702275	-0.00038909877	-0.0113737709	-8.53085942e-05	8.66261312e-05	0.000691053276
AB1497	-0.0328344355	-0.00192767841	0.00101255167	2.04163995e-05	-0.010857746	0.000110156494	0.000108419068	0.00117661751
AB1498	-0.0337985942	-0.00213592958	0.000329624152	-0.00103057834	-0.0117608038	-0.000345469843	-0.000103001857	0.000182116623
AB1499	-0.0346095468	-0.00204998482	0.000531279724	-0.000546603757	-0.0109843554	-0.000827226186	6.28874465e-05	0.00066852105
AB1501	-0.032358762	-0.00178567273	-9.09900521e-05	-0.000134887916	-0.0101949091	0.00043414383	0.000158959955	5.20788573e-05
AB1502	-0.0343469091	-0.00212088985	-0.000200158735	-0.000614668793	-0.0116306607	-0.000477662857	9.14507637e-05	0.00159900858
AB1503	-0.0337553187	-0.0017544796	0.000326779487	-0.000669347901	-0.011672616	0.000188174552	0.000205736183	0.000685128052
AB1504	-0.0304170292	-0.0019566501	0.00070785248	-0.000935204372	-0.0104547014	0.000256152179	-9.63642663e-06	0.000586161979
AB1505	-0.0339050288	-0.0019889665	-0.00093991876	-0.00095216967	-0.0117718099	-3.4065268e-05	8.04451408e-05	0.000508194265
AB2001	-0.0355795213	-0.0018806604	-0.00068760706	-0.000505973594	-0.0120653727	0.000190022443	0.0001376683	0.000569941638
AB2002	-0.0340126096	-0.00197749182	0.000485746092	-0.00107702816	-0.0105455046	0.000114088864	2.97151293e-05	0.000196450981
AB2004	-0.0337506397	-0.00200545349	-0.000685435854	0.000117342036	-0.0108920465	-4.10911087e-05	6.98161639e-05	0.00102987145
AB2005	-0.0366674822	-0.0019264063	-0.000211236381	-0.000147431953	-0.0117451048	-0.0004247973	9.19286877e-05	0.00141919629
AB2006	-0.0351006756	-0.00190249554	0.00119061341	-0.000727486681	-0.0106873788	-0.000390108747	0.000172930489	0.000450932042
AB2009	-0.0393332403	-0.00207581867	-0.000829186838	-0.000273177582	-0.0139814948	0.00012156454	0.000179870351	0.00158268715
AB2010	-0.0377683561	-0.00178698551	0.000849600467	-0.000445413812	-0.0119484257	0.00024822899	0.000220693683	0.000509140539
AB2011	-0.0358007003	-0.00198641333	8.84516802e-05	-4.43546061e-05	-0.012246289	-0.000289843638	6.21274128e-05	0.00136695826
AB2012	-0.0318277535	-0.00184785821	0.000406350029	-0.000235032928	-0.0104419889	0.000282289897	3.97262902e-05	0.00180316091
AB2013	-0.030770794	-0.00196347126	0.000518150917	-0.000788547954	-0.0103499618	7.81371782e-05	0.000102679475	-7.01880978e-05
AB2014	-0.0319147249	-0.00187309679	-0.000492417534	-0.000401863957	-0.0112887114	-0.000148261001	9.21167314e-05	3.2013586e-05
AB2016	-0.0350181267	-0.00196072444	-0.000411763815	-0.000672392052	-0.0122587617	-0.000347899875	9.5150517e-05	0.00049010343
AB2017	-0.036902268	-0.00190492668	0.000663036476	-0.000349476436	-0.0127310312	-6.90176748e-05	2.9115184e-05	-0.00125765035
AB2018	-0.0367741375	-0.002014618	0.000252428511	1.84868742e-05	-0.0121352582	-0.000179714842	0.000249524969	0.000618229134
AB2019	-0.0323532467	-0.00185347237	0.000667710367	-0.000403106991	-0.0102339167	1.23764089e-05	0.000324131569	0.00102382912
AB2020	-0.0368435809	-0.00207941919	-0.00130260943	-0.000407360818	-0.0125961367	-0.000228574263	-9.98879339e-05	0.00121669556
AB2021	-0.0326451539	-0.00181818667	-0.000408971342	-0.000504437471	-0.0109731558	-0.000251575444	0.000127317543	0.000129529339
AB2022	-0.0326849137	-0.00201274771	0.000756196825	-0.000821267916	-0.0112646776	-0.000210051134	0.000125984413	0.000348952773
AB2023	-0.0348408496	-0.00184617504	0.000761388677	-0.00109087704	-0.0123867906	-7.43830526e-07	0.000142119656	0.000309912423
AB2024	-0.0380189017	-0.00182779137	0.000150772855	-0.000206253137	-0.0126527611	0.000320639982	7.77521717e-05	0.000542457382
AB2025	-0.0355649894	-0.00180730927	0.000224972329	-0.000412501102	-0.0108162321	-0.000283485013	9.53119329e-05	0.00171107063
AB2026	-0.0344265753	-0.00198509102	-0.000846474895	-0.000956771112	-0.011418036	-0.000290858985	9.61983384e-05	0.000466162156
AB2027	-0.0334509457	-0.00214259005	-0.00047478608	-0.00124368672	-0.00990298663	-0.000184865973	-2.12144317e-05	0.000585138769
AB2028	-0.0322889017	-0.00184861617	0.000676328754	-0.000917537678	-0.0110962873	-1.90545926e-05	0.000272162804	-1.71743409e-05
AB2029	-0.0344623302	-0.00194521274	-0.000342303844	-0.000270981682	-0.0109435741	-0.000634042312	5.09038994e-05	0.000895574408
AB2030	-0.0340402868	-0.0017705305	0.000209344664	-0.000780296648	-0.0100242878	0.000127924996	-2.41366573e-05	0.00100686439
AB2031	-0.0320236815	-0.00204143485	-0.00149646301	-0.00062627928	-0.0109214468	-0.000237364404	6.89001231e-05	0.00136394952
AB2032	-0.0335886182	-0.00214263241	-0.00151411109	-0.000617738075	-0.0109957811	-0.000375162575	6.04889195e-05	0.000714212926
AB2033	-0.0355841923	-0.00188079331	0.000441812689	-6.93570755e-05	-0.0114383382	-0.000350232263	0.000366714548	0.00125041118
AB2034	-0.0310414927	-0.0019556922	0.000771064228	-0.000538971989	-0.0111633985	0.000116656043	0.000117914733	0.000664004209
AB2035	-0.0355741977	-0.00192322789	0.00129461937	-0.000788181781	-0.0116839229	-0.000467571719	0.000121852113	0.000722988835
AB2036	-0.0321499471	-0.00202257262	-0.000269719802	-0.000384788318	-0.0108570341	-0.000276041286	7.82023518e-05	0.000676774546
AB2037	-0.0362500333	-0.00179622138	-0.00081322284	-0.000646360815	-0.0117397178	-8.45765503e-05	0.000150543755	0.000913193328
AB2038	-0.0318135881	-0.0020319078	0.000249062765	-0.00052499051	-0.00972116595	-4.69846881e-05	0.000148849645	0.000398511323
AB2039	-0.0337355798	-0.00205354934	-0.00117751303	-0.000707687726	-0.0112706003	7.65148724e-05	8.57794713e-05	0.00117194898
AB2040	-0.0334596354	-0.00177590431	0.000394033591	-0.000172516213	-0.0110300366	-2.84683788e-05	0.000165422916	8.29303905e-06
AB2041	-0.0323955427	-0.00190528267	-0.000150636388	-0.000484040068	-0.0108383287	-0.000242248128	0.000141352347	-0.000436770925
AB2043	-0.0345874101	-0.00232749543	1.28855978e-05	-0.00105555217	-0.0120446159	-2.43545993e-06	0.000146171276	0.000309089144
AB2044	-0.0324511456	-0.00179169276	0.000695613453	-0.000373953668	-0.0104264209	-9.77909791e-05	0.000201912141	0.000556454319
AB2045	-0.0356418775	-0.00185471615	-5.83017948e-05	-0.000532293057	-0.0118393712	-0.000104576984	3.72823396e-05	0.00202111787
AB2046	-0.0380013501	-0.00190791222	-0.000266259315	-0.000712145844	-0.0127598009	-0.000440072396	8.77512014e-05	0.000393623949
AB2047	-0.0370167192	-0.00191014417	-0.00105964713	-0.000389670462	-0.0129277159	-0.000287856186	-8.56714609e-05	0.000817569041
AB2048	-0.0342080242	-0.00165310856	-0.000759478211	-0.000225608855	-0.0116422122	0.000415326616	-0.000114986406	3.202454e-05
AB2049	-0.0358440307	-0.00204302344	0.000804927284	-0.000754262937	-0.0114232974	-0.000443049928	4.15594559e-05	0.00036983511
AB2050	-0.0354084741	-0.00201483049	-0.000234575321	-0.00101672663	-0.0112998415	-0.00020474624	0.000230184611	-0.000713990214
AB2051	-0.0378492048	-0.00175865747	6.63240171e-05	-0.000852768523	-0.0115048397	-0.000309380575	0.000207149641	-0.000376935226
AB2052	-0.0348514105	-0.00191172266	-0.00037660986	-0.00057812748	-0.0112217798	-1.99470995e-05	0.000146186853	-3.07767507e-05
AB2053	-0.0369390819	-0.00178338365	-0.000128499959	-0.000651360466	-0.012781348	-0.000225553462	0.000134586963	0.0010235416
AB2054	-0.0359188443	-0.00206835709	-0.00071011057	0.000256190408	-0.0114192457	-0.000376276345	0.000185806099	0.000905427575
AB2055	-0.0326762242	-0.00188428707	-0.000464718143	-0.000622306915	-0.0106030521	-7.30660863e-05	0.000180675669	-8.10785134e-05
AB2056	-0.0380964717	-0.00187147146	2.2074846e-05	-0.000478465328	-0.0132888496	0.000190195027	9.45097202e-05	0.000116895337
AB2057	-0.0323936583	-0.00189609426	0.000299173336	-0.00032899465	-0.0108018379	-6.44699071e-05	0.000224132591	7.9517537e-05
AB2058	-0.0343191103	-0.00173381805	0.000702283987	-0.000757721236	-0.0104445944	-0.00023418386	0.000160186743	-0.000135906969
AB2059	-0.0330295572	-0.00199648185	-0.000364242107	-0.000650056548	-0.0104014602	-0.000123572316	0.000197762207	-0.00019739207
AB2060	-0.0379361162	-0.00190658231	-3.89388915e-05	-0.000873494677	-0.0125600808	0.000162989239	0.000143932052	-0.000803890542
AB2061	-0.0334245707	-0.00180789118	8.69240103e-05	-0.00071796688	-0.0112566616	-0.000122483335	0.000210993471	-0.000216309956
AB2062	-0.0337960755	-0.00190773801	6.94931312e-06	-0.000427340082	-0.0110655883	8.9534218e-05	0.000126420453	0.000601206028
AB2063	-0.0302149721	-0.00203964172	-0.00146043269	-0.00132026671	-0.0106478233	-0.000154734971	0.000114535839	-0.000402782183
AB2064	-0.0352917876	-0.0019939363	0.000827203499	-0.000717825681	-0.0116341154	-0.000289029966	0.00017168829	0.000618205668
AB2065	-0.0344899139	-0.00190928709	-0.000727039318	-0.00037158419	-0.0121164202	-1.59506233e-05	0.000135523669	0.000177660871
AB2066	-0.0358532018	-0.00202896361	-0.000519876127	-0.000777919677	-0.0123557696	-0.000210297319	4.88413938e-05	-0.000272096525
AB2067	-0.0337260186	-0.00211955091	-0.0004597063	-0.000776746829	-0.011826226	-0.000601283826	0.000186627108	0.000815686286
AB2068	-0.0328240479	-0.00190062883	0.000255877113	-0.0010936543	-0.0108503898	-0.000365353454	0.000140861234	-0.000124385946
AB2069	-0.0342258338	-0.00181105049	-0.000310956183	-0.000695672625	-0.0115019126	-0.000131147074	0.00011346808	-0.000988120215
AB2070	-0.0385002363	-0.00190418906	-0.000919324213	-0.000407902471	-0.0134986059	-3.51421388e-05	-3.39280108e-05	9.50549297e-05
AB2071	-0.0339852423	-0.00203574001	0.000613496683	-0.000738577982	-0.0110494985	-0.000156686761	0.000136591769	0.000182766753
AB2072	-0.0326633761	-0.0020269386	0.000394107058	-0.000817979963	-0.0108807265	-0.000307185593	9.5130755e-05	0.000476693584
AB2073	-0.0365640335	-0.00205249678	-0.000654013934	-0.000857871465	-0.0129464826	-0.000313922774	5.13197171e-05	-0.000464283083
AB2074	-0.0345701461	-0.00206982576	0.000191620085	-0.000650960827	-0.0116475217	-0.000219596735	0.000382031732	-0.00077439035
AB2075	-0.0357778127	-0.00177498557	-0.00033594746	-0.000439672253	-0.0115159765	-9.55102476e-05	0.000176717974	0.000294936381
AB2077	-0.0325458656	-0.00213399223	0.000949055701	-0.000327521531	-0.0121855253	-0.00062224641	0.00013031958	6.53200475e-05
AB2078	-0.0366144648	-0.00179944475	0.000555479197	0.000147847016	-0.0117548706	-5.83395651e-05	0.000150488459	0.000538608752
AB2079	-0.0369080105	-0.00218083013	0.000169373087	-0.000284821777	-0.0116798758	-0.000319714722	0.00027722605	0.00116429105
AB2080	-0.0377034633	-0.00192440543	0.00027628371	-0.000616931392	-0.0126306577	3.75927928e-05	0.00010223629	0.000287753335
AB2081	-0.0363865535	-0.00195019329	0.00098167693	-0.00121196311	-0.0131502388	-0.000417489431	0.000159280493	0.000307115879
AB2082	-0.0322005334	-0.00193972971	-0.000448038135	-0.00119735228	-0.0111622807	-0.000114974652	0.000167831021	0.000654784008
AB2083	-0.0339285943	-0.00194299768	0.00110289033	6.90204214e-05	-0.0103090585	-0.000182017541	0.000213033311	0.001592253
AB2084	-0.0334587446	-0.00176582112	-0.00108478849	-0.000719183756	-0.0112881655	-8.98154467e-05	2.50929755e-05	0.000273005898
AB2085	-0.0366115563	-0.00198897819	2.61755498e-05	-0.000506590561	-0.0117034725	-0.000508481942	6.62033931e-05	0.00100659657
AB2086	-0.0345933417	-0.00193493227	8.55857399e-05	-0.000644949194	-0.0104031975	-0.000221974685	3.55463705e-05	0.00132829029
AB2087	-0.0345853316	-0.00181747127	0.000707061386	-0.000647839322	-0.0122292487	-0.000206823306	0.000211097953	-0.000215298274
AB2088	-0.0327374651	-0.00194651434	0.000329978641	-0.000772115821	-0.010660571	0.000165490525	0.000327513543	-0.000392399309
AB2089	-0.036030308	-0.00182833127	0.000225660824	-0.000834075648	-0.0115224982	0.000411017701	0.000166793605	3.7596526e-05
AB2091	-0.0343439661	-0.00196367951	2.07894769e-05	-0.00086130259	-0.0116364323	0.000195483116	0.000217776996	0.000347457327
AB2092	-0.0350384022	-0.00181644523	0.000337790105	-0.000188259226	-0.0100408199	-8.1543757e-06	0.000192274443	0.00108195808
AB2093	-0.0343982491	-0.00188265853	0.000513294605	-0.000369646	-0.01133272	-5.96135365e-05	0.000157473635	0.00124622789
AB2094	-0.0352371001	-0.00192522691	-0.000789748934	-0.000445001526	-0.0118460687	-0.000102621854	6.01896363e-05	-0.000337718302
AB2095	-0.0342569701	-0.00187110842	0.000279502605	-0.000774558345	-0.0109126368	-0.000134415196	0.000126509383	0.000344292844
AB2096	-0.0350274486	-0.00186559107	0.000684588624	-0.0006615119	-0.0108653486	-0.000406964671	0.000226095327	0.00114569981
AB2097	-0.0359786154	-0.00189465571	0.00033327333	-0.000635636121	-0.0123827175	-0.000173378507	-4.10220601e-05	0.00112836736
AB2098	-0.0330527815	-0.00209811144	-0.000322036949	-0.000715991421	-0.0103114591	-0.000100466528	0.000124739109	-4.90981859e-05
AB2099	-0.034873723	-0.00172769602	-0.00046058428	-0.00115039969	-0.0116078311	0.000322866038	8.54273693e-06	-3.59691564e-05
AB2100	-0.0368324946	-0.00204915392	0.000749972287	-0.000567111769	-0.0121704082	-0.000270661511	0.0002762509	0.000620376665
AB2101	-0.0350397019	-0.00186592913	1.85251472e-05	-0.000362607287	-0.0112454907	4.18115881e-05	5.3245647e-05	0.000508090003
AB2102	-0.0319904579	-0.00208515784	-0.000646669116	-0.000314647972	-0.0105566179	-0.00046064487	0.00012164189	0.000260182021
AB2104	-0.0343184027	-0.00179068359	0.000105680482	-0.000615615519	-0.0122317064	-8.83166243e-05	0.000253251831	-6.27630134e-05
AB2106	-0.0355497596	-0.00199117013	-0.000472154667	-0.00097673358	-0.0122705968	-0.000341116879	-6.13949935e-05	-0.00066544647
AB2107	-0.0320038027	-0.00184979847	-0.000538287583	-0.000223875079	-0.0103007974	-0.0005133178	0.000153137601	0.00119245333
AB2108	-0.0336011644	-0.00176555274	0.000295052859	-0.000583922518	-0.0120617135	-0.000434424253	0.000139939784	-0.000142644132
AB2109	-0.0351180528	-0.00189672857	0.000714247554	-0.000543034769	-0.0111865074	-0.000268185559	0.000113439184	0.000464947474
AB2110	-0.0349531971	-0.00182751434	-0.000601995933	-0.00049404822	-0.0116328059	2.29288841e-05	6.09723818e-05	9.52044592e-05
AB2111	-0.0341434071	-0.00191844726	-0.000126872811	-0.000352818058	-0.0115133077	-0.000205575613	0.000131780925	0.000447165414
AB2112	-0.0301221224	-0.00179301018	0.000239085741	-0.000825547367	-0.0106105919	7.92617524e-05	0.000165428899	-0.000492316356
AB2113	-0.0363872386	-0.00192114223	-0.000635008723	0.000280027168	-0.011541764	-5.72170934e-05	0.000124558742	0.000754684934
AB2114	-0.0343299005	-0.00170572817	0.00104157271	-0.000731095175	-0.0109839329	0.000171535733	0.000192878527	0.000698619363
AB2115	-0.0354985252	-0.00189399784	-0.000887898349	-0.00034415415	-0.0120645535	4.5987122e-05	6.98913304e-05	0.00108588236
AB2116	-0.0340590421	-0.00197347877	0.000211777118	-0.000649887019	-0.0112584308	2.04506457e-05	4.79925696e-05	0.000309453174
AB2117	-0.0369827336	-0.00187048229	-0.000367212264	-0.000639828173	-0.0116705903	0.000191276288	0.000113026962	-0.000391235356
AB2118	-0.0322748449	-0.00208708506	-0.000805018197	-0.000405137946	-0.0106750536	0.00029523638	0.000144871486	0.00143502802
AB2119	-0.0354463152	-0.00196817598	-0.000849238946	-0.00084710781	-0.0121565248	-5.7897144e-05	5.83021245e-05	0.00113418028
AB2120	-0.0316396816	-0.00171392299	0.000460464235	-0.000370151763	-0.00987856757	0.000149605092	-1.53561181e-05	0.000880388366
AB2121	-0.0329275178	-0.00201365916	-1.16082846e-05	-0.000116877227	-0.0102036858	-0.000375522693	6.0584199e-05	0.000650314843
AB2122	-0.0337114227	-0.00213161082	0.000639027279	-0.000533374165	-0.0127251196	-0.000629703253	8.77737582e-05	-3.11475366e-05
AB2123	-0.0388258617	-0.0019684467	-8.84644733e-05	-0.00114914943	-0.0126977113	0.000378980545	-3.74988859e-06	-0.000361786986
AB2124	-0.0359598847	-0.00188941332	0.000413996488	-0.00022397326	-0.0113379476	-0.000128861436	3.38903373e-05	0.00107106946
AB2125	-0.0343396261	-0.00222988877	-0.000935444535	-7.73504821e-05	-0.0110404031	-0.000417263058	5.38781928e-05	0.000578636135
AB2126	-0.0298980904	-0.00190050628	-0.000334358124	7.94495599e-05	-0.00984671668	0.000568014012	-3.01951663e-05	0.000134853656
AB2127	-0.036836973	-0.00177065498	0.000313619138	-0.00110547815	-0.0113716348	-0.000119123338	-1.48386138e-05	-0.000315670126
AB2128	-0.0382259003	-0.00202638466	0.00104840905	-0.000353494666	-0.0135295258	-0.000227038097	0.000209940158	0.000326372139
AB2129	-0.03622004	-0.00175902236	8.08905732e-05	-0.000686312671	-0.0119605102	0.000283176119	-4.22195905e-06	0.000575346606
AB2130	-0.0373812047	-0.00191126734	0.00112318091	-0.000975333093	-0.0119811981	-0.000249552601	0.000321623234	0.000530520113
AB2131	-0.0317918081	-0.00185677814	-0.000650837756	-0.00112971745	-0.0112155817	0.000315438879	9.03163622e-05	-0.000265967193
AB2132	-0.0351573781	-0.00197584036	-0.000442583332	-0.000603053312	-0.0116145641	0.000272984115	1.60922676e-05	-3.69799178e-05
AB2133	-0.0315834238	-0.00215169573	0.000900673376	-0.000541094655	-0.0109668041	-0.000480160597	0.000175068936	3.36619348e-06
AB2134	-0.0364317167	-0.00195250293	-0.000552085938	-0.000767989249	-0.0125742192	-0.000307417722	7.58803765e-05	0.000652980055
AB2135	-0.0352488886	-0.00185926887	-9.83720579e-05	-0.0010178789	-0.0118002739	-0.000445492492	0.000280340515	-0.000223737684
AB2136	-0.0334649794	-0.00198578578	0.000659240448	-0.000271477833	-0.0110360165	6.33342654e-05	0.000118092232	0.000482595968
AB2137	-0.0359935706	-0.00185374391	-0.000664308427	-0.000433545485	-0.0112559236	0.000337868414	0.000111354261	0.00069484059
AB2139	-0.0362324885	-0.00202139486	0.000383338032	-0.000702840659	-0.011267286	-0.000102680087	0.000168120762	0.000162779387
AB2140	-0.0362256567	-0.00192560108	0.000406848217	-0.000344449036	-0.0124404336	0.000305680833	0.000113748743	0.0014863647
AB2141	-0.0322863027	-0.00206931275	-0.000286698247	-0.000352678494	-0.0103492536	-0.0001080142	0.00023574297	-0.000212606774
AB2142	-0.0355740121	-0.00180292225	-0.00041118901	-0.000349723045	-0.0114508767	3.50498213e-06	0.000124466273	7.79488143e-05
AB2143	-0.0351911798	-0.00188693332	0.000632390614	-0.000689985531	-0.0123099307	-0.000165964318	0.000173936085	-0.00012659968
AB2145	-0.0340612537	-0.00209636568	-0.000108100426	-0.000375213018	-0.0113962509	-0.000512100738	0.000120711011	0.000120907531
AB2147	-0.033963688	-0.00189477348	-0.00106330811	6.47814231e-05	-0.0114262174	0.000441667015	-0.000196396937	0.000683013741
AB2148	-0.0345674749	-0.00186539143	-0.000111015355	-0.000911006968	-0.0111529322	0.000235310413	0.000101268616	0.00013140344
AB2149	-0.0381599758	-0.00183080357	-0.00105712861	-0.000321868054	-0.0137191144	-0.000544628656	-6.03485663e-06	0.000193624559
AB2150	-0.0334048029	-0.00205004086	0.000691217432	-0.00036608613	-0.0108352848	-0.00023594851	0.000151924684	0.000486661285
AB2152	-0.0353701299	-0.00175336171	-0.000952564384	-0.000408815233	-0.0110876955	-0.000222038053	1.57449466e-05	0.000435630391
AB2153	-0.0304374356	-0.00188003527	-0.000104774988	-0.000474429996	-0.0104649966	9.4644489e-05	5.01722554e-05	0.00134971549
AB2154	-0.0340280961	-0.00170337146	-0.00012011369	-0.000867932784	-0.0106972518	-5.28837024e-05	3.53138604e-07	0.0010667083
AB2155	-0.0298589751	-0.00195078966	0.000261213405	-0.000850119687	-0.00986926546	0.00012029117	0.000160088079	0.000415921609
AB2156	-0.0363947167	-0.00194432588	-0.000118528382	-0.000915707984	-0.010984005	1.67265901e-06	0.000171490373	-0.000222368372
AB2157	-0.0312553088	-0.00184700887	-0.000239635244	-0.000257601236	-0.0105487267	0.000165478345	0.000203422474	0.00105946243
AB2158	-0.0348858116	-0.00208998305	0.000116383982	3.95760047e-05	-0.01115784	-0.000330158835	7.61200381e-05	0.000334221305
AB2159	-0.0352566194	-0.0020938607	-0.000119715065	-0.000994389893	-0.0112233591	-0.000218748468	0.000102355371	-0.000322199119
AB2160	-0.0368569198	-0.00199979847	0.000167910943	-0.000280283758	-0.0105260655	-0.00052564503	0.000166245417	0.000189568406
AB2161	-0.0358881008	-0.00203861942	0.000225656087	-0.000700161348	-0.0108267852	-0.000138287818	0.00013178758	-0.000157686499
AB2162	-0.0342806512	-0.0018917575	0.000160251066	-0.000543862251	-0.0123174719	-0.000213352658	0.000283647513	0.000487590859
AB2163	-0.0371964707	-0.00180590917	0.00014278541	-0.00126309672	-0.0130438434	-0.000283615281	9.9766393e-05	-0.00108280004
AB2164	-0.0355963913	-0.00198198468	-0.00034162885	-0.00107205103	-0.0118591735	-0.000195250646	0.000117235943	-0.000239524221
AB2165	-0.0337411764	-0.00218007724	-0.00141105566	-0.000175173883	-0.0113973431	-4.85798367e-06	-0.000148183739	0.00113214631
AB2166	-0.0353532053	-0.00175548584	-0.00111077456	-0.000822507754	-0.0114170293	-0.00013274556	0.000130309821	0.000293654442
AB2167	-0.0345373837	-0.00190610677	-7.19966984e-06	-0.000299784291	-0.0115683353	0.000217675566	0.00011201142	0.000872342933
AB2168	-0.0333418426	-0.00197326896	0.000854831833	-0.000319882412	-0.0123625987	-0.000154449648	9.55127283e-06	0.00110273043
AB2169	-0.0352584243	-0.00179002419	-0.000483054715	-0.000919944145	-0.0113436241	5.04595743e-05	7.60276058e-06	0.000407721734
AB2170	-0.0321952051	-0.00212356478	0.000140334716	-0.000462800562	-0.0102278862	-0.000488902266	0.000226851822	0.00118788856
AB2171	-0.0340766937	-0.00203526478	0.000396798435	-0.000791492989	-0.0118271343	-0.000278372502	0.000166789007	-0.000502661237
AB2172	-0.0336092238	-0.0019916599	-0.000715622218	-0.000759587163	-0.01224964	-0.000405289	-0.000104528578	0.000862417905
AB2173	-0.0340104803	-0.00177628447	-0.000592893654	8.62149967e-05	-0.0114277417	9.99608234e-05	0.000212243265	0.000341264611
AB2174	-0.0341798473	-0.00184439589	-0.000732553292	-0.000886605877	-0.0108621167	-2.87265498e-05	5.20417825e-05	0.000468575493
AB2175	-0.0337651484	-0.00193779796	-0.000235303216	-0.000624682144	-0.0101292418	-8.60366146e-05	8.29297878e-05	0.000560791699
AB2176	-0.033277521	-0.00175422894	-0.0003165017	-0.000443561802	-0.0105832242	2.55779801e-05	0.000187935303	0.000574684432
AB2177	-0.0342172371	-0.00197484614	-0.000372952825	-0.00033792152	-0.0106599946	-4.66632956e-05	0.00012583238	0.000138935275
AB2178	-0.0345778966	-0.0018967738	-0.000655484843	-0.000275606692	-0.0114844413	-0.000276536952	0.000175717173	0.000933585487
AB2179	-0.033657293	-0.00208242146	6.58952682e-05	-0.000615253261	-0.0108342386	0.000148118986	0.000176507735	0.000453507842
AB2180	-0.0356518478	-0.00190046112	-0.000297276172	-0.00121569364	-0.0117951734	0.00035112473	0.000151530096	-7.78327178e-05
AB2181	-0.0360462251	-0.00191458576	-0.000724480579	-0.00069775948	-0.0125512894	-0.000159361872	4.18357582e-05	-0.000928206603
AB2182	-0.0362519049	-0.00178383123	0.000732137137	-0.00054654549	-0.0114193319	-0.000146294707	0.000150314039	0.000652784395
AB2183	-0.0374794272	-0.00176739437	6.23678685e-07	-0.000548624486	-0.0124892609	7.11062072e-06	0.00014668194	-0.000259858493
AB2184	-0.0367437515	-0.00174548341	0.000613664098	-0.000314564526	-0.0116721356	8.17755018e-05	0.000209668862	6.07569747e-07
AB2185	-0.0348203116	-0.00214542785	0.000447961433	-0.00123239985	-0.0120520343	-0.000438409193	0.000132106511	-0.000915440165
AB2186	-0.0337804075	-0.00204351153	0.000277845333	8.01528123e-05	-0.0125539368	-9.10888923e-05	0.000237693585	0.000553053506
AB2187	-0.0303089217	-0.00192647128	-0.00066609431	-0.000134983356	-0.010513968	-0.000266082079	6.50328993e-05	0.00100653589
AB2188	-0.0353167989	-0.00185829486	6.82472762e-05	-0.000461196764	-0.0112756487	-0.000136857336	0.000129021092	0.000855393936
AB2189	-0.0319407466	-0.00196046522	0.000120066319	-0.000335946421	-0.0106451118	-0.000144991629	0.000175967839	-6.46843415e-05
AB2190	-0.0331038066	-0.00197078565	0.000464604453	-0.000875129493	-0.0107958026	0.000142212953	0.000281892216	-0.000607532766
AB2191	-0.035599411	-0.00201206022	0.000296829268	-0.000314653848	-0.0118200608	-0.000416197254	5.2994195e-05	0.000546734612
AB2192	-0.0324736182	-0.00172494591	6.85717249e-05	-0.000356085	-0.0111881815	2.97388178e-05	0.000230774601	0.000826390521
AB2193	-0.0352984457	-0.00207233481	-0.00103277282	-0.000991490611	-0.0126883589	6.91254472e-05	0.000151395964	-0.000711573355
AB2194	-0.0385820095	-0.00197980511	0.000512068492	-0.000611855578	-0.0112810402	-0.000500393269	0.00014976101	0.000471797657
AB2195	-0.0369310144	-0.00189736784	0.000332779055	-0.000426148689	-0.0121789347	-0.000539010159	0.00018494968	0.001133347
AB2196	-0.0341219906	-0.00191033806	3.26859308e-06	-0.000902782403	-0.0113583563	-0.000604281379	0.000222065984	-0.000846860947
AB2197	-0.0350165377	-0.00207018715	-0.000262654389	-0.000407447575	-0.0105176936	-0.000271866406	8.19411792e-05	-0.000231458881
AB2198	-0.0360842787	-0.00207999844	-0.00132103036	-0.00114196829	-0.011949061	-0.000700883355	0.000225197235	-0.000176175016
AB2199	-0.0361537811	-0.00202694474	-0.00165536239	-0.000318315029	-0.0128362834	0.000470446981	0.000137598037	0.00105749768
AB2200	-0.0339053343	-0.00183411794	0.000377302978	-0.000404214625	-0.0115450359	-0.000242045156	6.64264553e-05	0.000567623133
AB2201	-0.0344326789	-0.00200661964	0.000372073229	-0.000275077983	-0.0116270553	-0.000292257559	0.000116256928	0.000542178623
AB2202	-0.034277475	-0.00200297162	0.000205743681	-0.000420609691	-0.012404466	9.30047851e-05	9.27064011e-05	-1.95796832e-05
AB2203	-0.0396153418	-0.00198107988	0.00063219872	-0.000350702968	-0.0136746382	-7.94388714e-05	8.28258228e-05	0.000922843884
AB2204	-0.0373352575	-0.00182675423	-0.00047742464	-0.00044840625	-0.0124827045	7.89872169e-05	5.94479639e-05	-0.00083446572
AB2205	-0.0345664263	-0.00211331091	0.000133463523	-0.000232174511	-0.0111889061	-0.000129046727	0.000100481804	0.000604203594
AB2206	-0.0329033595	-0.00202312681	0.000529503315	-0.000476313042	-0.0114049427	-0.000278113719	0.000312588138	0.00065785732
AB2207	-0.0337746392	-0.00191546605	5.71513907e-05	-0.000741531334	-0.0115436313	-0.000192882235	0.000134697933	0.000426309477
AB2208	-0.0345600672	-0.00223368282	-0.000718005685	-0.00087048032	-0.0116459719	-0.000318174887	-6.26469263e-05	2.14992189e-05
AB2209	-0.0328714369	-0.00200012357	6.60188806e-06	-9.01010732e-05	-0.0118561961	-2.00322307e-05	-2.30863065e-06	0.000581551428
AB2210	-0.0337184621	-0.00179840134	0.000327947222	-0.000385017783	-0.0115967308	1.38475482e-05	0.000167738061	0.000625115193
AB2211	-0.0309719289	-0.00192036268	-0.000688445525	0.000466998102	-0.0103335012	-0.000111643912	3.46457155e-05	0.00064486186
AB2212	-0.03597047	-0.00190591891	-0.0012397063	-0.000617150272	-0.0123078023	-0.000416840208	0.000114849608	-0.000462821096
AB2213	-0.034309724	-0.00195879001	-0.000109262631	-0.000370997495	-0.010509391	-0.000200472514	4.0454855e-05	0.000774081281
AB2214	-0.0347137735	-0.00190184508	-0.000184627429	-0.000270750641	-0.0111481308	-2.66190291e-05	0.000120907952	-9.50352825e-06
AB2215	-0.0306884779	-0.00207875736	8.84090464e-05	-0.000125979123	-0.00937628291	-0.000336973898	0.000339251776	0.00067472301
AB2216	-0.0348162298	-0.00197798426	0.00012424676	-0.000450684985	-0.0124659806	9.36686034e-05	3.80195219e-05	0.0010978917
AB2217	-0.0328205699	-0.00196679603	0.000103816478	-0.00078017232	-0.0103557216	-0.000158509445	0.000194137409	-0.00062609174
AB2218	-0.0349821932	-0.00181576533	-0.00057174566	-0.000731902161	-0.0118693113	0.000420316272	0.000106788226	0.00109594279
AB2219	-0.0348664205	-0.00180657702	-0.00050962577	-0.00030462038	-0.0119496893	-0.000178484483	6.88340445e-05	0.0011211103
AB2220	-0.0365336195	-0.00196830701	0.000692937706	-0.000787355887	-0.012970856	-0.000192202128	0.000112635044	0.000792540725
AB2221	-0.0341208883	-0.00187761385	8.29464709e-06	-0.000389770708	-0.0111139595	-3.46761057e-05	0.000143770636	0.000386386783
AB2222	-0.0332966589	-0.00191344731	0.000810910231	-0.00049698716	-0.0107058833	-0.000182315463	0.000122122738	0.00131684692
AB2223	-0.0357497119	-0.00201952492	-0.000521046188	-0.000612590149	-0.0127979883	-0.000310094448	8.83859999e-05	-0.000544936417
AB2224	-0.0323491815	-0.00223530672	-0.000971688022	-0.000536932724	-0.0110803196	-5.45980424e-05	-1.16008566e-05	-0.000855756848
AB2225	-0.0336804824	-0.00181865342	0.000338311185	-0.000280116395	-0.0108300132	-0.000142132831	8.87428994e-05	0.000357743544
AB2227	-0.0372813702	-0.00167154304	-0.000484448129	-0.000584298713	-0.0127547293	-0.00014088879	2.78725247e-05	6.11372486e-05
AB2228	-0.0352955736	-0.00175887503	-0.000809326624	-0.000219100437	-0.0120378497	0.000165065851	0.000173339736	0.000998206422
AB2229	-0.0359762632	-0.00195091824	-0.000342952825	-0.00108011661	-0.0116686875	0.000361899211	0.00028667172	-0.000580579498
AB2230	-0.0336175136	-0.00189226634	0.000368860687	0.000284010186	-0.0107281095	-0.00042126203	0.000144382723	0.00155349352
AB2231	-0.0359931339	-0.00182551428	-0.000316513501	-0.000195773508	-0.0117371693	-6.8179609e-05	0.000162417153	0.00128739633
AB2232	-0.0297783946	-0.00195384823	0.00137635556	-9.70958082e-05	-0.00986298925	-0.000259996258	8.86991238e-05	0.00120628334
AB2233	-0.033839062	-0.00192165678	0.000428981525	-0.000344190006	-0.0115786439	-4.09320245e-05	-2.68234321e-05	0.00047828807
AB2234	-0.0332122214	-0.00185731513	-0.000527595175	-0.00109962161	-0.0103327165	-8.21988913e-05	1.77802401e-05	-0.000687452828
AB2235	-0.0315455809	-0.00195119483	-0.000277038609	-0.000293652955	-0.0110730839	-0.000330703153	1.50677781e-05	0.00109523921
AB2237	-0.0330881173	-0.00180181194	0.000888965697	0.000271727311	-0.0107988926	0.000418017628	0.000273401547	0.00115570552
AB2238	-0.0357537902	-0.00231213249	0.000673335621	-0.000927943768	-0.0112436113	-0.00042245508	0.000143946332	0.000191153832
AB2239	-0.0342048947	-0.00184888703	0.000958799898	-0.000825940258	-0.0107013067	-0.000420742254	0.000365426465	-0.000468588075
AB2240	-0.035825627	-0.0019368669	-2.33626258e-05	-0.000232308919	-0.0114827469	-6.59109239e-07	0.000207477985	0.000695435616
AB2241	-0.0347273216	-0.00191397929	0.000237122968	-0.00059837388	-0.0119085256	-0.000775643595	0.000200133321	0.000354302721
AB2242	-0.0347533926	-0.00192823447	-0.000356392747	-0.000517047292	-0.0113557735	5.36259546e-05	0.000120521852	0.00112534973
AB2243	-0.0343002919	-0.00181730339	9.64850782e-05	-0.00107182807	-0.0117642264	0.000138470741	0.000112975214	-0.000491157728
AB2244	-0.0334581587	-0.00182325932	2.60137232e-06	-0.000303399089	-0.0112187824	-0.000113783207	-2.93081047e-05	-0.000776174342
AB2245	-0.0325427926	-0.00179161988	0.000193095647	-0.000489531781	-0.0105244028	-3.55433384e-07	4.6621751e-05	0.000581288169
AB2246	-0.0336177653	-0.00189387047	0.000723030121	-0.000402252456	-0.0113493338	-5.62935365e-05	3.59605739e-06	-0.000541610328
AB2247	-0.0337710901	-0.00177040269	-0.000974082664	-0.000244401007	-0.011726448	-0.000156399018	-6.08985788e-05	0.00117074401
AB2248	-0.0369788041	-0.00199110713	0.00134070815	-0.000735183505	-0.0123897018	-7.6492925e-05	0.000118627711	0.000494751354
AB2249	-0.035857482	-0.00184872395	0.000255318136	-0.00107954537	-0.0111877839	0.00034312312	0.000121622728	0.000894921575
AB2250	-0.0348741226	-0.00181714509	-0.000302475172	-0.000879743657	-0.012654138	0.000120189147	9.34028715e-05	-4.20405988e-05
AB2251	-0.037336975	-0.00177190691	0.000331575834	-0.000253203961	-0.0127590357	-0.00028055256	0.00022746209	0.000643227155
AB2252	-0.0354403487	-0.00180296055	-0.000346373799	-0.000746911998	-0.0123256336	6.56433032e-05	-6.07945984e-05	0.000624998564
AB2253	-0.0337623755	-0.00191738722	0.00022316276	-0.000888659258	-0.0110729496	0.000379655688	0.00010459413	-0.000468697667
AB2254	-0.0326201833	-0.00174612758	0.000777392982	-0.000782727141	-0.0102124316	1.30716217e-05	0.000261515842	4.40456487e-05
AB2256	-0.0350782009	-0.00183544281	-0.000228907349	-0.00072993522	-0.0109744941	-0.000185562542	0.000108551283	0.000237174117
AB2257	-0.0336338984	-0.0020479715	0.00024628924	-0.00022965272	-0.0116942087	-0.000458138547	0.00029358097	0.00138113896
AB2258	-0.0344689288	-0.00178834617	0.000630137376	-0.000424330895	-0.0112402732	0.000245789785	0.000209244664	0.0011771038
AB2259	-0.0366212515	-0.00205183402	6.02131691e-05	-0.000549979923	-0.0122339209	-0.000302385351	-3.69730126e-05	-0.000230412875
AB2260	-0.0352377263	-0.00193521135	0.000758616769	-0.000155186628	-0.0111380733	-0.000385571617	0.000163160964	0.000447549865
AB2261	-0.0370623889	-0.00205507242	2.10784395e-05	-0.000800775481	-0.0116771468	-4.40571807e-05	0.000230477891	0.00082567131
AB2262	-0.0365489662	-0.00210873352	0.000229168598	-0.000640965568	-0.012885991	-0.000364842905	0.000139019791	-0.000957594365
AB2263	-0.0344145808	-0.00200904766	-0.000291211986	-0.000467593463	-0.0114111637	7.48990046e-05	0.000193974206	6.350043e-05
AB2264	-0.0351357067	-0.00189870743	-5.21783529e-05	-0.000425497738	-0.0105561649	-0.000314461926	-3.15202103e-05	0.00121654553
AB2265	-0.0328923198	-0.00222515679	0.000823342769	-0.00118042401	-0.0106882322	-0.000486399803	7.97003892e-05	-0.000567117345
AB2267	-0.0324301729	-0.00190937709	-0.000499591901	-0.0010610902	-0.0120898599	-0.000204516077	0.000114970302	-0.00135752835
AB2268	-0.0362817722	-0.00199503711	0.000109587873	-0.000290463724	-0.0118833633	-0.000313312188	0.000270673404	0.000549196949
AB2269	-0.0377789964	-0.00181401787	0.000303562293	-0.000416247832	-0.0124815863	-0.000208699194	0.000145405074	0.000191941022
AB2270	-0.0330839198	-0.00207846879	-0.000402434156	-0.00104820122	-0.0120374422	-0.0004730578	9.18965934e-05	-0.000233652775
AB2271	-0.0312811765	-0.00189813869	-0.000948458119	-0.000448897616	-0.0106830619	-0.000259967513	0.000112480928	0.000101663265
AB2272	-0.0363340217	-0.00194483732	0.000809479629	-0.000204722216	-0.01078006	-0.000224980589	0.000196379222	0.00133587227
AB2273	-0.0385572534	-0.00195007736	-0.000893732119	-0.000437865755	-0.0111488843	-0.00011572638	-2.84961583e-05	0.000415130902
AB2274	-0.0353959004	-0.00186113553	0.000381661102	-0.000620450911	-0.0125731237	-0.00025174552	0.000290799448	-0.000145565338
AB2275	-0.0352056238	-0.00190031196	-0.000144869021	-0.000321888829	-0.0107276493	0.000152281207	-1.03386007e-05	0.00114625962
AB2277	-0.0311488325	-0.00202101594	5.35985721e-05	-0.00150288916	-0.0108094971	1.66508862e-05	0.000143944736	-0.00112616389
AB2278	-0.0352644895	-0.00210324393	-0.000448540976	-0.000925291275	-0.0121115965	-0.000401015818	6.73496669e-05	0.000451127452
AB2279	-0.0345261008	-0.00190349893	0.000745153955	-0.000778231686	-0.0114406999	0.000263891263	0.000193221637	-0.000360784783
AB2280	-0.0360021107	-0.00177434363	-2.22477919e-05	-0.000687511171	-0.01171864	0.000174786628	0.000292687745	0.000450999136
AB2281	-0.0334896207	-0.00205349789	0.000786218184	-0.0004544089	-0.0104927616	-0.000260107573	0.000245226469	0.000435011008
AB2282	-0.0348975915	-0.00190666302	-4.28249239e-05	-0.000767636833	-0.0118711577	-0.000208064627	0.000107978621	0.000468242993
AB2283	-0.0318450663	-0.00202527139	0.000654789199	-0.00060665216	-0.0108301142	3.91620163e-06	0.000144787128	-0.000305178115
AB2284	-0.0362061357	-0.00191264189	1.35480815e-06	-0.000171122308	-0.0119305763	2.97108606e-05	9.47697998e-05	0.000853004879
AB2285	-0.0360529481	-0.00199123291	-1.93013211e-05	-0.000706920169	-0.0121449287	-0.00027444682	7.54795104e-05	0.000792658994
AB2286	-0.0355916929	-0.0020656032	0.000536900325	-0.00111613056	-0.011740834	-7.77815564e-05	0.000145070731	1.83953671e-05
AB2287	-0.0333233247	-0.00193769812	-0.000288675232	-0.000295274368	-0.0105311774	-0.00020705693	8.93663114e-05	0.000127856668
AB2288	-0.0372237393	-0.00201062239	-5.80672667e-05	-0.00112423232	-0.0137140019	-0.000249826127	2.24452187e-05	0.000267292014
AB2289	-0.0325831311	-0.00183835724	0.00043941572	-0.000403992481	-0.0122987661	-0.000120363747	9.69479928e-05	4.21914972e-05
AB2290	-0.0337162246	-0.00190114511	0.000842921168	-0.000898613708	-0.0113726298	2.28284839e-06	0.00031561546	0.000655643838
AB2291	-0.0336056491	-0.00181394202	-0.000644058978	-0.000423072382	-0.0103568734	4.66108412e-05	0.000177465981	0.000321230445
AB2292	-0.0377527662	-0.00192355632	0.000241258449	-0.000156057175	-0.0125597289	-0.000177993352	3.37652828e-05	0.000676438261
AB2293	-0.0344828718	-0.00209327991	0.000232549264	-0.000842933128	-0.0101838032	-0.000588266462	-8.48553037e-05	-0.000118321016
AB2294	-0.0344762136	-0.00186868811	0.000343109858	-0.000399496703	-0.0124923932	-0.000135311987	3.67640242e-05	0.000404742605
AB2296	-0.0336457286	-0.00189362732	0.000517693036	0.000153552858	-0.0112676477	-0.000193273943	7.502544e-05	0.000640973087
AB2297	-0.0360779682	-0.00199776633	0.000315045002	-1.53020055e-05	-0.0110164726	-4.76821409e-05	0.000155630245	0.000398937766
AB2298	-0.0370536038	-0.00194654025	7.62015618e-05	-0.00041300796	-0.0119203175	-0.000244450512	0.000183632747	0.00161652986
AB2299	-0.0346857823	-0.001889387	-0.00120251307	0.000380887099	-0.0115708562	-0.000225745319	1.90837088e-05	0.000716947631
AB2300	-0.0364231016	-0.0019515586	0.000111835581	-0.000509550588	-0.0110926947	-0.000237790458	2.2926728e-05	0.000578617547
AB2301	-0.0333762077	-0.00173687286	6.3034065e-05	-0.000528566443	-0.0111769762	0.000206312778	0.000105131231	0.000228666109
AB2302	-0.0353570518	-0.00186993305	-0.0011015199	-0.000890413598	-0.0116675853	-1.99965278e-05	8.281704e-05	-5.93875179e-05
AB2303	-0.0361980033	-0.00199632674	0.000274787582	-0.00105924675	-0.0122382279	-5.50606432e-07	-3.64738052e-06	0.00050811797
AB2305	-0.0337093425	-0.00178360514	0.000328967314	-0.00106612062	-0.00981555948	0.000153909544	0.000289238963	-0.000340567604
AB2306	-0.034601373	-0.00192204357	0.000105263618	-0.00078293482	-0.010955783	-0.000311999462	2.03163396e-05	0.00073115217
AB2307	-0.0322892964	-0.00206707702	-0.000227408811	-0.000190010028	-0.0122405582	0.000238351662	0.000228974046	0.00116428501
AB2308	-0.034691977	-0.00204975632	-0.000211854613	-0.000877918428	-0.0108155489	-0.000470813884	9.0485218e-05	0.000312917255
AB2309	-0.0362452405	-0.00178917096	-0.00107522663	-0.000402396647	-0.011634523	0.000579475868	0.000266607855	-6.20506877e-05
AB2310	-0.0342223762	-0.00188009816	-0.000210048988	-0.000261569229	-0.0110922084	0.00025604282	-8.91489293e-06	0.00127490052
AB2311	-0.0341590492	-0.00182844333	0.000628034816	-0.000867921968	-0.00951186477	-4.7788974e-07	0.000269829142	-2.05643577e-05
AB2312	-0.0307847687	-0.0020974195	-0.00040765514	-0.000643016775	-0.0101602958	-0.000169916813	0.000175932289	-5.35502664e-05
AB2313	-0.0322184783	-0.0019160708	0.000525092373	-0.000341658749	-0.0102615302	8.75849321e-05	0.000114380617	0.00097879076
AB2314	-0.0343359926	-0.00202236862	-0.000761131456	-0.00110425106	-0.0115109907	-0.000297487947	0.000118893903	-0.000619519064
AB2315	-0.0340402606	-0.00226294283	-0.000163943671	-0.000396763741	-0.011850747	-0.00074281007	0.00019162243	0.000528860606
AB2316	-0.0359488796	-0.00198589115	0.000210303174	-0.000395974808	-0.0111755261	-8.21427785e-05	2.41322403e-05	0.000542821225
AB2317	-0.0338922108	-0.00198227161	-0.000896605123	-0.00106692569	-0.0109648652	-0.000444261732	9.10361442e-05	-0.000325432468
AB2318	-0.0337404515	-0.00207595237	-0.000776401428	-0.00014126383	-0.0104376628	-0.000341596761	0.00015974933	0.000849727951
AB2319	-0.035585332	-0.00194569267	-0.000704044767	-0.000263790907	-0.0126737071	-0.000352052199	-3.50064697e-05	0.00146686407
AB2320	-0.0361476766	-0.00180380057	-0.00129436215	2.57506003e-05	-0.0128494172	-0.000306312178	-0.000115822686	0.000528127514
AB2321	-0.0349076974	-0.00209908327	0.000715383662	-0.000490963508	-0.0105096544	-0.00036462012	0.000104966276	-0.000297302676
AB2322	-0.0345429067	-0.00211559173	0.00114310591	-0.000104663929	-0.0122832548	-0.000171569387	5.78504619e-05	2.33970871e-05
AB2323	-0.0338023245	-0.00199112481	-0.000451901984	-0.000204227083	-0.011977514	-6.31536202e-05	5.90110311e-05	0.000319848493
AB2324	-0.0313618669	-0.00193563286	-0.000770888247	-0.000335157564	-0.00954937783	0.000121560654	9.02136428e-05	0.000581928206
AB2325	-0.0358404683	-0.0018678196	0.000643858319	-0.000524291287	-0.0109141782	-0.000178036247	9.53174455e-05	0.000435442584
AB2326	-0.0297211935	-0.00212647231	0.00111124183	-0.00099436849	-0.00989359025	-0.000387941709	5.25089708e-05	0.000263658842
AB2327	-0.0342851568	-0.00189347217	-0.000339179774	-0.000719192856	-0.00978883818	6.78097994e-05	0.000181351179	0.000418242805
AB2328	-0.0316749539	-0.00188486243	-0.000256112465	-0.0011989213	-0.0103428119	-0.000558171447	8.5680218e-06	-0.00016487629
AB2330	-0.0347157531	-0.00192124419	-4.39737106e-05	-0.000888601132	-0.01140406	-0.000394934606	0.000151670257	-0.000370856299
AB2331	-0.035339883	-0.00199103695	0.000117871429	-0.000306463516	-0.0115460078	0.000403368548	3.46384234e-06	0.000399795023
AB2332	-0.0380102115	-0.00203439826	-3.69391298e-05	0.000200335397	-0.0126927562	-9.61206672e-05	6.23273287e-05	7.31722814e-05
AB2333	-0.0342205236	-0.00211781829	0.00023172501	-0.000630510431	-0.01235202	-0.000222680736	5.77748609e-05	0.000168115154
AB2334	-0.0351006105	-0.0020177213	-0.000115129561	-0.000415755114	-0.0122274754	-0.000663769804	-0.000122669479	0.000768151118
AB2335	-0.0347456967	-0.00187333412	0.000155114441	-0.000280710072	-0.0107936202	-0.000163448973	0.000172478852	0.000704255069
AB2336	-0.0349956164	-0.00196328903	-0.000211373757	-0.00108162378	-0.0121899929	-0.000367815551	7.92336097e-05	0.000205596839
AB2337	-0.0365597633	-0.00193698081	0.000101916111	-0.000216845112	-0.0126137032	-0.000222875809	0.000143683819	-2.89662956e-05
AB2338	-0.0381841827	-0.00201511636	-0.000656020134	-0.000816790493	-0.0123727307	-0.000250667536	-3.40117231e-05	-6.42069696e-05
AB2339	-0.0342397189	-0.00212448395	0.000703589098	-0.0008128389	-0.0115401603	-0.000324892641	9.46070564e-05	0.00105142793
AB2340	-0.0380515419	-0.00184588048	0.000866013696	-0.00128891595	-0.0117461512	0.000386608929	0.000201701891	0.000135413461
AB2341	-0.0345202823	-0.00191128834	-0.000306922508	-0.000716198008	-0.0102054649	-0.000445945782	-2.0763512e-06	0.00132047272
AB2342	-0.0387242506	-0.00175503388	-0.000748604969	-0.000451530657	-0.0127174618	0.00016735096	0.00011447941	0.000248593683
AB2343	-0.0320556148	-0.00206621171	0.00027884415	-0.000428826447	-0.0108098708	-0.000519656331	0.000117812825	0.00097873729
AB2344	-0.0331662284	-0.00206965714	-0.000676519855	-0.000726335386	-0.0110663624	-0.000181435607	3.09592711e-05	0.000394320603
AB2345	-0.0322928755	-0.0019971755	-0.000203777079	-0.000614416103	-0.0109215005	4.50428678e-05	0.000132342257	0.000109979683
AB2347	-0.0329306898	-0.00188174369	-0.000401517487	-0.000189305353	-0.0109122076	0.000140667404	3.75258455e-05	0.000723232522
AB2348	-0.0360927584	-0.00196147578	-0.000524317108	-0.00088115942	-0.0121402002	-0.000259510092	1.29838422e-05	0.000330477834
AB2349	-0.0313235812	-0.00199479553	0.000574469404	-0.000902467814	-0.00970648928	-8.98364344e-05	9.9283897e-05	0.000312194472
AB2350	-0.0337634392	-0.00172953081	0.0003802305	-0.000632492929	-0.0121621042	-0.000223509848	0.00020975309	0.000385892793
AB2351	-0.0347058867	-0.00206748013	0.000439805779	-0.000176635392	-0.0116158771	0.000309764561	6.83141068e-05	0.000429314204
AB2352	-0.0340266578	-0.00183470151	0.000822935379	-0.000696063809	-0.0106990699	3.22160051e-05	-3.34322675e-05	-4.9670804e-05
AB2356	-0.0351476246	-0.00198088151	9.12695405e-05	-0.000606009753	-0.0116052619	0.0003276703	7.76962136e-05	0.000870795264
AB2357	-0.0367649306	-0.00185326691	-0.000540660073	-0.00068245309	-0.0120143634	0.000263756715	0.000274777093	7.31169101e-05
AB2358	-0.0337768554	-0.00167012035	0.000241481092	-0.000645797154	-0.0113678646	0.000314335061	0.000169515914	0.000150356495
AB2359	-0.0342156716	-0.00183891191	-0.000481331123	0.000127381192	-0.0103896446	0.000177782106	1.13672496e-05	0.000381463704
AB2360	-0.0356775327	-0.00196560332	0.000118529091	-0.000261646197	-0.0127493898	0.000171759614	9.35594207e-05	0.000814406062
AB2362	-0.0369299757	-0.00178493012	-0.000727730224	-0.000328290723	-0.0122576879	-5.22277126e-05	-4.78268392e-05	0.000331278149
AB2363	-0.0362241048	-0.00204890467	0.0001127198	-0.000576955972	-0.01108408	-0.000366594468	0.000402780561	-0.000168486096
AB2364	-0.0361219264	-0.00221158735	0.000432463288	-0.000279974525	-0.0107167924	-0.000364595697	0.000115414675	0.000598404312
AB2365	-0.0335566783	-0.00181118362	5.35480815e-05	-0.000663267106	-0.0114009699	0.000210172602	0.000211316959	0.000427854115
AB2366	-0.0295642709	-0.00173611086	0.00104982311	-0.000747037524	-0.0100584428	-0.000334127677	0.000158372399	0.000253542959
AB2368	-0.0338603941	-0.00216174581	0.00130054477	-6.44856505e-05	-0.00998345141	-0.000244178646	8.86638683e-05	0.00123764074
AB2369	-0.0341734539	-0.00190604222	-0.00134880787	-0.000381596762	-0.010534826	-0.000585024997	7.81497933e-05	0.000571487018
AB2371	-0.0347758989	-0.00207907238	0.000855635521	-0.000224162091	-0.0110261472	0.00012234404	5.48180038e-05	-0.000231610195
AB2372	-0.0373356786	-0.00198035714	-0.000768644483	-0.000930012959	-0.0115073286	-0.000267200451	0.000116389117	-0.000550519295
AB2373	-0.0338624571	-0.00204686522	-0.000156683327	-0.000509330473	-0.0116697753	-0.000108086791	0.000128536679	0.000791154153
AB2375	-0.0333089443	-0.00167764202	-0.00079278541	-0.000863856113	-0.0103936174	0.000363393676	-5.53894796e-06	0.000186861204
AB2376	-0.0337708119	-0.00204298464	-0.000275791136	-0.000543640416	-0.0107191481	-0.000343413813	6.92540472e-05	0.000864262893
AB2377	-0.0340605826	-0.00202503323	0.00045695405	-0.00139944922	-0.0110391747	0.000128430272	0.000203410684	-0.000265992888
AB2378	-0.0314685734	-0.00188185922	0.000200279488	-0.000733317802	-0.0100716613	0.000109129142	0.000245482271	-0.00060098467
AB2379	-0.0331218265	-0.00178011815	0.000542188536	-0.000495781824	-0.0113681404	-9.18380056e-05	0.000159536517	-9.22314741e-05
AB2380	-0.0322446735	-0.00200949875	-0.000753004933	-0.000295631029	-0.0118612427	-0.000430539153	9.07853637e-05	0.00033868127
AB2381	-0.0319530699	-0.0020471425	-0.000201044571	-0.000617292481	-0.0110904425	-0.000183227168	4.60828625e-05	-4.60119247e-05
AB2382	-0.0329551129	-0.00190562184	-0.000188864715	-0.000792931972	-0.0106831162	-3.09970628e-05	2.66798611e-05	0.000126860433
AB2383	-0.0355725542	-0.00175487334	9.98199905e-05	-0.00117691086	-0.0127922034	-0.000103766035	0.000182858573	-0.000926983057
AB2384	-0.0335308109	-0.00200414562	0.000657228802	-0.00041661049	-0.0106702377	0.000119439515	-1.60561278e-05	0.000894614113
AB2385	-0.0359124645	-0.00201173504	0.000493380666	-0.000681933466	-0.0119440846	-0.000300258071	0.000265848116	0.00050493431
AB2386	-0.0345657127	-0.00184965528	0.000286541923	-0.000139404415	-0.0111235683	-1.39622027e-05	0.000152103569	0.00159914146
AB2387	-0.0345391488	-0.00199533481	-0.000621534108	-0.00105369722	-0.0113419545	-5.35610117e-05	0.000179792988	-0.000307290387
AB2388	-0.0327665028	-0.0019668091	0.00010692401	-0.000412212361	-0.011454681	-0.000546865211	0.000197603767	-5.82806981e-05
AB2389	-0.0339143364	-0.00202796064	0.000216916153	-0.000565321336	-0.0104868035	-0.000165627945	0.000184104477	0.00152388847
AB2390	-0.0338610776	-0.002124951	0.000365884177	-0.000569817724	-0.0114814067	-0.000201214735	2.14585732e-05	0.00101221854
AB2391	-0.0333312	-0.0019905873	0.00147537419	-0.000395291391	-0.0116205475	-0.000356096502	6.397599e-05	-0.00077869932
AB2392	-0.0341040053	-0.00171477233	-0.000157325161	-0.000874468379	-0.0114789018	-6.01863068e-05	0.00011256478	-5.85414429e-06
AB2394	-0.0324292061	-0.00204515162	9.78615369e-08	-0.000897422899	-0.0117794714	-0.000147555721	7.59574344e-05	-0.000880186241
AB2395	-0.0357940179	-0.00193271063	0.000276005015	-0.000862494029	-0.0115610614	-0.000100611674	0.000155679053	2.02499537e-05
AB2396	-0.032993105	-0.00205085816	0.000113814068	-0.000455338044	-0.0112055837	-0.000647583046	4.93163424e-05	-9.10195856e-05
AB2397	-0.0349403905	-0.00199787203	-0.00127517693	-2.91706455e-06	-0.0108241636	-0.000284592202	-6.39376078e-05	0.000715327336
AB2398	-0.0349312143	-0.00172443979	-0.000162417534	-0.000740375075	-0.0118529531	-0.000242849127	7.54274683e-05	0.000335951359
AB2399	-0.0345654083	-0.00186434075	0.00132663737	-0.000146608636	-0.0111981061	-0.000127204461	0.000166315304	0.00100963756
AB2400	-0.0341805675	-0.00196489634	0.000199642308	-0.000358722793	-0.011493716	0.000240542088	0.000173518185	-0.000321933641
AB2401	-0.0369757565	-0.00186431254	-0.000266733024	0.00035313671	-0.0109622692	-0.000168282505	0.000208310376	0.00237415564
AB2402	-0.0332639868	-0.00181060768	0.00037640293	-0.000924437305	-0.0111888399	0.000132355061	0.000291753343	-0.000803807994
AB2403	-0.0327882778	-0.00180351684	7.52328686e-05	-0.000464240555	-0.0109388664	0.000215055261	0.000236247062	-0.00040473709
AB2404	-0.0367491683	-0.0019912832	-0.000533919192	-0.000459973848	-0.0124913364	6.08117749e-05	4.3443454e-05	-0.00114535853
AB2405	-0.0331431288	-0.001930474	-0.00120426812	-0.000658879351	-0.0106052854	7.69966146e-05	-1.89385258e-05	7.09232724e-05
AB2406	-0.0322778155	-0.00191076434	-0.000230627707	-0.000825731067	-0.0110134627	-3.76614278e-05	1.77031566e-05	-0.000893558011
AB2407	-0.0355798998	-0.00207231563	-0.00111446475	-0.000536998479	-0.0117826059	-0.000262552109	0.000182079423	-0.000256881248
AB2408	-0.034363603	-0.00185851123	4.37114691e-05	-0.000563585455	-0.0124040124	-0.000224511396	7.67035135e-05	-5.6001594e-05
AB2409	-0.0352923298	-0.00205720438	0.000132771198	-0.000732926922	-0.0124716688	-0.000538848277	0.00020770594	0.000506166251
AB2410	-0.034359378	-0.00179365681	-0.000857645666	-0.000208267597	-0.0118676995	-2.96536478e-05	0.000107864768	0.000240370485
AB2411	-0.0317769933	-0.00193758918	-0.000358168363	-0.000613255451	-0.0106571755	-0.000139449656	8.81544754e-05	0.000713532094
AB2412	-0.0345815913	-0.00188165438	-0.00107156727	-0.00105332593	-0.0110563527	-0.000144972721	-1.85769249e-05	-0.000733328911
AB2413	-0.0343019214	-0.00202426995	3.34564594e-05	-0.000817452643	-0.0122689952	-0.000226228215	-1.44446968e-05	2.24195972e-05
AB2414	-0.0350187467	-0.00203396798	-0.000366785132	-0.00114734224	-0.0101084153	-0.000231463432	0.000190363868	0.000827622124
AB2415	-0.0336826976	-0.00190615759	-0.000942160114	-0.000291892172	-0.0102122004	9.54643951e-06	6.20107746e-05	-0.000664710046
AB2416	-0.0339141556	-0.00194495328	-0.000328054673	-0.000526855861	-0.0112134495	0.000219853485	0.000198464381	0.000714291923
AB2418	-0.0357751971	-0.00170418665	-0.000994841307	-0.000476265435	-0.0110370876	-0.000104835937	6.8463872e-05	0.000443735005
AB2419	-0.0333837187	-0.00187810685	-0.000284616338	-0.000406994215	-0.0113432428	-0.000127276905	0.000100036631	-0.000282038699
AB2420	-0.0327922918	-0.00202832344	-0.000106491433	-0.000500603172	-0.0106984954	0.000286218751	0.00011712617	0.00121233712
AB2421	-0.0370915948	-0.0018102736	0.000114021791	0.00013161183	-0.0127594439	-0.000491457757	2.00831928e-05	0.00173274911
AB2422	-0.0320013173	-0.00188549592	0.000394966798	-0.00084129179	-0.0108849167	0.000393579137	-6.568966e-05	0.000687267819
AB2423	-0.0311416832	-0.00200383144	-0.000992322792	-0.000463272404	-0.0108528517	-0.000195566738	-1.22129689e-05	0.000336861079
AB2427	-0.035347584	-0.00215697457	0.000801438458	-0.000555515661	-0.0124474937	-9.48538321e-05	0.000155816946	0.000404586259
AB2428	-0.0353900072	-0.00187689557	-8.09040753e-05	-7.949768e-05	-0.0116825765	-4.18630929e-05	4.9714315e-05	0.00140172791
AB2429	-0.0359974558	-0.00194062529	-0.000304056568	-0.00115197322	-0.0111780219	0.000299329112	0.000115995882	-5.24018988e-05
AB2430	-0.0349290147	-0.00195271815	0.000814152019	-0.00011653059	-0.0111140325	0.000319690403	0.000202709698	0.00072704661
AB2431	-0.0347067038	-0.00205851943	0.000194988866	-0.000318903674	-0.0123467542	-0.00025629015	0.000184130268	0.00116213968
AB2433	-0.0378757817	-0.00222264784	0.000174118859	-0.000173296108	-0.0114655923	-0.000162154571	0.000160657636	0.000400762765
AB2434	-0.0350617039	-0.00194864599	-0.000541617759	-0.000893011592	-0.0115757932	6.10146075e-05	0.000103973586	0.000486899601
AB2435	-0.0364691822	-0.00192814004	0.000263415443	-0.000602710397	-0.0122898739	2.27927238e-05	0.000116145131	0.00039724637
AB2436	-0.033638752	-0.00225774916	-0.00115745144	-0.000553402339	-0.0113186203	-0.00058337777	0.00015447695	-0.00024799297
AB2438	-0.0362954972	-0.0020602139	-0.00015293226	-0.000588906587	-0.0128329341	-0.000442015713	1.21095935e-05	-0.000191059986
AB2439	-0.0327290355	-0.00191496941	-0.000433274948	-0.000716775359	-0.0116730695	-2.30036973e-05	0.000197912293	0.00032219896
AB2441	-0.0338129147	-0.00177641818	1.81383231e-05	-0.000529469817	-0.0109146004	0.000120662691	0.000306354728	-0.000348045245
AB2442	-0.033142132	-0.00199744418	-9.03292423e-06	-0.000355145109	-0.0111376607	-0.000672176333	2.25229223e-05	0.00114900793
AB2443	-0.0341254477	-0.00192959704	-0.000297578637	3.92535568e-05	-0.0115199283	-0.000118719955	-1.67660365e-05	0.00106505803
AB2444	-0.0358352939	-0.00199664339	-0.00104784865	-0.000443831236	-0.0117035243	-0.000284592562	-2.01184586e-05	0.000501974237
AB2445	-0.0363820193	-0.00206394335	-0.000868370441	-0.000634103956	-0.0121593971	-0.000303426354	4.58151743e-07	0.000401880991
AB2446	-0.0311472015	-0.00186383589	0.000649780476	-0.000652294599	-0.0103376865	-0.000532060366	0.000192028974	0.00092009164
AB2447	-0.0373267241	-0.00205242717	-0.000599009239	-0.000716423203	-0.0128471916	-4.56907948e-05	5.01307222e-05	0.00124345381
AB2448	-0.0357148115	-0.00189676256	0.000703809331	-0.000655572455	-0.0118567768	0.000184727768	0.000269750167	-0.00149448128
AB2449	-0.036990722	-0.00182888731	0.000161103742	-0.000743130142	-0.0128445679	1.83367468e-05	-5.95506035e-06	-0.000455517029
AB2450	-0.0361908649	-0.00171805938	-0.000631591663	-0.000350500834	-0.0127715453	0.000488013121	0.000122073719	0.00112927402
AB2451	-0.0331010213	-0.00182116534	0.000714284657	-0.000118933296	-0.0109522324	-0.000421559643	0.000114440771	0.00112962205
AB2452	-0.034266086	-0.00202638415	4.09315896e-05	-0.000701660576	-0.0110637424	-0.000167353016	0.000191191366	-0.00047036725
AB2453	-0.0354499299	-0.00176465813	-0.000102936997	-0.00138053237	-0.0119469469	-0.000178475055	4.4256646e-05	0.000876710775
AB2454	-0.0324133176	-0.00179724766	0.000300530554	-0.000722113879	-0.0112455891	-6.283312e-05	0.000305746893	0.000428469424
AB2455	-0.0328393083	-0.00190350384	-0.000856442444	-0.000821028562	-0.0109811423	0.000121863385	-3.25521857e-05	0.000669979063
AB2456	-0.0330515174	-0.00184487252	-0.000584057361	-0.000928475584	-0.0107445445	-4.73021046e-05	-1.1857857e-05	0.000287195996
AB2457	-0.0354440583	-0.00181205376	0.000360429458	-0.000642374875	-0.0114952433	0.000327922145	0.000149288118	-0.000728572886
AB2458	-0.0337257447	-0.00205076099	-7.42649997e-05	-0.000803477205	-0.0125573519	-0.000837373641	0.000138139064	0.00040412374
AB2459	-0.0331801157	-0.00186266349	0.000292580097	-0.000189886409	-0.0118107137	0.000260449372	0.00011503712	0.000536838279
AB2460	-0.0344494667	-0.00184880038	-0.000121768552	-0.000255479352	-0.0107103823	-0.000210063924	7.96724339e-05	0.00156995659
AB2461	-0.0319497171	-0.00193517271	-0.000334798674	-0.000628388516	-0.0108929355	-0.000165048496	6.36222056e-05	8.77364285e-05
AB2462	-0.0371326391	-0.00190648425	-1.03024647e-05	-0.000545674591	-0.0108587041	0.000177944063	0.000189277732	0.00062663034
AB2463	-0.0343562946	-0.00213628109	-0.000741214313	-0.000294316729	-0.0113734021	-0.000463707512	0.000129409486	3.11075299e-05
AB2464	-0.0366227044	-0.00201271983	-0.000365143772	-0.000131419516	-0.0121396868	-0.000122488346	0.000169168067	0.00178824899
AB2465	-0.0328209044	-0.00190779315	0.000186023963	-0.00026009864	-0.0116613508	-0.000304250834	0.000211432435	0.00177148273
AB2467	-0.0333122769	-0.00202783703	-0.000664651824	-0.000752727121	-0.0113208033	-6.63142154e-05	0.00014120096	0.000949411681
AB2469	-0.036647079	-0.00179453442	4.29969615e-05	-0.000676343109	-0.011330265	0.000327557592	8.17067611e-05	0.00014161116
AB2470	-0.0317211652	-0.00197039306	9.73235433e-05	-0.000196793463	-0.0116886572	-0.000302738706	0.000132928847	0.00123618253
AB2471	-0.0341713803	-0.00203400994	0.000547899851	-0.00113664912	-0.0108767214	-0.000205294888	6.79546342e-05	0.000109845145
AB2472	-0.0337585252	-0.00217375675	0.000494721263	-0.000641922606	-0.0115928985	-0.000369754628	2.39685307e-05	0.000886655373
AB2474	-0.0343736736	-0.00172123606	0.000235333965	-0.000800058022	-0.0107282454	-3.3820827e-08	3.99478954e-05	-0.000599657819
AB2475	-0.0324677151	-0.00188241219	-0.000113976037	-0.00033960601	-0.0102716761	-3.84592496e-05	0.000148944197	0.000839553976
AB2477	-0.0334936021	-0.00195233026	-0.000404907627	-0.000583744061	-0.0112642147	-0.000579711306	0.000101858606	0.000612118059
AB2478	-0.0384267098	-0.00199881537	9.5438181e-05	-0.000698502756	-0.0122399265	-0.000149056986	0.000161169333	0.000969644781
AB2479	-0.0330628934	-0.00177807845	-0.00092824183	-0.000512377633	-0.0100989058	9.68688387e-05	0.000184571526	0.00024326968
AB2480	-0.033156324	-0.00224233816	0.000260658456	-0.000509055946	-0.0106181174	-0.000808033207	0.000110963976	-1.51346564e-05
AB2481	-0.0302857004	-0.00172959355	-0.000499447378	-0.000569747283	-0.00938709213	0.000475236648	0.000202710298	0.000580268729
AB2482	-0.0347366912	-0.00203604007	-0.000425093991	-0.000440777583	-0.0128420802	-0.000232833558	5.22033381e-05	9.40990741e-05
AB2483	-0.0373880056	-0.00191169979	0.000123378255	-0.000463405821	-0.0115815334	-0.000212977158	0.000113102774	0.000437426201
AB2484	-0.0378568072	-0.00202425975	0.000620787066	-0.00111230092	-0.0116750079	9.15800776e-05	0.000223124785	-0.000578854335
AB2485	-0.0313403633	-0.00174912492	-0.000356375416	-0.000361052085	-0.0105526258	-0.000490157593	0.000211466338	0.00141074652
AB2486	-0.0342705113	-0.00186447885	0.000736770013	-0.000226093554	-0.0111404867	-9.09511026e-05	4.59874433e-05	0.000536295788
AB2487	-0.0371664988	-0.00194519576	0.000182243764	-0.000538607913	-0.0125575269	-9.50698213e-05	0.000257800171	0.000730795027
AB2488	-0.0356148446	-0.00195870478	0.000458192758	-0.000795579318	-0.0115857643	-0.000263880275	9.76413481e-05	0.000700090817
AB2489	-0.0344554915	-0.00200459839	-4.30199378e-05	-0.000829399573	-0.0119424319	0.000124178233	0.000144214302	0.000577319182
AB2490	-0.032681184	-0.00184207745	-0.000456129796	-0.000753047548	-0.0109224025	7.57135681e-06	0.000254689173	-0.000212233356
AB2491	-0.031201129	-0.00188763475	0.000118784894	-0.000295645979	-0.0101634513	5.47135273e-07	9.97623271e-05	0.00060645972
AB2492	-0.033234684	-0.00185965993	-0.000869845293	-0.000387102697	-0.0111959669	-0.00028233287	-5.82692293e-05	0.000713199967
AB2493	-0.034461968	-0.00200478957	0.000543288251	-0.00091886362	-0.0121561408	-0.000582999838	9.64632849e-05	-0.000105662292
AB2494	-0.0325594139	-0.00181796646	0.000191443196	-0.000733381254	-0.0102397208	3.0531391e-05	0.000152251711	0.00131783746
AB2495	-0.0373803739	-0.00188256609	-0.000517036198	-0.000981864755	-0.0121671921	-0.000565207696	0.000201530096	0.000575291813
AB2496	-0.0344779777	-0.00222993075	-0.000133180206	-0.000699689707	-0.0119490778	-0.000413684555	3.77171338e-05	1.97862786e-05
AB2497	-0.0288079915	-0.00214126976	-0.000815679773	-0.000774076687	-0.010166839	-8.49034293e-05	3.68347583e-05	0.000610814753
AB2498	-0.0323145222	-0.0020355963	-0.000323657035	-0.000189503081	-0.0103789572	-4.86003211e-05	0.000221095055	0.000615751651
AB2499	-0.0338455978	-0.001736134	-0.000325709813	-0.000596847141	-0.0109369714	-0.00017659952	0.000139055507	0.000448541072
AB2500	-0.0345371833	-0.00205196875	-0.000282415917	-0.000849356647	-0.0119719888	-0.000521995356	-4.09961038e-05	-0.000141886187
AB2501	-0.0345448679	-0.00192697636	-0.000695904827	-0.000385331369	-0.0121157875	-0.000278533226	0.000156403231	0.000207401029
AB2502	-0.0365368036	-0.00203092025	-0.0011981478	-0.00106846693	-0.0113756016	-0.000368996074	0.000114096875	-0.000186404152
AB2503	-0.0352649617	-0.00199091828	-0.00123175987	-0.000470018172	-0.0110060969	-0.0006625513	6.10267022e-05	0.000777940325
AB2504	-0.0339538556	-0.00176485484	-0.000172164142	-0.00123982903	-0.0121543328	0.000172085826	1.78011643e-05	-0.000271410803
AB2505	-0.0352161048	-0.0019602916	-0.000288240213	-0.000437299258	-0.0113782542	0.000192289752	0.000190942042	0.000125248094
AB2507	-0.0366032335	-0.0019545944	-2.62908574e-06	-0.00145050569	-0.0132457707	-9.00580551e-05	-1.62309563e-05	0.000453870545
AB2508	-0.0333657651	-0.00199562526	-0.000244829507	-2.44236469e-06	-0.0116757003	0.00033054381	8.52261117e-05	0.00135204343
AB2509	-0.0322424077	-0.00183861305	0.000492704879	-4.81511436e-05	-0.0112210444	8.32535033e-05	0.000161512303	0.000473101509
AB2510	-0.039264401	-0.00170808934	-0.000915326108	-9.51221783e-05	-0.0134411911	0.000604937505	0.000117061419	-0.000122251461
AB2513	-0.0316462581	-0.00198824034	-0.000126828559	-0.000821586546	-0.00978396468	-6.6024317e-05	0.000150946585	0.000521767738
AB2514	-0.033597502	-0.00197151259	-0.00028743017	-0.000679601491	-0.0112922299	-0.000350790076	0.000188619467	0.000207370142
AB2515	-0.0355872474	-0.00199792965	-0.00103557717	-0.000139560447	-0.0116329487	-0.000373704749	0.000135759864	0.00126812441
AB2518	-0.0327005139	-0.00186009004	0.0002715332	-0.00056419578	-0.0106513423	5.55131593e-05	4.5834304e-05	0.000211060216
AB2519	-0.0349916341	-0.00209262252	-0.000454906918	-0.000290544895	-0.0117634256	-0.000638666016	-8.67965055e-05	0.000727482718
AB2520	-0.0349202362	-0.00172716747	-7.90715301e-05	-0.000440299723	-0.0117034404	0.000365734749	3.56683458e-05	0.00127740438
AB2522	-0.0335824579	-0.00203863396	2.0434195e-05	-0.000670057369	-0.0109473339	-0.000232899854	0.000215719801	-0.000311312293
AB2523	-0.0383501458	-0.00182784364	-0.00129763307	-0.0010354132	-0.0129649355	-0.000160980291	4.23334442e-05	0.000385808757
AB2524	-0.0357382092	-0.0020915598	0.00170458148	-0.00093791109	-0.0116517934	-7.24465901e-06	0.000208481065	-0.000161378318
AB2525	-0.0320062267	-0.00204126419	0.000156695837	-0.000181700654	-0.0108073785	0.00020224127	0.000131696051	0.000764113096
AB2527	-0.0344512862	-0.00204699698	-0.000243637377	-0.000435081129	-0.0111150735	-0.000175917311	3.96724605e-05	0.00147868096
AB2528	-0.0344716061	-0.0020674434	-0.000528748699	-0.000625691286	-0.00976340603	-0.000417767615	0.000177630346	-0.000176996944
AB2529	-0.0322601502	-0.00211716931	0.000354418089	-0.000891186287	-0.0103536969	-0.000531173971	0.00011482933	-0.000480704894
AB2530	-0.0321425063	-0.00195169342	-0.000907792515	-0.000437252817	-0.00926538076	3.54919066e-05	0.00010572677	0.00058186432
AB2531	-0.0349141585	-0.00191184444	-0.000903964236	-0.000540579898	-0.0119146987	-0.000376885755	4.5666094e-05	0.000736051716
AB2532	-0.0356244057	-0.00203862953	-0.000786515118	-0.00056049176	-0.0120430635	-0.000108261681	0.000118074527	0.000194910664
AB2533	-0.0331588171	-0.00172948353	0.000953307199	-0.000661784597	-0.0113656406	-0.00011275268	9.65185972e-05	0.00146695461
AB2534	-0.03336965	-0.00183551775	3.37027881e-05	-0.000731667498	-0.0116995063	-0.000376832251	9.86708441e-05	0.000266188652
AB2535	-0.0342719749	-0.00199980709	0.000245007815	-0.000359108463	-0.0114769282	0.00014196934	0.000202511109	0.000974928972
AB2537	-0.0365116532	-0.00193146588	-0.00118932501	-0.00110862117	-0.0114929428	-0.00027579041	0.000137443616	-5.57298381e-05
AB2538	-0.0365219914	-0.00203598148	-0.000520020566	-0.000784358543	-0.0121338057	-4.91045197e-05	3.94237624e-05	0.000541789501
AB2539	-0.0332072785	-0.00193532739	-0.000264166314	-0.000715391575	-0.0106724888	0.000124694353	0.000136671415	0.000245663131
AB2540	-0.031712622	-0.00183422364	0.000401702942	-0.000590218082	-0.0104255798	-0.000316163452	6.57215531e-05	0.000541147345
AB2541	-0.0335080762	-0.00177292386	0.000863079819	-0.000396477356	-0.00965071233	8.78959877e-05	0.000100678755	0.000433600742
AB2542	-0.0353118472	-0.00202417441	4.81414428e-05	-0.000319231636	-0.0113517841	-0.000715246204	0.000153424908	0.00124614072
AB2543	-0.0326879696	-0.00189658531	-0.00128939527	-0.000107669689	-0.00991362017	-2.5217805e-05	-3.22943844e-05	0.00117693719
AB2544	-0.0323707811	-0.00181774168	-0.000379494749	-0.00145706681	-0.0116535438	-0.000208836123	0.000100473998	0.000480566278
AB2545	-0.0310524419	-0.00168689833	-0.000505921364	-0.000512822102	-0.0106629765	-0.000143752484	0.000141350348	0.000213762662
AB2546	-0.0339843898	-0.00182094669	-0.000375217155	-0.000493690347	-0.0121051543	-0.000226876753	0.00027921887	-2.04214214e-05
AB2547	-0.0359280479	-0.00197055301	0.000150453143	-0.000540123132	-0.0133061804	-0.000228352274	5.71962524e-05	0.00181290831
AB2548	-0.0343737792	-0.00166941897	-0.000109336807	-0.000259899699	-0.0113528183	0.000772692221	8.62457344e-05	0.00024638642
AB2549	-0.0315293017	-0.00186461383	0.000169948601	-0.000684227311	-0.0104894085	0.000371558831	8.26157387e-05	0.000206932607
AB2550	-0.0344606627	-0.00196709878	-0.000616444855	-0.000814864397	-0.0108674772	-0.000144356026	0.00011594042	0.000258246389
AB2551	-0.0346171718	-0.00179018059	0.000216601888	-0.000496695688	-0.0111514295	-0.000319203383	0.000122961617	0.000156345028
AB2552	-0.0363678062	-0.00215212753	-0.000130746134	8.14884676e-06	-0.0130659997	-0.000156887447	-1.50751142e-05	0.00148055622
AB2553	-0.0349509125	-0.00194657523	0.00076149763	-0.000829503976	-0.0114875201	0.000103482847	6.78482101e-05	0.000208573131
AB2554	-0.0346363924	-0.00197231069	-0.000313806295	-0.000688495181	-0.0111933384	-0.000342061139	1.86073404e-06	0.000452109007
AB2555	-0.0332791744	-0.00202086404	0.000131726628	-0.000393115843	-0.012019925	-0.000729825892	0.000177414068	0.000562699071
AB2556	-0.0342910943	-0.00175521729	9.37785816e-05	-0.000888831097	-0.0111463914	0.000144182639	0.000108161127	-0.00022990845
AB2557	-0.03512776	-0.00209331874	-0.000334883941	-0.000464209381	-0.0126922723	-0.000407055846	0.000168727646	0.000492478727
AB2558	-0.0335312019	-0.0021057399	0.000230351254	-0.00024983473	-0.0112668051	-0.00027230971	5.93241293e-05	0.00137281524
AB2559	-0.0330175655	-0.0021119999	0.00091197375	-0.000517209866	-0.0113716224	0.000203215114	0.000156180851	0.0010675457
AB2560	-0.0365197856	-0.00204617751	0.000286890057	-0.000504928463	-0.0122578288	-0.000306234844	0.000185929743	0.00104052592
AB2561	-0.0322144169	-0.0018077133	-9.7157036e-05	-0.000121888077	-0.00995235685	-4.19845258e-05	0.00012776515	0.000444622089
AB2562	-0.0348152765	-0.00173411857	-0.000738221264	-0.00102850685	-0.0119187251	0.000467361544	1.32677293e-05	-0.00111886352
AB2563	-0.0340016728	-0.00193478473	0.00061409123	-0.000545477846	-0.0114486457	-0.00016068399	0.000132349991	0.000231335185
AB2564	-0.0358870407	-0.00208213695	-2.45611099e-05	-0.00106118297	-0.0130103562	-0.000473761326	0.00011313322	0.000318980031
AB2565	-0.0331750333	-0.00180421174	0.000139129084	-0.000539346971	-0.0110257521	-0.000109406746	0.0001671083	9.19786437e-05
AB2566	-0.0347542018	-0.00188790728	-0.000283308107	-0.00061596924	-0.0123863614	-0.000356770777	0.000138415661	6.12607194e-05
AB2567	-0.0369959676	-0.00212078185	-8.76402193e-05	-0.00063700593	-0.0126427048	-0.000860022995	-0.000206616596	8.53446852e-05
AB2569	-0.0337448069	-0.0019402098	0.000714223868	-0.000793582306	-0.0121184123	-9.42576156e-05	0.000393595571	0.000388626295
AB2570	-0.0316811769	-0.00209328995	-0.000195143772	-0.00062806133	-0.0107425473	-5.53136258e-05	0.000177153694	-0.000230827546
AB2571	-0.034685431	-0.00194704245	-0.000347290384	-0.000269562085	-0.0120519118	5.41101016e-05	0.000226847921	0.000664635962
AB2572	-0.0341281356	-0.00180211281	-0.00045021246	-0.000643248237	-0.0116024321	8.29265595e-05	9.49341552e-05	0.000993375167
AB2573	-0.0359312755	-0.00183820278	-0.000591934351	-0.00019818775	-0.0108686949	3.20024145e-05	7.56798864e-05	0.00148201527
AB2574	-0.0336420065	-0.00212898277	-0.00122717125	-0.000588682052	-0.0114469395	0.000151008691	8.55843387e-05	0.00096695723
AB2575	-0.0304617234	-0.00202780733	-0.000520972721	-0.000970326011	-0.00944071392	-0.000211447017	-0.000102350515	0.000102225319
AB2576	-0.0323726898	-0.0021295389	-0.00033508219	-0.000909403201	-0.0118997547	-0.000538958635	3.14283764e-05	0.000488683434
AB2577	-0.0332734128	-0.00184910956	-0.000500862151	-0.00125103103	-0.0107452975	-0.000231572806	0.000104254404	-0.000256904798
AB2578	-0.0367612753	-0.00199737505	0.000195086019	-0.000437890482	-0.0117977087	6.58484599e-05	7.56733974e-05	0.00139079685
AB2579	-0.0324210187	-0.00179675598	0.000666194498	-0.000946226336	-0.00929040639	-0.000105357781	0.000105574277	-0.000665599069
AB2580	-0.0329135871	-0.00192336977	-0.000314793937	-0.000591858473	-0.0110224054	-0.000255478449	4.98052561e-06	0.000680455136
AB2581	-0.0332867906	-0.00169043094	-0.000198691854	-0.000398593393	-0.0118853811	-0.000365408406	0.000177075825	-2.21704051e-05
AB2582	-0.0351248144	-0.00220167092	-6.95594505e-05	-0.000999080982	-0.0112723877	-0.000645166709	7.91565519e-05	-0.00010050227
AB2583	-0.0326352434	-0.00183126329	-2.47576572e-05	-0.000784874307	-0.0104652893	0.00018801173	-4.13205579e-05	0.000795003562
AB2584	-0.037542608	-0.00173098111	0.000546005015	0.000107330171	-0.0129717541	-0.000238560021	0.000144385182	-2.23917274e-06
AB2585	-0.0335935167	-0.00181612142	0.000460272341	-0.000529857537	-0.0109995296	0.000225699642	0.00013748269	0.000374956509
AB2586	-0.0314829424	-0.00200817125	-0.000907235949	-0.000272452939	-0.0104543022	-9.12583451e-05	-1.62444765e-05	0.00108965352
AB2587	-0.0332670033	-0.00188345649	0.00026008124	-0.000734001047	-0.0102204067	-0.000235690005	0.000195680023	-0.000598984087
AB2588	-0.030768993	-0.00198958608	-0.00034300967	-0.000235887909	-0.0102808505	-0.00036163973	0.000193577726	0.00175344141
AB2589	-0.0369039879	-0.00192381287	0.000745431826	-0.000515158827	-0.0118813236	-0.000202140832	0.000143102917	0.000546216757
AB2590	-0.033087046	-0.00203649537	0.000447243722	-0.000739133694	-0.0112400185	-0.000183089879	4.48914598e-05	0.000366874937
AB2591	-0.0362413698	-0.00194486021	-0.000740004737	-0.000938854596	-0.0123594173	-0.000788580901	4.08838058e-05	-8.92703486e-05
AB2592	-0.0359293289	-0.00197005494	-0.000357450736	-0.000834622432	-0.0124757528	-8.94748622e-05	0.000278056347	-0.000702297518
AB2593	-0.0330659214	-0.00172458055	0.000135886587	-0.000156023072	-0.0113791543	0.000483554797	0.00015886343	0.000837601513
AB2594	-0.0345486191	-0.00200512399	-0.000226560163	-0.000275343658	-0.0112739309	0.000158951834	0.000133665487	0.00117935478
AB2595	-0.03483694	-0.00192886441	0.000271516578	-0.000468279509	-0.0121368521	-0.000149655528	5.56026407e-05	0.00112772669
AB2596	-0.0356088489	-0.00212352476	-0.000203139982	-0.00102783398	-0.0119813847	-0.000142508836	9.42464522e-05	-8.74404258e-05
AB2597	-0.0331040043	-0.00198438007	0.000311504778	-0.000226007721	-0.0106374536	-0.000316129248	-4.31994419e-05	-7.01671917e-05
AB2598	-0.0363287509	-0.00179370971	-0.000295252725	-0.000233633414	-0.0115443581	-3.0699803e-05	-0.000109031051	0.000440545536
AB2599	-0.0362290068	-0.00185158298	-0.000668019187	-0.00092887441	-0.0120897659	0.000221701916	-0.000118552591	-0.000730813849
AB2600	-0.0341266833	-0.00186779246	-0.000102649651	-0.000484802385	-0.010733245	8.1554681e-06	0.000219100474	-0.00049520627
AB2601	-0.03342068	-0.0019970665	0.000164661298	-0.00065892798	-0.0121055874	-0.000205226136	0.000210432166	0.000507600794
AB2602	-0.033236519	-0.00194879937	0.000300730221	-0.000961233147	-0.0123483031	-0.000499120684	0.00011698014	0.000359586592
AB2603	-0.0346072562	-0.00193836594	-0.000751825398	-0.000977862483	-0.00968623263	-0.000160397375	-7.21404534e-05	0.000236116231
AB2604	-0.0327918073	-0.00208848427	-0.000644272147	-0.00028511827	-0.0110190757	-0.00025365143	0.000221871286	0.00122197874
AB2608	-0.0330049676	-0.00187156496	2.63366109e-05	-0.000688542572	-0.0104122998	-0.000168873056	4.13852271e-05	0.000429687364
AB2609	-0.0341889751	-0.00203764879	-0.000480873242	-0.0011102319	-0.0109630352	-0.000468855039	0.000198326783	-8.15591898e-05
AB2610	-0.0359468651	-0.0020086135	-0.00103796467	-0.00035699479	-0.0117629491	-4.82478019e-05	0.000197206605	0.00124029124
AB2611	-0.0331259128	-0.00198229932	-1.45539622e-05	-0.00100074375	-0.0113244927	-0.000548338154	9.43028807e-05	8.96996243e-05
AB2612	-0.0358371916	-0.00188077193	0.000214792319	-8.44570418e-05	-0.0129538383	3.44515666e-05	-1.61415918e-05	0.000542088398
AB2613	-0.0325866655	-0.00190116685	0.000613548081	-0.000213981139	-0.0110034601	-0.00017436457	4.68399721e-05	0.0010497578
AB2614	-0.0359784982	-0.00197437765	-0.000463094938	-0.000777392053	-0.0118705092	-0.000322826489	0.000114666431	-0.00016134983
AB2615	-0.0352908371	-0.00193465288	-0.000247470393	-0.000262776701	-0.0122015007	5.87427851e-05	0.000114090231	0.00137179454
AB2616	-0.0351489837	-0.00197216027	-3.83697314e-05	-0.000209567871	-0.0100677927	-0.000486228563	1.432205e-05	0.000715171118
AB2617	-0.0334801224	-0.00209915687	0.00136856699	-0.00076723907	-0.0120527911	-0.000212260304	0.000133341033	0.00127883556
AB2618	-0.0338210236	-0.00195710698	-0.000834539751	0.000133345868	-0.0114001139	-0.000204082957	-1.56857338e-05	0.000396844881
AB2619	-0.0333692682	-0.00204374598	-8.59135075e-05	-0.000835859463	-0.0114878484	1.51497004e-05	3.50425943e-06	-0.000450484969
AB2620	-0.0348384451	-0.00188105827	-0.00010701725	-0.00110682673	-0.0114057737	0.000131186981	0.000135498818	0.000447406461
AB2622	-0.0344859289	-0.00187676339	-0.000295892942	-0.00079665079	-0.0114227995	-0.000606302986	1.46588365e-05	0.000649269059
AB2623	-0.0352008523	-0.00181545586	-0.00070374392	-0.00116208375	-0.0121408262	-0.000172318507	2.19801434e-05	-0.000591682743
AB2624	-0.0337897584	-0.00213330497	-0.000170008765	-0.000371171555	-0.0112375749	-0.000311471872	0.000138130787	3.5118646e-06
AB2625	-0.031892056	-0.0019009308	-9.06679299e-06	-0.000610934554	-0.0112815781	-1.09811317e-05	0.000193114273	0.000365262169
AB2627	-0.0337604541	-0.00201483555	0.000452880152	6.08251108e-05	-0.0124085945	-0.000149219346	0.000217221508	0.000366261605
AB2628	-0.0343687924	-0.00193494787	0.000262581715	-0.000950026242	-0.0102693326	-0.000222582612	0.000125894543	-0.000649746648
AB2629	-0.0313071872	-0.00196863994	0.00038843676	-0.00026968445	-0.00989934153	-0.000185325004	0.000182645916	0.000215122177
AB2631	-0.0335239309	-0.00198792225	0.000224816005	-0.00111284452	-0.0107115279	-0.000197747491	0.000138763638	-0.000286171984
AB2632	-0.0368482619	-0.00181804291	-0.000164807439	-0.00125906501	-0.0132147931	-0.000370367358	3.32135454e-05	-0.000532292317
AB2633	-0.0349013795	-0.00216287705	2.76298369e-05	-0.000446809115	-0.0118566163	-0.000217021313	0.000125172255	0.000609222388
AB2634	-0.0357183928	-0.0018027045	0.000594292514	-0.00126347347	-0.0113998226	0.000407416744	2.64228607e-05	0.000276946677
AB2635	-0.0349547049	-0.00201246141	-0.00111489271	-0.000466802745	-0.0116129935	0.000102153728	-3.53475232e-05	3.52426785e-05
AB2636	-0.033279874	-0.00192776682	0.00103539867	-5.73143977e-05	-0.0109397285	0.000193492599	0.000238245028	0.000754822878
AB2637	-0.0321056119	-0.00192528843	0.000486592414	-0.000925628339	-0.0110447558	-1.43774911e-05	0.000153075825	-0.000142327832
AB2638	-0.0336492887	-0.00215216581	0.000130483892	-0.000630946961	-0.0103518999	-0.000413648278	-6.40157716e-05	0.000134074567
AB2640	-0.0335177983	-0.00214842822	-0.000370998817	3.8588331e-06	-0.0104258271	-0.000347021696	0.000156856656	0.000910582355
AB2641	-0.0360909116	-0.00192754115	0.000138262197	-0.000584194611	-0.0120389229	-0.000294613626	2.45037146e-05	0.00126789584
AB2642	-0.0352441984	-0.00199769994	-0.000145167458	-0.000774902956	-0.010806217	0.000130299741	1.26024433e-05	0.00114692289
AB2643	-0.0338829656	-0.00210050795	0.000415396256	-0.000802894709	-0.0112702888	-6.90328525e-05	0.000241568378	0.000759506491
AB2644	-0.0324471179	-0.00204630071	9.26464167e-05	-0.000784735935	-0.0110206116	-0.000133075829	8.19700853e-05	0.000216327395
AB2645	-0.0342673869	-0.00203030602	-6.0707444e-05	-0.000589779712	-0.0110681748	-0.000373604267	0.000145308549	0.000351295728
AB2646	-0.0337137415	-0.00209560102	-0.000260485594	-0.000614731336	-0.0118693178	0.000113418184	5.10878618e-05	0.000379546227
AB2647	-0.0345686338	-0.00198893911	4.96785869e-05	-0.000986858978	-0.0115525927	-0.000457805027	9.93429702e-05	-0.000597131266
AB2648	-0.0363653532	-0.00183440293	-0.000417955987	-9.92115537e-05	-0.0124240948	0.000576815129	5.33906748e-05	0.000582013831
AB2649	-0.033713678	-0.00195916797	-0.000138630981	-0.000134103688	-0.0119662147	-0.000199698332	5.72247818e-05	-0.000686430768
AB2650	-0.0324334272	-0.00182068027	-0.000249958984	-0.000656163125	-0.0107683021	-0.000103049072	0.000191520687	-0.000996254837
AB2651	-0.0339147931	-0.00187091739	0.00086014997	-0.000643929433	-0.0105290408	-3.0567878e-05	0.000187662927	0.000510034381
AB2652	-0.03113182	-0.00220407183	7.83948351e-05	-0.00099846252	-0.0107583257	-0.000131690965	0.000107965043	-0.000632819904
AB2654	-0.0367239244	-0.00209040966	0.000696785841	-0.000830447669	-0.0104644229	-0.000181925856	0.000249883997	0.000187452123
AB2655	-0.0346467805	-0.0019923863	0.000480288963	-0.000524275116	-0.0126648189	-9.8088388e-05	0.000267270847	0.000167760129
AB2656	-0.0344567286	-0.00179299229	0.000313004025	-0.0010731865	-0.0115017382	-0.000310600845	5.89046327e-05	-0.000297364578
AB2657	-0.0350634547	-0.0020700218	0.000287554043	-0.00133845407	-0.0111635218	-0.000269339611	3.36064399e-05	-0.000668210996
AB2658	-0.034022813	-0.00185359869	-5.01942207e-05	-0.000596243093	-0.0116998155	-0.000353650755	0.00014275929	0.000129925647
AB2659	-0.0344979552	-0.00189918821	-0.00158112905	-0.000151374336	-0.0106881725	0.000167090188	0.00016088138	0.00143598486
AB2660	-0.0409039296	-0.00199140805	-0.000316830177	-0.00128043714	-0.0134328369	-0.000430545124	3.42761326e-05	0.000403389564
AB2661	-0.0346065669	-0.00206012212	0.000457260344	-0.000907072454	-0.0105476493	-0.000256960301	0.000259421631	0.000182305181
AB2662	-0.0333286235	-0.00183576752	-0.000252742067	-0.000346356918	-0.0107961022	-0.000324009639	0.000214175095	0.000151847611
AB2663	-0.03531671	-0.00194321525	-7.25248697e-06	-0.000653581687	-0.0119998624	-0.00044198542	0.000178271603	0.000799304921
AB2664	-0.0327820879	-0.00191388865	-0.000453459694	-0.000775886583	-0.0107181529	0.000127218772	0.000112950069	-0.000437102911
AB2665	-0.0346716492	-0.00191563595	0.000495943432	-0.000455063124	-0.0114020116	-0.000168420605	0.000331929012	0.000763630415
AB2666	-0.0337295054	-0.00201751643	-0.000554658178	-0.000733769364	-0.0101147475	-5.98239418e-05	0.000144934755	-0.000363155656
AB2667	-0.0314122405	-0.00191026363	-0.000662340123	-0.000560411525	-0.00976221734	-0.000116816723	-8.93196269e-05	0.000775902358
AB2668	-0.0335693968	-0.00201177797	-0.000225465894	-0.000506596666	-0.0105164449	-0.000568987095	5.74426722e-05	0.000928929101
AB2669	-0.0333091459	-0.0017770083	9.54744603e-05	-0.000940957683	-0.0114898833	-0.000371738204	0.000184658999	5.91122135e-05
AB2670	-0.0355355745	-0.00201833736	0.000358453298	-0.000523352776	-0.0121555834	-0.000325834875	-3.57137796e-05	-0.000646003176
AB2672	-0.0368868184	-0.00181884484	9.52534344e-05	-0.000352530209	-0.0132299598	-0.000237827482	0.000129596047	0.00105115642
AB2673	-0.0349196553	-0.00168614759	-8.61132309e-06	-0.000167287852	-0.0102499651	0.000129117347	0.000205989552	0.00149211414
AB2674	-0.0339492232	-0.00182386035	0.000264335148	-0.00103622442	-0.0104258855	-1.22583665e-06	0.000155012945	-0.00168915167
AB2675	-0.0357120493	-0.00197822134	0.000469425195	-0.000513343602	-0.0117577394	-0.000448012209	2.263908e-05	0.00130602051
AB2676	-0.0347471953	-0.00193101795	0.00049684036	-0.000481968942	-0.0115822707	-0.000317834903	0.000194341815	0.000143746072
AB2677	-0.0341333268	-0.00195210742	0.000487800372	-0.000772053923	-0.0105694032	0.000337298409	-5.43593378e-06	-0.000296864615
AB2678	-0.0354835206	-0.00180044617	-0.000915295359	-0.000414802397	-0.0119448329	0.000196979265	0.000109249505	-0.000230325031
AB2679	-0.0351394688	-0.00189802387	0.000355022026	-0.000899542584	-0.0113125051	-0.000282101525	9.5012975e-05	0.000394063032
AB2680	-0.034048123	-0.0019856293	0.000935658414	-0.000696201388	-0.0106583522	0.000186758315	0.000158410791	0.000100083519
AB2681	-0.0382645414	-0.00197850053	0.000997014015	7.5795682e-05	-0.0128043292	-0.000148057595	4.70047722e-05	0.000960772415
AB2682	-0.0327873907	-0.00210556788	0.000254195446	-0.00105730677	-0.0111206207	1.69994615e-05	0.000137485289	-9.21375107e-07
AB2683	-0.0393557167	-0.00204760178	-0.000936226156	-0.000545358347	-0.0143795375	-0.000317112565	-3.80879644e-06	0.000474056985
AB2684	-0.0298287381	-0.00196863602	-0.00100471108	-0.000720532617	-0.00992753361	-4.41805436e-05	5.70964571e-05	0.000346010094
AB2685	-0.0327179917	-0.00212833526	-0.000885236897	-0.000721021492	-0.0104584614	-9.59164007e-05	8.77589924e-05	-0.000179826773
AB2686	-0.0318979392	-0.00200774432	-0.00051728091	-0.000747015598	-0.0103495399	0.000213594388	0.000159814737	-0.000399678146
AB2687	-0.0339279113	-0.00223264395	-0.000344433208	-0.000749007938	-0.0104592177	-7.43138765e-05	7.12388952e-05	2.84229402e-05
AB2688	-0.0359213044	-0.00183072454	-0.000675221892	-0.000784412922	-0.011434716	3.6702587e-05	0.0001736895	0.000288054025
AB2689	-0.0336750382	-0.00203749929	9.85267646e-05	-0.000354555519	-0.010085783	-0.000490778184	7.93017451e-05	0.000516223657
AB2690	-0.0371485709	-0.0018395892	5.57863151e-05	-0.00114845426	-0.0103330101	-0.000105508647	7.95359978e-05	-0.000960988861
AB2691	-0.0365168142	-0.00206523742	-6.24111795e-05	-0.000639344307	-0.0120176164	-5.8421001e-05	4.39743709e-05	0.00132583103
AB2692	-0.0358047859	-0.00194878611	-0.00035262364	-0.000672035453	-0.0111374348	-0.000259791294	0.000198740953	0.000750418235
AB2693	-0.0372543306	-0.00199976971	-0.000488554478	-0.000973715162	-0.0115587001	-0.00017676372	0.00017752262	0.000184648827
AB2694	-0.0294753002	-0.00188683588	0.000320761054	-0.00011087151	-0.00920569121	0.000212585529	0.000155367577	0.0017537313
AB2695	-0.0358010675	-0.00189684076	0.000254744948	-0.000529419668	-0.0117927996	-0.000118165478	0.000184060676	0.00029693279
AB2696	-0.0339469676	-0.00208196093	0.000510891282	-0.000563387793	-0.0112522667	-0.000251893678	0.000230532072	0.000432308147
AB2697	-0.0360537548	-0.00203092212	0.00067416623	-0.000859180421	-0.0115874462	-0.000834167506	0.00021971301	0.000154564486
AB2698	-0.0363640351	-0.00194965358	0.000384564939	-0.000976913522	-0.012314072	-0.000276860737	2.78587354e-05	-0.00230756358
AB2699	-0.0359898942	-0.00193501201	0.000604356507	-0.000676749256	-0.0113562779	-9.25405646e-05	0.00028122738	-3.39567894e-05
AB2700	-0.0334075364	-0.00204110691	-0.000187310949	-0.000605140876	-0.0108105552	-0.000423529498	0.000140454044	-0.000719766443
AB2701	-0.0365114562	-0.00194320297	-0.000798076741	-0.000414840306	-0.0110907981	0.000295941728	3.22637163e-05	0.00138008812
AB2702	-0.036229937	-0.0018872198	-0.000841131456	-0.000986255537	-0.0114850216	-0.00018431123	-1.54427213e-06	-0.00103602966
AB2703	-0.0365087038	-0.00182286505	0.000274535723	-0.000296382365	-0.0116666557	-8.4119416e-05	0.000183084715	0.000954054384
[truncated: 8,606 more rows]

## Sheet: Figure 4b
Figure 4b
Y	R2 (%)
X	SBP PRS (N)
	African (UKBBa)	African (UGR)	European	Multi
SBP	0.0679632	0.123183	0.137567	0.223907
DBP	0.0618625	0.0412287	0.10889	0.359972
SBP_E-P	0.0542946	0.00239976	0.00149985	9.999e-05
DBP_E-P	0.10289	0.266873	0.00669933	9.999e-05
SBP (PT)	0.15	0.0194001	5.005e-05	0.34725
DBP (PT)	0.23	0.00295005	0.0247001	0.0358
SBP_N_SNP	70188	49132	10555	326601
DBP_N_SNP	95370	9795	61642	69071
SBP_Empirial-P < PT	TRUE	TRUE	FALSE	TRUE
DBP_Empirial-P < PT	TRUE	FALSE	TRUE	TRUE
